# Supplementary material for: A single-cell and spatial atlas of early human olfactory development
Source: Nat Commun. 2026 Apr 17;17:3537. doi: 10.1038/s41467-026-71595-6 (PMC13090377; doi:10.1038/s41467-026-71595-6)
Supplement: Supplementary file 3 — Supplementary Data 1 - 11 [file 41467_2026_71595_MOESM3_ESM.xlsx]

## Sheet: Supplementary Data 1
	Sumplentary Table 1. Demultiplexing and donor assignment concordance with bulk RNA-seq genotypes (n = 8 donors).
	Souporcell_Cluster	Souporcell_Individual_Assignment	Barcode	Souporcell_DropletType	Vireo_Individual_Assignment	Vireo_DropletType	scds_score	scds_DropletType	MajoritySinglet_DropletType	MajoritySinglet_Individual_Assignment	BulkSample	Run
	1	donor1	AAACCCAAGAAGCTGC-1	singlet	donor1	singlet	0.0044449455625543	singlet	singlet	donor1	S6-PCW12	FN_S1256
	2	donor0	AAACCCAAGATGGCGT-1	singlet	donor0	singlet	0.0004709626257138	singlet	singlet	donor0	S1-PCW7	FN_S1256
	doublet	doublet	AAACCCAAGATGTTGA-1	doublet	doublet	doublet	0.964631768216228	doublet	doublet	doublet	unassigned	FN_S1256
	0	donor2	AAACCCAAGCATGTTC-1	singlet	donor2	singlet	0.43622601075648	singlet	singlet	donor2	S2-PCW8	FN_S1256
	3	donor3	AAACCCAAGCCAAGGT-1	singlet	donor3	singlet	0.0126116722272577	singlet	singlet	donor3	S5-PCW10	FN_S1256
	1	donor1	AAACCCAAGCGTCTCG-1	singlet	unassigned	unassigned	0.0300231241479597	singlet	singlet	donor1	unassigned	FN_S1256
	doublet	doublet	AAACCCAAGCGTTACT-1	doublet	unassigned	unassigned	0.281266278364226	singlet	doublet	doublet	unassigned	FN_S1256
	1	donor1	AAACCCAAGCGTTCAT-1	singlet	donor1	singlet	1.71356301018456	doublet	singlet	donor1	S6-PCW12	FN_S1256
	1	donor1	AAACCCAAGGAAAGGT-1	singlet	donor1	singlet	0.449581245051905	singlet	singlet	donor1	S6-PCW12	FN_S1256
	2	donor0	AAACCCAAGGCGTTGA-1	singlet	doublet	doublet	0.0368895380185022	singlet	singlet	donor0	unassigned	FN_S1256
	doublet	doublet	AAACCCAAGGTAACTA-1	doublet	doublet	doublet	0.593845879549601	singlet	doublet	doublet	unassigned	FN_S1256
	doublet	doublet	AAACCCAAGGTAAGGA-1	doublet	doublet	doublet	1.74600455168274	doublet	doublet	doublet	unassigned	FN_S1256
	0	donor2	AAACCCAAGGTAGACC-1	singlet	donor2	singlet	0.582243101268556	singlet	singlet	donor2	S2-PCW8	FN_S1256
	doublet	doublet	AAACCCAAGGTTGAGC-1	doublet	doublet	doublet	0.0171838409723857	singlet	doublet	doublet	unassigned	FN_S1256
	0	donor2	AAACCCAAGGTTTACC-1	singlet	donor2	singlet	0.745543175552086	singlet	singlet	donor2	S2-PCW8	FN_S1256
	2	donor0	AAACCCAAGTCAACAA-1	singlet	donor0	singlet	0.219476701417911	singlet	singlet	donor0	S1-PCW7	FN_S1256
	doublet	doublet	AAACCCAAGTGCTACT-1	doublet	doublet	doublet	0.626647368951167	singlet	doublet	doublet	unassigned	FN_S1256
	2	donor0	AAACCCAAGTTCCAGT-1	singlet	donor0	singlet	0.018843691669524	singlet	singlet	donor0	S1-PCW7	FN_S1256
	0	donor2	AAACCCACAAATACAG-1	singlet	donor2	singlet	0.269216495340649	singlet	singlet	donor2	S2-PCW8	FN_S1256
	0	donor2	AAACCCACAAGGTACG-1	singlet	donor2	singlet	0.34139366666188	singlet	singlet	donor2	S2-PCW8	FN_S1256
	0	donor2	AAACCCACAAGTGGAC-1	singlet	donor2	singlet	0.481272624925026	singlet	singlet	donor2	S2-PCW8	FN_S1256
	3	donor3	AAACCCACACACCTGG-1	singlet	donor3	singlet	0.0554500102029032	singlet	singlet	donor3	S5-PCW10	FN_S1256
	1	donor1	AAACCCACACCGCTGA-1	singlet	donor1	singlet	0.0401517760676144	singlet	singlet	donor1	S6-PCW12	FN_S1256
	doublet	doublet	AAACCCACACGCTTAA-1	doublet	doublet	doublet	1.86948724577935	doublet	doublet	doublet	unassigned	FN_S1256
	2	donor0	AAACCCACACTATGTG-1	singlet	donor0	singlet	0.161579033620533	singlet	singlet	donor0	S1-PCW7	FN_S1256
	3	donor3	AAACCCACAGGCATTT-1	singlet	donor3	singlet	0.0067290415913543	singlet	singlet	donor3	S5-PCW10	FN_S1256
	doublet	doublet	AAACCCACAGTTAGGG-1	doublet	doublet	doublet	0.0922742025364465	singlet	doublet	doublet	unassigned	FN_S1256
	1	donor1	AAACCCACATGTTTGG-1	singlet	donor1	singlet	0.396999686192177	singlet	singlet	donor1	S6-PCW12	FN_S1256
	2	donor0	AAACCCAGTATTGACC-1	singlet	donor0	singlet	0.202520595432372	singlet	singlet	donor0	S1-PCW7	FN_S1256
	3	donor3	AAACCCAGTATTTCCT-1	singlet	doublet	doublet	1.14831955938147	doublet	doublet	doublet	unassigned	FN_S1256
	3	donor3	AAACCCAGTCTTACAG-1	singlet	donor3	singlet	1.0398181257569	doublet	singlet	donor3	S5-PCW10	FN_S1256
	doublet	doublet	AAACCCAGTCTTGCGG-1	doublet	doublet	doublet	0.703975001398409	singlet	doublet	doublet	unassigned	FN_S1256
	doublet	doublet	AAACCCAGTGAGTAGC-1	doublet	doublet	doublet	1.36226697355639	doublet	doublet	doublet	unassigned	FN_S1256
	doublet	doublet	AAACCCAGTGATACAA-1	doublet	unassigned	unassigned	0.0011275393342988	singlet	doublet	doublet	unassigned	FN_S1256
	3	donor3	AAACCCAGTGCAGATG-1	singlet	donor3	singlet	0.0134870782304533	singlet	singlet	donor3	S5-PCW10	FN_S1256
	doublet	doublet	AAACCCAGTGGCAACA-1	doublet	doublet	doublet	0.621193465740509	singlet	doublet	doublet	unassigned	FN_S1256
	1	donor1	AAACCCAGTGTTAGCT-1	singlet	donor1	singlet	0.0020887007977194	singlet	singlet	donor1	S6-PCW12	FN_S1256
	doublet	doublet	AAACCCAGTTCAAGTC-1	doublet	doublet	doublet	0.876461998289645	singlet	doublet	doublet	unassigned	FN_S1256
	doublet	doublet	AAACCCAGTTCGAACT-1	doublet	doublet	doublet	1.35031533077877	doublet	doublet	doublet	unassigned	FN_S1256
	doublet	doublet	AAACCCAGTTGCTCAA-1	doublet	doublet	doublet	1.93254856457171	doublet	doublet	doublet	unassigned	FN_S1256
	3	donor3	AAACCCAGTTGTCAGT-1	singlet	donor3	singlet	8.23009803972664e-05	singlet	singlet	donor3	S5-PCW10	FN_S1256
	0	donor2	AAACCCATCCCAAGCG-1	singlet	donor2	singlet	0.779762497424341	singlet	singlet	donor2	S2-PCW8	FN_S1256
	2	donor0	AAACCCATCCCTCGAT-1	singlet	donor0	singlet	0.0778699604478102	singlet	singlet	donor0	S1-PCW7	FN_S1256
	0	donor2	AAACCCATCCCTCTTT-1	singlet	donor2	singlet	0.0257240574392747	singlet	singlet	donor2	S2-PCW8	FN_S1256
	1	donor1	AAACCCATCCTTCTTC-1	singlet	donor1	singlet	0.0090281363842849	singlet	singlet	donor1	S6-PCW12	FN_S1256
	2	donor0	AAACCCATCGCTACGG-1	singlet	donor0	singlet	0.0009246290121333	singlet	singlet	donor0	S1-PCW7	FN_S1256
	2	donor0	AAACCCATCGGTGTTA-1	singlet	donor0	singlet	0.147526745904827	singlet	singlet	donor0	S1-PCW7	FN_S1256
	doublet	doublet	AAACCCATCTACCACC-1	doublet	doublet	doublet	1.64944108718503	doublet	doublet	doublet	unassigned	FN_S1256
	doublet	doublet	AAACGAAAGACTACCT-1	doublet	doublet	doublet	1.41788369113377	doublet	doublet	doublet	unassigned	FN_S1256
	3	donor3	AAACGAAAGAGGCGGA-1	singlet	donor3	singlet	0.165732579950472	singlet	singlet	donor3	S5-PCW10	FN_S1256
	2	donor0	AAACGAAAGATTGGGC-1	singlet	donor0	singlet	0.108275618702215	singlet	singlet	donor0	S1-PCW7	FN_S1256
	doublet	doublet	AAACGAAAGCAAACAT-1	doublet	doublet	doublet	0.0303465525377973	singlet	doublet	doublet	unassigned	FN_S1256
	doublet	doublet	AAACGAAAGCCAAGTG-1	doublet	doublet	doublet	0.992114785490848	doublet	doublet	doublet	unassigned	FN_S1256
	doublet	doublet	AAACGAAAGCCATCCG-1	doublet	doublet	doublet	0.147660050499905	singlet	doublet	doublet	unassigned	FN_S1256
	3	donor3	AAACGAAAGCCTCTGG-1	singlet	donor3	singlet	0.156377222059801	singlet	singlet	donor3	S5-PCW10	FN_S1256
	2	donor0	AAACGAAAGCGCCATC-1	singlet	donor0	singlet	0.682973818617335	singlet	singlet	donor0	S1-PCW7	FN_S1256
	doublet	doublet	AAACGAAAGCTGCCTG-1	doublet	doublet	doublet	0.972389089254423	doublet	doublet	doublet	unassigned	FN_S1256
	1	donor1	AAACGAAAGTTTCGGT-1	singlet	donor1	singlet	0.0053018707727647	singlet	singlet	donor1	S6-PCW12	FN_S1256
	doublet	doublet	AAACGAACAAACGTGG-1	doublet	doublet	doublet	0.0421493535067821	singlet	doublet	doublet	unassigned	FN_S1256
	1	donor1	AAACGAACAACAAAGT-1	singlet	donor1	singlet	0.219012384796374	singlet	singlet	donor1	S6-PCW12	FN_S1256
	2	donor0	AAACGAACAACTCCAA-1	singlet	donor0	singlet	0.0001557963737002	singlet	singlet	donor0	S1-PCW7	FN_S1256
	doublet	doublet	AAACGAACAAGTTCGT-1	doublet	doublet	doublet	0.0685404065096531	singlet	doublet	doublet	unassigned	FN_S1256
	0	donor2	AAACGAACACAACATC-1	singlet	donor2	singlet	0.428000772894999	singlet	singlet	donor2	S2-PCW8	FN_S1256
	doublet	doublet	AAACGAACACTGATTG-1	doublet	doublet	doublet	0.0233725996345247	singlet	doublet	doublet	unassigned	FN_S1256
	2	donor0	AAACGAACAGCAGGAT-1	singlet	donor0	singlet	0.0463223850050316	singlet	singlet	donor0	S1-PCW7	FN_S1256
	3	donor3	AAACGAACAGCGACAA-1	singlet	donor3	singlet	0.0276717861711174	singlet	singlet	donor3	S5-PCW10	FN_S1256
	2	donor0	AAACGAACAGGCATTT-1	singlet	donor0	singlet	1.54163967225394	doublet	singlet	donor0	S1-PCW7	FN_S1256
	3	donor3	AAACGAACAGGTCCGT-1	singlet	donor3	singlet	0.0124644056502526	singlet	singlet	donor3	S5-PCW10	FN_S1256
	1	donor1	AAACGAAGTCATCGGC-1	singlet	donor1	singlet	0.0110360453948477	singlet	singlet	donor1	S6-PCW12	FN_S1256
	doublet	doublet	AAACGAAGTCGAGATG-1	doublet	doublet	doublet	0.0106893609658717	singlet	doublet	doublet	unassigned	FN_S1256
	doublet	doublet	AAACGAAGTCTGTGCG-1	doublet	unassigned	unassigned	0.0045114899247318	singlet	doublet	doublet	unassigned	FN_S1256
	3	donor3	AAACGAAGTGACTCGC-1	singlet	donor3	singlet	0.0174617091396901	singlet	singlet	donor3	S5-PCW10	FN_S1256
	0	donor2	AAACGAAGTGATTGGG-1	singlet	donor2	singlet	1.3968711115373	doublet	singlet	donor2	S2-PCW8	FN_S1256
	1	donor1	AAACGAAGTGGTAACG-1	singlet	donor1	singlet	0.0001826227818467	singlet	singlet	donor1	S6-PCW12	FN_S1256
	3	donor3	AAACGAAGTTCCGCAG-1	singlet	unassigned	unassigned	0.247566698598971	singlet	singlet	donor3	unassigned	FN_S1256
	doublet	doublet	AAACGAAGTTCGGCCA-1	doublet	doublet	doublet	0.843677425316874	singlet	doublet	doublet	unassigned	FN_S1256
	0	donor2	AAACGAATCAAAGAAC-1	singlet	donor2	singlet	0.108093399288493	singlet	singlet	donor2	S2-PCW8	FN_S1256
	doublet	doublet	AAACGAATCCAAATGC-1	doublet	doublet	doublet	0.0305270810968981	singlet	doublet	doublet	unassigned	FN_S1256
	2	donor0	AAACGAATCCAACTAG-1	singlet	donor0	singlet	0.0012317476385443	singlet	singlet	donor0	S1-PCW7	FN_S1256
	doublet	doublet	AAACGAATCCGCCTAT-1	doublet	doublet	doublet	1.79606237591123	doublet	doublet	doublet	unassigned	FN_S1256
	doublet	doublet	AAACGAATCCTCTGCA-1	doublet	doublet	doublet	0.613834115569817	singlet	doublet	doublet	unassigned	FN_S1256
	doublet	doublet	AAACGAATCCTTATGT-1	doublet	doublet	doublet	0.000839839786004	singlet	doublet	doublet	unassigned	FN_S1256
	1	donor1	AAACGAATCGCCTTGT-1	singlet	donor1	singlet	0.308377100085633	singlet	singlet	donor1	S6-PCW12	FN_S1256
	doublet	doublet	AAACGAATCGGCATCG-1	doublet	doublet	doublet	0.865631766804817	singlet	doublet	doublet	unassigned	FN_S1256
	0	donor2	AAACGAATCTACGGGC-1	singlet	donor2	singlet	0.024498691141474	singlet	singlet	donor2	S2-PCW8	FN_S1256
	2	donor0	AAACGAATCTGCCTGT-1	singlet	donor0	singlet	0.599371174034591	singlet	singlet	donor0	S1-PCW7	FN_S1256
	0	donor2	AAACGAATCTTGGATG-1	singlet	donor2	singlet	0.0002202524590264	singlet	singlet	donor2	S2-PCW8	FN_S1256
	1	donor1	AAACGCTAGAAGTGTT-1	singlet	donor1	singlet	0.465952417159138	singlet	singlet	donor1	S6-PCW12	FN_S1256
	doublet	doublet	AAACGCTAGAATACAC-1	doublet	doublet	doublet	0.501970006865089	singlet	doublet	doublet	unassigned	FN_S1256
	2	donor0	AAACGCTAGACGACGT-1	singlet	donor0	singlet	0.0149231684917712	singlet	singlet	donor0	S1-PCW7	FN_S1256
	1	donor1	AAACGCTAGATACTGA-1	singlet	donor1	singlet	0.0009436157971224	singlet	singlet	donor1	S6-PCW12	FN_S1256
	3	donor3	AAACGCTAGCAGAAAG-1	singlet	donor3	singlet	0.332249885488771	singlet	singlet	donor3	S5-PCW10	FN_S1256
	2	donor0	AAACGCTAGCCGCTTG-1	singlet	donor0	singlet	0.0310388911600518	singlet	singlet	donor0	S1-PCW7	FN_S1256
	1	donor1	AAACGCTAGCCTGGAA-1	singlet	donor1	singlet	0.138404406686791	singlet	singlet	donor1	S6-PCW12	FN_S1256
	2	donor0	AAACGCTAGTCCGTCG-1	singlet	donor0	singlet	0.0237571913388881	singlet	singlet	donor0	S1-PCW7	FN_S1256
	3	donor3	AAACGCTAGTGATAGT-1	singlet	donor3	singlet	0.0556137341387554	singlet	singlet	donor3	S5-PCW10	FN_S1256
	0	donor2	AAACGCTAGTGGCGAT-1	singlet	donor2	singlet	0.043142597346633	singlet	singlet	donor2	S2-PCW8	FN_S1256
	0	donor2	AAACGCTCAAATGATG-1	singlet	donor2	singlet	1.015385307909	doublet	singlet	donor2	S2-PCW8	FN_S1256
	2	donor0	AAACGCTCACACGGAA-1	singlet	doublet	doublet	1.70511606692566	doublet	doublet	doublet	unassigned	FN_S1256
	0	donor2	AAACGCTCACCGTACG-1	singlet	donor2	singlet	0.357773259682311	singlet	singlet	donor2	S2-PCW8	FN_S1256
	doublet	doublet	AAACGCTCACTCAAGT-1	doublet	doublet	doublet	0.936902030360469	doublet	doublet	doublet	unassigned	FN_S1256
	1	donor1	AAACGCTCACTCAGAT-1	singlet	donor1	singlet	0.972515665673154	doublet	singlet	donor1	S6-PCW12	FN_S1256
	1	donor1	AAACGCTCAGAAACCG-1	singlet	donor1	singlet	0.0166494823414721	singlet	singlet	donor1	S6-PCW12	FN_S1256
	2	donor0	AAACGCTCAGGCAATG-1	singlet	donor0	singlet	0.0056247940245232	singlet	singlet	donor0	S1-PCW7	FN_S1256
	2	donor0	AAACGCTCATAATGCC-1	singlet	donor0	singlet	0.495698229963635	singlet	singlet	donor0	S1-PCW7	FN_S1256
	0	donor2	AAACGCTCATAGAAAC-1	singlet	donor2	singlet	0.1139072527814	singlet	singlet	donor2	S2-PCW8	FN_S1256
	0	donor2	AAACGCTCATGACGAG-1	singlet	doublet	doublet	0.802620482035596	singlet	singlet	donor2	unassigned	FN_S1256
	3	donor3	AAACGCTCATGTCAGT-1	singlet	donor3	singlet	0.548945883174365	singlet	singlet	donor3	S5-PCW10	FN_S1256
	3	donor3	AAACGCTGTAAGCAAT-1	singlet	donor3	singlet	0.275925400530603	singlet	singlet	donor3	S5-PCW10	FN_S1256
	2	donor0	AAACGCTGTAGACAAT-1	singlet	donor0	singlet	0.0021944141007176	singlet	singlet	donor0	S1-PCW7	FN_S1256
	1	donor1	AAACGCTGTAGATCGG-1	singlet	donor1	singlet	0.0174485747025863	singlet	singlet	donor1	S6-PCW12	FN_S1256
	doublet	doublet	AAACGCTGTATGACAA-1	doublet	doublet	doublet	0.0074254254539653	singlet	doublet	doublet	unassigned	FN_S1256
	0	donor2	AAACGCTGTCGTACTA-1	singlet	donor2	singlet	0.4845832250432	singlet	singlet	donor2	S2-PCW8	FN_S1256
	doublet	doublet	AAACGCTGTGCACGCT-1	doublet	doublet	doublet	0.183648875876579	singlet	doublet	doublet	unassigned	FN_S1256
	0	donor2	AAACGCTGTTAGGCTT-1	singlet	donor2	singlet	0.0355944760051804	singlet	singlet	donor2	S2-PCW8	FN_S1256
	0	donor2	AAACGCTGTTTCGACA-1	singlet	donor2	singlet	0.0078491698224942	singlet	singlet	donor2	S2-PCW8	FN_S1256
	3	donor3	AAACGCTTCACCTTGC-1	singlet	donor3	singlet	0.0149950524265378	singlet	singlet	donor3	S5-PCW10	FN_S1256
	2	donor0	AAACGCTTCACTCCGT-1	singlet	donor0	singlet	0.0091656832409745	singlet	singlet	donor0	S1-PCW7	FN_S1256
	3	donor3	AAACGCTTCATCGCAA-1	singlet	donor3	singlet	0.0798304433384748	singlet	singlet	donor3	S5-PCW10	FN_S1256
	2	donor0	AAACGCTTCCCTCTAG-1	singlet	doublet	doublet	0.853693592426764	singlet	singlet	donor0	unassigned	FN_S1256
	doublet	doublet	AAACGCTTCTGGCTGG-1	doublet	doublet	doublet	0.153702852833113	singlet	doublet	doublet	unassigned	FN_S1256
	0	donor2	AAAGAACAGCAGCACA-1	singlet	donor2	singlet	0.0441156163135932	singlet	singlet	donor2	S2-PCW8	FN_S1256
	3	donor3	AAAGAACAGCCACCGT-1	singlet	donor3	singlet	0.920378914391352	singlet	singlet	donor3	S5-PCW10	FN_S1256
	2	donor0	AAAGAACAGCCTCACG-1	singlet	donor0	singlet	0.800168335547947	singlet	singlet	donor0	S1-PCW7	FN_S1256
	doublet	doublet	AAAGAACAGCGTGCTC-1	doublet	doublet	doublet	0.94299985639407	doublet	doublet	doublet	unassigned	FN_S1256
	2	donor0	AAAGAACAGGAAGTAG-1	singlet	donor0	singlet	0.154150209440425	singlet	singlet	donor0	S1-PCW7	FN_S1256
	doublet	doublet	AAAGAACAGGCAATGC-1	doublet	doublet	doublet	0.0623362546712079	singlet	doublet	doublet	unassigned	FN_S1256
	doublet	doublet	AAAGAACAGGCGCTTC-1	doublet	doublet	doublet	0.510904867341752	singlet	doublet	doublet	unassigned	FN_S1256
	2	donor0	AAAGAACAGGTTAAAC-1	singlet	donor0	singlet	0.003914427902323	singlet	singlet	donor0	S1-PCW7	FN_S1256
	2	donor0	AAAGAACAGTACAGAT-1	singlet	donor0	singlet	0.458399404543082	singlet	singlet	donor0	S1-PCW7	FN_S1256
	1	donor1	AAAGAACAGTGATCGG-1	singlet	donor1	singlet	0.0189277628471143	singlet	singlet	donor1	S6-PCW12	FN_S1256
	0	donor2	AAAGAACAGTGGACTG-1	singlet	donor2	singlet	0.0939272683281809	singlet	singlet	donor2	S2-PCW8	FN_S1256
	doublet	doublet	AAAGAACAGTTACGAA-1	doublet	doublet	doublet	0.342111601799921	singlet	doublet	doublet	unassigned	FN_S1256
	0	donor2	AAAGAACCAAATGAGT-1	singlet	donor2	singlet	0.424997444093285	singlet	singlet	donor2	S2-PCW8	FN_S1256
	doublet	doublet	AAAGAACCAAGACCTT-1	doublet	doublet	doublet	0.189857912025344	singlet	doublet	doublet	unassigned	FN_S1256
	1	donor1	AAAGAACCAAGCGAGT-1	singlet	donor1	singlet	0.0647589328099098	singlet	singlet	donor1	S6-PCW12	FN_S1256
	3	donor3	AAAGAACCAATCTGCA-1	singlet	donor3	singlet	0.0008752711232334	singlet	singlet	donor3	S5-PCW10	FN_S1256
	3	donor3	AAAGAACCACAAGGTG-1	singlet	donor3	singlet	0.0029994174630036	singlet	singlet	donor3	S5-PCW10	FN_S1256
	0	donor2	AAAGAACCACAGAGAC-1	singlet	donor2	singlet	0.0101636023145261	singlet	singlet	donor2	S2-PCW8	FN_S1256
	1	donor1	AAAGAACCACCCAACG-1	singlet	donor1	singlet	0.767696939739318	singlet	singlet	donor1	S6-PCW12	FN_S1256
	1	donor1	AAAGAACCACTAGAGG-1	singlet	donor1	singlet	0.0863219243585827	singlet	singlet	donor1	S6-PCW12	FN_S1256
	1	donor1	AAAGAACCAGAACTAA-1	singlet	donor1	singlet	0.0007157152398149	singlet	singlet	donor1	S6-PCW12	FN_S1256
	doublet	doublet	AAAGAACCAGACATCT-1	doublet	doublet	doublet	0.827180778086944	singlet	doublet	doublet	unassigned	FN_S1256
	2	donor0	AAAGAACCAGCTGGTC-1	singlet	donor0	singlet	0.0056508629126805	singlet	singlet	donor0	S1-PCW7	FN_S1256
	doublet	doublet	AAAGAACCAGGCTATT-1	doublet	unassigned	unassigned	0.28594317335335	singlet	doublet	doublet	unassigned	FN_S1256
	3	donor3	AAAGAACCAGGTCTCG-1	singlet	donor3	singlet	0.457840261340498	singlet	singlet	donor3	S5-PCW10	FN_S1256
	2	donor0	AAAGAACCATACCAGT-1	singlet	donor0	singlet	0.0003121845064058	singlet	singlet	donor0	S1-PCW7	FN_S1256
	3	donor3	AAAGAACCATGCCATA-1	singlet	donor3	singlet	0.0589771177372144	singlet	singlet	donor3	S5-PCW10	FN_S1256
	doublet	doublet	AAAGAACCATGTCAGT-1	doublet	doublet	doublet	0.487327494402286	singlet	doublet	doublet	unassigned	FN_S1256
	3	donor3	AAAGAACCATTGGATC-1	singlet	donor3	singlet	0.0003395932865552	singlet	singlet	donor3	S5-PCW10	FN_S1256
	3	donor3	AAAGAACGTAACCCTA-1	singlet	donor3	singlet	0.0129623795123179	singlet	singlet	donor3	S5-PCW10	FN_S1256
	2	donor0	AAAGAACGTAACGGTG-1	singlet	donor0	singlet	0.0249139604253608	singlet	singlet	donor0	S1-PCW7	FN_S1256
	1	donor1	AAAGAACGTACAGAAT-1	singlet	donor1	singlet	0.642947350184226	singlet	singlet	donor1	S6-PCW12	FN_S1256
	0	donor2	AAAGAACGTAGTAAGT-1	singlet	donor2	singlet	0.507947609992548	singlet	singlet	donor2	S2-PCW8	FN_S1256
	doublet	doublet	AAAGAACGTCCGACGT-1	doublet	doublet	doublet	0.194823909637181	singlet	doublet	doublet	unassigned	FN_S1256
	2	donor0	AAAGAACGTGGGATTG-1	singlet	donor0	singlet	0.679907982833655	singlet	singlet	donor0	S1-PCW7	FN_S1256
	1	donor1	AAAGAACGTTGCTCAA-1	singlet	donor1	singlet	0.0303475212185312	singlet	singlet	donor1	S6-PCW12	FN_S1256
	0	donor2	AAAGAACTCAAAGACA-1	singlet	donor2	singlet	0.019963478147402	singlet	singlet	donor2	S2-PCW8	FN_S1256
	2	donor0	AAAGAACTCAAAGGTA-1	singlet	donor0	singlet	0.0059225517151432	singlet	singlet	donor0	S1-PCW7	FN_S1256
	0	donor2	AAAGAACTCACCTGGG-1	singlet	donor2	singlet	0.0008322465100592	singlet	singlet	donor2	S2-PCW8	FN_S1256
	doublet	doublet	AAAGAACTCAGCGGAA-1	doublet	doublet	doublet	1.50384783782106	doublet	doublet	doublet	unassigned	FN_S1256
	doublet	doublet	AAAGAACTCCCATGGG-1	doublet	unassigned	unassigned	0.380104739446493	singlet	doublet	doublet	unassigned	FN_S1256
	3	donor3	AAAGAACTCCGGCTTT-1	singlet	donor3	singlet	0.0028778117840943	singlet	singlet	donor3	S5-PCW10	FN_S1256
	3	donor3	AAAGAACTCGATGGAG-1	singlet	donor3	singlet	1.31574004358418	doublet	singlet	donor3	S5-PCW10	FN_S1256
	3	donor3	AAAGAACTCGGTCGGT-1	singlet	donor3	singlet	0.0727696822052418	singlet	singlet	donor3	S5-PCW10	FN_S1256
	doublet	doublet	AAAGGATAGAAGTATC-1	doublet	doublet	doublet	1.69513155562824	doublet	doublet	doublet	unassigned	FN_S1256
	3	donor3	AAAGGATAGACTTAAG-1	singlet	donor3	singlet	0.0033512232566316	singlet	singlet	donor3	S5-PCW10	FN_S1256
	0	donor2	AAAGGATAGATGGCAC-1	singlet	donor2	singlet	0.172649015806369	singlet	singlet	donor2	S2-PCW8	FN_S1256
	3	donor3	AAAGGATAGCCAAGGT-1	singlet	donor3	singlet	0.0056526147948237	singlet	singlet	donor3	S5-PCW10	FN_S1256
	doublet	doublet	AAAGGATAGCTAGATA-1	doublet	doublet	doublet	0.980064074825212	doublet	doublet	doublet	unassigned	FN_S1256
	doublet	doublet	AAAGGATAGGCAATGC-1	doublet	doublet	doublet	0.704934210361404	singlet	doublet	doublet	unassigned	FN_S1256
	3	donor3	AAAGGATAGTCACGAG-1	singlet	donor3	singlet	0.0023491688603423	singlet	singlet	donor3	S5-PCW10	FN_S1256
	3	donor3	AAAGGATAGTGGCCTC-1	singlet	donor3	singlet	0.884664408226458	singlet	singlet	donor3	S5-PCW10	FN_S1256
	2	donor0	AAAGGATAGTGGGAAA-1	singlet	donor0	singlet	1.21376757050022	doublet	singlet	donor0	S1-PCW7	FN_S1256
	0	donor2	AAAGGATCAAAGCGTG-1	singlet	donor2	singlet	0.429789890102443	singlet	singlet	donor2	S2-PCW8	FN_S1256
	0	donor2	AAAGGATCAAGCCCAC-1	singlet	doublet	doublet	0.945503480518753	doublet	doublet	doublet	unassigned	FN_S1256
	3	donor3	AAAGGATCAATTCTTC-1	singlet	donor3	singlet	0.0126408913984922	singlet	singlet	donor3	S5-PCW10	FN_S1256
	1	donor1	AAAGGATCACACACGC-1	singlet	donor1	singlet	0.748622974237228	singlet	singlet	donor1	S6-PCW12	FN_S1256
	1	donor1	AAAGGATCAGACAATA-1	singlet	donor1	singlet	0.0366180316018831	singlet	singlet	donor1	S6-PCW12	FN_S1256
	doublet	doublet	AAAGGATCAGCCGTCA-1	doublet	doublet	doublet	0.916507156148057	singlet	doublet	doublet	unassigned	FN_S1256
	doublet	doublet	AAAGGATCATAACGGG-1	doublet	doublet	doublet	0.127505601329661	singlet	doublet	doublet	unassigned	FN_S1256
	3	donor3	AAAGGATCATGATCTG-1	singlet	donor3	singlet	0.0249896112782913	singlet	singlet	donor3	S5-PCW10	FN_S1256
	2	donor0	AAAGGATCATGCAGCC-1	singlet	donor0	singlet	0.005505412351511	singlet	singlet	donor0	S1-PCW7	FN_S1256
	2	donor0	AAAGGATGTACATTGC-1	singlet	donor0	singlet	0.0279098079916323	singlet	singlet	donor0	S1-PCW7	FN_S1256
	3	donor3	AAAGGATGTACTGCGC-1	singlet	donor3	singlet	0.0005339453950597	singlet	singlet	donor3	S5-PCW10	FN_S1256
	0	donor2	AAAGGATGTAGATTAG-1	singlet	donor2	singlet	0.0708820229643533	singlet	singlet	donor2	S2-PCW8	FN_S1256
	2	donor0	AAAGGATGTCATCAGT-1	singlet	doublet	doublet	3.1967829616137e-05	singlet	singlet	donor0	unassigned	FN_S1256
	1	donor1	AAAGGATGTCCAACGC-1	singlet	donor1	singlet	0.0552215483842973	singlet	singlet	donor1	S6-PCW12	FN_S1256
	doublet	doublet	AAAGGATGTCCTACGG-1	doublet	doublet	doublet	0.288668317918956	singlet	doublet	doublet	unassigned	FN_S1256
	1	donor1	AAAGGATGTCTGTGTA-1	singlet	donor1	singlet	0.0019777569884229	singlet	singlet	donor1	S6-PCW12	FN_S1256
	doublet	doublet	AAAGGATGTGCAACAG-1	doublet	doublet	doublet	0.124547800784345	singlet	doublet	doublet	unassigned	FN_S1256
	doublet	doublet	AAAGGATGTGGTCCCA-1	doublet	unassigned	unassigned	0.246929891500701	singlet	doublet	doublet	unassigned	FN_S1256
	doublet	doublet	AAAGGATTCAAACCTG-1	doublet	doublet	doublet	0.0020108381146434	singlet	doublet	doublet	unassigned	FN_S1256
	1	donor1	AAAGGATTCCGTATAG-1	singlet	donor1	singlet	0.0579043652092868	singlet	singlet	donor1	S6-PCW12	FN_S1256
	0	donor2	AAAGGATTCGATCCCT-1	singlet	donor2	singlet	0.134576965547318	singlet	singlet	donor2	S2-PCW8	FN_S1256
	3	donor3	AAAGGATTCGTTGTAG-1	singlet	donor3	singlet	0.0130607027847367	singlet	singlet	donor3	S5-PCW10	FN_S1256
	0	donor2	AAAGGATTCTGCCTCA-1	singlet	donor2	singlet	0.0095683288895533	singlet	singlet	donor2	S2-PCW8	FN_S1256
	unassigned	doublet	AAAGGATTCTGCTAGA-1	doublet	doublet	doublet	0.0616748582634144	singlet	doublet	doublet	unassigned	FN_S1256
	doublet	doublet	AAAGGGCAGAAACCAT-1	doublet	donor3	singlet	1.03048253356489	doublet	doublet	doublet	S5-PCW10	FN_S1256
	3	donor3	AAAGGGCAGAAACTGT-1	singlet	donor3	singlet	0.959295993745134	doublet	singlet	donor3	S5-PCW10	FN_S1256
	1	donor1	AAAGGGCAGCATGAAT-1	singlet	donor1	singlet	0.483705763916146	singlet	singlet	donor1	S6-PCW12	FN_S1256
	1	donor1	AAAGGGCAGCGTCTGC-1	singlet	donor1	singlet	0.268808335179379	singlet	singlet	donor1	S6-PCW12	FN_S1256
	doublet	doublet	AAAGGGCAGGAAAGTG-1	doublet	doublet	doublet	0.944153492788692	doublet	doublet	doublet	unassigned	FN_S1256
	1	donor1	AAAGGGCAGGACAAGA-1	singlet	doublet	doublet	0.0110639140986504	singlet	singlet	donor1	unassigned	FN_S1256
	1	donor1	AAAGGGCAGGAGCTGT-1	singlet	donor1	singlet	0.0258835106357207	singlet	singlet	donor1	S6-PCW12	FN_S1256
	1	donor1	AAAGGGCAGGTTGAGC-1	singlet	donor1	singlet	0.0565938075977771	singlet	singlet	donor1	S6-PCW12	FN_S1256
	doublet	doublet	AAAGGGCAGTAAATGC-1	doublet	doublet	doublet	1.41323129478714	doublet	doublet	doublet	unassigned	FN_S1256
	1	donor1	AAAGGGCCAAAGCGTG-1	singlet	donor1	singlet	0.24281869441565	singlet	singlet	donor1	S6-PCW12	FN_S1256
	0	donor2	AAAGGGCCAACAGATA-1	singlet	donor2	singlet	1.17796196772244	doublet	singlet	donor2	S2-PCW8	FN_S1256
	doublet	doublet	AAAGGGCCAAGTGACG-1	doublet	doublet	doublet	0.661741705245425	singlet	doublet	doublet	unassigned	FN_S1256
	3	donor3	AAAGGGCCACCCATAA-1	singlet	donor3	singlet	0.0427263692075832	singlet	singlet	donor3	S5-PCW10	FN_S1256
	doublet	doublet	AAAGGGCCACGCTGTG-1	doublet	doublet	doublet	0.935858446611635	doublet	doublet	doublet	unassigned	FN_S1256
	2	donor0	AAAGGGCCACTAACCA-1	singlet	donor0	singlet	0.631938552578997	singlet	singlet	donor0	S1-PCW7	FN_S1256
	doublet	doublet	AAAGGGCCAGAAGTGC-1	doublet	doublet	doublet	1.19932215400167	doublet	doublet	doublet	unassigned	FN_S1256
	2	donor0	AAAGGGCCAGAGATGC-1	singlet	unassigned	unassigned	0.380429536508965	singlet	singlet	donor0	unassigned	FN_S1256
	0	donor2	AAAGGGCCAGCGAGTA-1	singlet	donor2	singlet	0.0012359233174008	singlet	singlet	donor2	S2-PCW8	FN_S1256
	3	donor3	AAAGGGCCAGCTACAT-1	singlet	donor3	singlet	0.264710849620812	singlet	singlet	donor3	S5-PCW10	FN_S1256
	doublet	doublet	AAAGGGCGTAACATAG-1	doublet	doublet	doublet	0.631569715246366	singlet	doublet	doublet	unassigned	FN_S1256
	2	donor0	AAAGGGCGTAATGATG-1	singlet	donor0	singlet	0.0828693856035512	singlet	singlet	donor0	S1-PCW7	FN_S1256
	0	donor2	AAAGGGCGTACAGCGA-1	singlet	donor2	singlet	0.0015542223901354	singlet	singlet	donor2	S2-PCW8	FN_S1256
	1	donor1	AAAGGGCGTATATGGA-1	singlet	donor1	singlet	0.0009630157022148	singlet	singlet	donor1	S6-PCW12	FN_S1256
	3	donor3	AAAGGGCGTCATAGTC-1	singlet	donor3	singlet	0.0155317363743527	singlet	singlet	donor3	S5-PCW10	FN_S1256
	1	donor1	AAAGGGCGTCGTATGT-1	singlet	donor1	singlet	0.0056195844822037	singlet	singlet	donor1	S6-PCW12	FN_S1256
	2	donor0	AAAGGGCGTGTAACGG-1	singlet	donor0	singlet	0.0287695088544064	singlet	singlet	donor0	S1-PCW7	FN_S1256
	doublet	doublet	AAAGGGCGTTAACAGA-1	doublet	doublet	doublet	0.556570714645278	singlet	doublet	doublet	unassigned	FN_S1256
	doublet	doublet	AAAGGGCGTTACGGAG-1	doublet	doublet	doublet	0.917962793060592	singlet	doublet	doublet	unassigned	FN_S1256
	0	donor2	AAAGGGCGTTAGGAGC-1	singlet	donor2	singlet	0.391737389812066	singlet	singlet	donor2	S2-PCW8	FN_S1256
	1	donor1	AAAGGGCGTTTCAGAC-1	singlet	doublet	doublet	0.252631718664922	singlet	singlet	donor1	unassigned	FN_S1256
	3	donor3	AAAGGGCTCACGAACT-1	singlet	donor3	singlet	0.260675403292173	singlet	singlet	donor3	S5-PCW10	FN_S1256
	doublet	doublet	AAAGGGCTCAGAATAG-1	doublet	doublet	doublet	1.51848026490584	doublet	doublet	doublet	unassigned	FN_S1256
	2	donor0	AAAGGGCTCAGCTGTA-1	singlet	donor0	singlet	0.329235386666898	singlet	singlet	donor0	S1-PCW7	FN_S1256
	doublet	doublet	AAAGGGCTCATAGGCT-1	doublet	doublet	doublet	0.168976158753447	singlet	doublet	doublet	unassigned	FN_S1256
	0	donor2	AAAGGGCTCATCTGTT-1	singlet	donor2	singlet	0.248883520487968	singlet	singlet	donor2	S2-PCW8	FN_S1256
	doublet	doublet	AAAGGGCTCCAATGCA-1	doublet	doublet	doublet	0.032701681137973	singlet	doublet	doublet	unassigned	FN_S1256
	0	donor2	AAAGGGCTCCGTAATG-1	singlet	donor2	singlet	0.273042376463782	singlet	singlet	donor2	S2-PCW8	FN_S1256
	1	donor1	AAAGGGCTCGATACGT-1	singlet	donor1	singlet	0.0048312974615236	singlet	singlet	donor1	S6-PCW12	FN_S1256
	2	donor0	AAAGGGCTCGCAATGT-1	singlet	donor0	singlet	0.0150506919358348	singlet	singlet	donor0	S1-PCW7	FN_S1256
	doublet	doublet	AAAGGGCTCGGTTCAA-1	doublet	doublet	doublet	0.0526851016815715	singlet	doublet	doublet	unassigned	FN_S1256
	3	donor3	AAAGGGCTCTGAGGCC-1	singlet	donor3	singlet	0.0210255395887127	singlet	singlet	donor3	S5-PCW10	FN_S1256
	1	donor1	AAAGGGCTCTGCTTAT-1	singlet	donor1	singlet	0.16008398601748	singlet	singlet	donor1	S6-PCW12	FN_S1256
	0	donor2	AAAGGGCTCTGGCCAG-1	singlet	donor2	singlet	0.0037986348644734	singlet	singlet	donor2	S2-PCW8	FN_S1256
	doublet	doublet	AAAGGTAAGAACTGAT-1	doublet	doublet	doublet	0.0709794103562765	singlet	doublet	doublet	unassigned	FN_S1256
	doublet	doublet	AAAGGTAAGACGGAAA-1	doublet	doublet	doublet	1.25485917030951	doublet	doublet	doublet	unassigned	FN_S1256
	doublet	doublet	AAAGGTAAGAGATTCA-1	doublet	doublet	doublet	0.492122048807674	singlet	doublet	doublet	unassigned	FN_S1256
	1	donor1	AAAGGTAAGATCACTC-1	singlet	donor1	singlet	0.0271864184268583	singlet	singlet	donor1	S6-PCW12	FN_S1256
	2	donor0	AAAGGTAAGATGAATC-1	singlet	donor0	singlet	0.777288214383534	singlet	singlet	donor0	S1-PCW7	FN_S1256
	2	donor0	AAAGGTAAGATGCTAA-1	singlet	donor0	singlet	0.217667631627097	singlet	singlet	donor0	S1-PCW7	FN_S1256
	doublet	doublet	AAAGGTAAGATGGCAC-1	doublet	doublet	doublet	0.0573693823423678	singlet	doublet	doublet	unassigned	FN_S1256
	doublet	doublet	AAAGGTAAGCAACTCT-1	doublet	doublet	doublet	0.837600734076918	singlet	doublet	doublet	unassigned	FN_S1256
	3	donor3	AAAGGTAAGCAGCAGT-1	singlet	donor3	singlet	0.0003211451709698	singlet	singlet	donor3	S5-PCW10	FN_S1256
	1	donor1	AAAGGTAAGCGAATGC-1	singlet	donor1	singlet	0.401720219202905	singlet	singlet	donor1	S6-PCW12	FN_S1256
	3	donor3	AAAGGTAAGGAAGTGA-1	singlet	donor3	singlet	0.637532937805749	singlet	singlet	donor3	S5-PCW10	FN_S1256
	2	donor0	AAAGGTAAGGATCATA-1	singlet	donor0	singlet	0.0842528667556664	singlet	singlet	donor0	S1-PCW7	FN_S1256
	doublet	doublet	AAAGGTAAGGTAGTCG-1	doublet	doublet	doublet	0.626559807678357	singlet	doublet	doublet	unassigned	FN_S1256
	doublet	doublet	AAAGGTAAGGTGGTTG-1	doublet	doublet	doublet	0.990434554315877	doublet	doublet	doublet	unassigned	FN_S1256
	doublet	doublet	AAAGGTAAGTATGAAC-1	doublet	doublet	doublet	0.417364254814063	singlet	doublet	doublet	unassigned	FN_S1256
	1	donor1	AAAGGTAAGTTGCGCC-1	singlet	donor1	singlet	0.325591516271359	singlet	singlet	donor1	S6-PCW12	FN_S1256
	1	donor1	AAAGGTACAACTACGT-1	singlet	donor1	singlet	1.17130683448578	doublet	singlet	donor1	S6-PCW12	FN_S1256
	doublet	doublet	AAAGGTACAAGTGATA-1	doublet	doublet	doublet	0.141882882530445	singlet	doublet	doublet	unassigned	FN_S1256
	0	donor2	AAAGGTACACCAAAGG-1	singlet	donor2	singlet	0.0059966948623794	singlet	singlet	donor2	S2-PCW8	FN_S1256
	doublet	doublet	AAAGGTACACCCTGAG-1	doublet	doublet	doublet	0.0432782553358271	singlet	doublet	doublet	unassigned	FN_S1256
	2	donor0	AAAGGTACACGGTGCT-1	singlet	donor0	singlet	0.699230244901378	singlet	singlet	donor0	S1-PCW7	FN_S1256
	3	donor3	AAAGGTACACTTCATT-1	singlet	donor3	singlet	0.679862983162838	singlet	singlet	donor3	S5-PCW10	FN_S1256
	3	donor3	AAAGGTACAGATGCGA-1	singlet	doublet	doublet	0.0082950086000144	singlet	singlet	donor3	unassigned	FN_S1256
	3	donor3	AAAGGTACAGGTGGAT-1	singlet	donor3	singlet	0.0193487573658153	singlet	singlet	donor3	S5-PCW10	FN_S1256
	3	donor3	AAAGGTACAGGTTACT-1	singlet	donor3	singlet	0.0068957336652448	singlet	singlet	donor3	S5-PCW10	FN_S1256
	0	donor2	AAAGGTACAGGTTCGC-1	singlet	donor2	singlet	0.0410209240108448	singlet	singlet	donor2	S2-PCW8	FN_S1256
	doublet	doublet	AAAGGTACAGTCACGC-1	doublet	doublet	doublet	0.671544382989513	singlet	doublet	doublet	unassigned	FN_S1256
	1	donor1	AAAGGTACATATCTGG-1	singlet	donor1	singlet	0.139566385771881	singlet	singlet	donor1	S6-PCW12	FN_S1256
	doublet	doublet	AAAGGTACATTAGGCT-1	doublet	doublet	doublet	0.164895775598092	singlet	doublet	doublet	unassigned	FN_S1256
	2	donor0	AAAGGTAGTAGTGGCA-1	singlet	donor0	singlet	0.0432248638047648	singlet	singlet	donor0	S1-PCW7	FN_S1256
	1	donor1	AAAGGTAGTATGTCAC-1	singlet	donor1	singlet	0.0079562862835381	singlet	singlet	donor1	S6-PCW12	FN_S1256
	doublet	doublet	AAAGGTAGTGGGCTCT-1	doublet	doublet	doublet	0.736979069218202	singlet	doublet	doublet	unassigned	FN_S1256
	2	donor0	AAAGGTAGTTGATCGT-1	singlet	donor0	singlet	0.38296975535561	singlet	singlet	donor0	S1-PCW7	FN_S1256
	3	donor3	AAAGGTAGTTGCTCCT-1	singlet	donor3	singlet	0.57059816629795	singlet	singlet	donor3	S5-PCW10	FN_S1256
	doublet	doublet	AAAGGTAGTTTACCAG-1	doublet	doublet	doublet	0.0978426391650375	singlet	doublet	doublet	unassigned	FN_S1256
	doublet	doublet	AAAGGTAGTTTCGCTC-1	doublet	doublet	doublet	0.875262158365833	singlet	doublet	doublet	unassigned	FN_S1256
	3	donor3	AAAGGTATCCCATGGG-1	singlet	donor3	singlet	0.074190419685584	singlet	singlet	donor3	S5-PCW10	FN_S1256
	3	donor3	AAAGGTATCCCGATCT-1	singlet	donor3	singlet	0.883891248787195	singlet	singlet	donor3	S5-PCW10	FN_S1256
	doublet	doublet	AAAGGTATCCTGTTGC-1	doublet	doublet	doublet	0.0835269044686444	singlet	doublet	doublet	unassigned	FN_S1256
	3	donor3	AAAGGTATCGCGTGAC-1	singlet	donor3	singlet	1.26921349967923	doublet	singlet	donor3	S5-PCW10	FN_S1256
	doublet	doublet	AAAGGTATCGGTAAGG-1	doublet	unassigned	unassigned	1.85279086650318	doublet	doublet	doublet	unassigned	FN_S1256
	1	donor1	AAAGGTATCGTTATCT-1	singlet	donor1	singlet	0.967758454016946	doublet	singlet	donor1	S6-PCW12	FN_S1256
	doublet	doublet	AAAGGTATCTACCCAC-1	doublet	doublet	doublet	0.395371338833884	singlet	doublet	doublet	unassigned	FN_S1256
	0	donor2	AAAGGTATCTGAGATC-1	singlet	donor2	singlet	0.0430340132686728	singlet	singlet	donor2	S2-PCW8	FN_S1256
	3	donor3	AAAGGTATCTGTCCGT-1	singlet	donor3	singlet	0.459268709045636	singlet	singlet	donor3	S5-PCW10	FN_S1256
	1	donor1	AAAGGTATCTTCACAT-1	singlet	donor1	singlet	0.11523984440982	singlet	singlet	donor1	S6-PCW12	FN_S1256
	3	donor3	AAAGTCCAGAATCCCT-1	singlet	donor3	singlet	0.0051969922844506	singlet	singlet	donor3	S5-PCW10	FN_S1256
	2	donor0	AAAGTCCAGACGGATC-1	singlet	donor0	singlet	0.0011942828704959	singlet	singlet	donor0	S1-PCW7	FN_S1256
	0	donor2	AAAGTCCAGATGACAT-1	singlet	donor2	singlet	0.0175161140405103	singlet	singlet	donor2	S2-PCW8	FN_S1256
	doublet	doublet	AAAGTCCAGCCTCGTG-1	doublet	doublet	doublet	1.83406618842148	doublet	doublet	doublet	unassigned	FN_S1256
	0	donor2	AAAGTCCAGCCTTCTC-1	singlet	doublet	doublet	1.73009731237265	doublet	doublet	doublet	unassigned	FN_S1256
	2	donor0	AAAGTCCAGCGACCCT-1	singlet	donor0	singlet	0.0005581133285468	singlet	singlet	donor0	S1-PCW7	FN_S1256
	doublet	doublet	AAAGTCCAGCGCTGAA-1	doublet	doublet	doublet	0.620135124311288	singlet	doublet	doublet	unassigned	FN_S1256
	3	donor3	AAAGTCCAGCGTTGTT-1	singlet	donor3	singlet	0.0344027758822866	singlet	singlet	donor3	S5-PCW10	FN_S1256
	3	donor3	AAAGTCCAGCTAAGTA-1	singlet	donor3	singlet	0.0025943744976405	singlet	singlet	donor3	S5-PCW10	FN_S1256
	doublet	doublet	AAAGTCCAGCTGAGTG-1	doublet	doublet	doublet	0.606445494452702	singlet	doublet	doublet	unassigned	FN_S1256
	1	donor1	AAAGTCCAGGATACGC-1	singlet	donor1	singlet	0.000589307808319	singlet	singlet	donor1	S6-PCW12	FN_S1256
	3	donor3	AAAGTCCAGGCCCACT-1	singlet	donor3	singlet	0.0030538259984402	singlet	singlet	donor3	S5-PCW10	FN_S1256
	2	donor0	AAAGTCCAGGGTTGCA-1	singlet	donor0	singlet	3.17029488438733e-05	singlet	singlet	donor0	S1-PCW7	FN_S1256
	2	donor0	AAAGTCCAGGTTGGAC-1	singlet	donor0	singlet	0.929972531374244	doublet	singlet	donor0	S1-PCW7	FN_S1256
	0	donor2	AAAGTCCAGTAAATGC-1	singlet	donor2	singlet	0.0021485935304404	singlet	singlet	donor2	S2-PCW8	FN_S1256
	2	donor0	AAAGTCCAGTGCTCGC-1	singlet	donor0	singlet	0.0049728032232306	singlet	singlet	donor0	S1-PCW7	FN_S1256
	doublet	doublet	AAAGTCCCAATTGAGA-1	doublet	doublet	doublet	1.52964232741438	doublet	doublet	doublet	unassigned	FN_S1256
	doublet	doublet	AAAGTCCCACCGTACG-1	doublet	doublet	doublet	0.443258862709801	singlet	doublet	doublet	unassigned	FN_S1256
	0	donor2	AAAGTCCCACGAGAAC-1	singlet	donor2	singlet	0.0015446606582253	singlet	singlet	donor2	S2-PCW8	FN_S1256
	doublet	doublet	AAAGTCCCACTACCCT-1	doublet	doublet	doublet	1.80448759924873	doublet	doublet	doublet	unassigned	FN_S1256
	doublet	doublet	AAAGTCCCACTCGATA-1	doublet	doublet	doublet	0.116512079291407	singlet	doublet	doublet	unassigned	FN_S1256
	doublet	doublet	AAAGTCCCAGATAAAC-1	doublet	doublet	doublet	0.002451988252208	singlet	doublet	doublet	unassigned	FN_S1256
	1	donor1	AAAGTCCCAGGTCCCA-1	singlet	donor1	singlet	0.0091268653102093	singlet	singlet	donor1	S6-PCW12	FN_S1256
	1	donor1	AAAGTCCCAGGTGTTT-1	singlet	donor1	singlet	0.483999391340486	singlet	singlet	donor1	S6-PCW12	FN_S1256
	3	donor3	AAAGTCCCATACAGAA-1	singlet	donor3	singlet	0.947531203798584	doublet	singlet	donor3	S5-PCW10	FN_S1256
	2	donor0	AAAGTCCCATCAGTGT-1	singlet	donor0	singlet	0.938152140804783	doublet	singlet	donor0	S1-PCW7	FN_S1256
	doublet	doublet	AAAGTCCCATGTTTGG-1	doublet	doublet	doublet	0.92051250716567	singlet	doublet	doublet	unassigned	FN_S1256
	3	donor3	AAAGTCCCATTGAGGG-1	singlet	donor3	singlet	0.492529589324674	singlet	singlet	donor3	S5-PCW10	FN_S1256
	1	donor1	AAAGTCCGTCGAGCAA-1	singlet	donor1	singlet	0.0722669481010387	singlet	singlet	donor1	S6-PCW12	FN_S1256
	2	donor0	AAAGTCCGTCTGTGAT-1	singlet	donor0	singlet	0.0096081469455399	singlet	singlet	donor0	S1-PCW7	FN_S1256
	2	donor0	AAAGTCCGTGACAGCA-1	singlet	donor0	singlet	0.39487296329769	singlet	singlet	donor0	S1-PCW7	FN_S1256
	1	donor1	AAAGTCCGTGAGATCG-1	singlet	donor1	singlet	0.18700800801074	singlet	singlet	donor1	S6-PCW12	FN_S1256
	3	donor3	AAAGTCCGTGGAAGTC-1	singlet	donor3	singlet	0.0010209416316749	singlet	singlet	donor3	S5-PCW10	FN_S1256
	2	donor0	AAAGTCCGTGTAACGG-1	singlet	donor0	singlet	0.878114794038119	singlet	singlet	donor0	S1-PCW7	FN_S1256
	doublet	doublet	AAAGTCCGTTAGGCCC-1	doublet	doublet	doublet	0.0055072411073949	singlet	doublet	doublet	unassigned	FN_S1256
	doublet	doublet	AAAGTCCGTTATGTCG-1	doublet	doublet	doublet	0.0016889421946979	singlet	doublet	doublet	unassigned	FN_S1256
	2	donor0	AAAGTCCGTTGAGAGC-1	singlet	donor0	singlet	0.0063846616452358	singlet	singlet	donor0	S1-PCW7	FN_S1256
	3	donor3	AAAGTCCTCAAACCCA-1	singlet	donor3	singlet	0.0036034478856732	singlet	singlet	donor3	S5-PCW10	FN_S1256
	0	donor2	AAAGTCCTCAACTGGT-1	singlet	donor2	singlet	0.0537619774007302	singlet	singlet	donor2	S2-PCW8	FN_S1256
	unassigned	doublet	AAAGTCCTCAAGCTGT-1	doublet	unassigned	unassigned	0.246174053354484	singlet	doublet	doublet	unassigned	FN_S1256
	doublet	doublet	AAAGTCCTCATTCATC-1	doublet	doublet	doublet	1.54884822075737	doublet	doublet	doublet	unassigned	FN_S1256
	1	donor1	AAAGTCCTCCAGTGTA-1	singlet	donor1	singlet	0.432507483649651	singlet	singlet	donor1	S6-PCW12	FN_S1256
	3	donor3	AAAGTCCTCCAGTTCC-1	singlet	donor3	singlet	0.0013389600409857	singlet	singlet	donor3	S5-PCW10	FN_S1256
	3	donor3	AAAGTCCTCCATGATG-1	singlet	donor3	singlet	1.76213343549687	doublet	singlet	donor3	S5-PCW10	FN_S1256
	doublet	doublet	AAAGTCCTCCGATTAG-1	doublet	doublet	doublet	0.231657375085436	singlet	doublet	doublet	unassigned	FN_S1256
	2	donor0	AAAGTCCTCCTATGGA-1	singlet	donor0	singlet	0.542877605753991	singlet	singlet	donor0	S1-PCW7	FN_S1256
	1	donor1	AAAGTCCTCCTCGCAT-1	singlet	donor1	singlet	0.0274709277343781	singlet	singlet	donor1	S6-PCW12	FN_S1256
	0	donor2	AAAGTCCTCCTTCTGG-1	singlet	donor2	singlet	0.354652861848721	singlet	singlet	donor2	S2-PCW8	FN_S1256
	3	donor3	AAAGTCCTCGACACCG-1	singlet	donor3	singlet	0.0293924942144097	singlet	singlet	donor3	S5-PCW10	FN_S1256
	3	donor3	AAAGTCCTCGACCCAG-1	singlet	donor3	singlet	0.398958961944307	singlet	singlet	donor3	S5-PCW10	FN_S1256
	3	donor3	AAAGTCCTCGCTACAA-1	singlet	doublet	doublet	0.812245725641684	singlet	singlet	donor3	unassigned	FN_S1256
	0	donor2	AAAGTCCTCGTAACAC-1	singlet	donor2	singlet	0.0041714432978778	singlet	singlet	donor2	S2-PCW8	FN_S1256
	0	donor2	AAAGTGAAGACTTCGT-1	singlet	donor2	singlet	0.0109411602974109	singlet	singlet	donor2	S2-PCW8	FN_S1256
	2	donor0	AAAGTGAAGAGTGTTA-1	singlet	doublet	doublet	0.390281370685724	singlet	singlet	donor0	unassigned	FN_S1256
	0	donor2	AAAGTGAAGATCGCTT-1	singlet	donor2	singlet	0.0004610751065284	singlet	singlet	donor2	S2-PCW8	FN_S1256
	doublet	doublet	AAAGTGAAGCACCGTC-1	doublet	doublet	doublet	0.681749905968834	singlet	doublet	doublet	unassigned	FN_S1256
	1	donor1	AAAGTGAAGGACTGGT-1	singlet	donor1	singlet	0.0509920303066054	singlet	singlet	donor1	S6-PCW12	FN_S1256
	2	donor0	AAAGTGAAGGATTCCT-1	singlet	donor0	singlet	0.0008033774136854	singlet	singlet	donor0	S1-PCW7	FN_S1256
	doublet	doublet	AAAGTGAAGTAAACAC-1	doublet	doublet	doublet	1.15059558826269	doublet	doublet	doublet	unassigned	FN_S1256
	1	donor1	AAAGTGAAGTGCCCGT-1	singlet	unassigned	unassigned	0.279712348090857	singlet	singlet	donor1	unassigned	FN_S1256
	1	donor1	AAAGTGAAGTGGAAGA-1	singlet	doublet	doublet	0.0358984224472826	singlet	singlet	donor1	unassigned	FN_S1256
	doublet	doublet	AAAGTGAAGTTGTAGA-1	doublet	doublet	doublet	0.514697652073213	singlet	doublet	doublet	unassigned	FN_S1256
	1	donor1	AAAGTGACAAGACCGA-1	singlet	donor1	singlet	0.0005957656155811	singlet	singlet	donor1	S6-PCW12	FN_S1256
	1	donor1	AAAGTGACAATTAGGA-1	singlet	doublet	doublet	0.0295846592422197	singlet	singlet	donor1	unassigned	FN_S1256
	doublet	doublet	AAAGTGACAATTGAGA-1	doublet	doublet	doublet	0.990631053246513	doublet	doublet	doublet	unassigned	FN_S1256
	1	donor1	AAAGTGACACGCTTAA-1	singlet	donor1	singlet	0.0959869564232554	singlet	singlet	donor1	S6-PCW12	FN_S1256
	3	donor3	AAAGTGACAGCTATAC-1	singlet	donor3	singlet	0.353152596329858	singlet	singlet	donor3	S5-PCW10	FN_S1256
	3	donor3	AAAGTGACATATGCGT-1	singlet	donor3	singlet	0.383700173659168	singlet	singlet	donor3	S5-PCW10	FN_S1256
	0	donor2	AAAGTGACATCCCGTT-1	singlet	donor2	singlet	0.245327825777417	singlet	singlet	donor2	S2-PCW8	FN_S1256
	doublet	doublet	AAAGTGAGTAAGTAGT-1	doublet	doublet	doublet	1.06444578896812	doublet	doublet	doublet	unassigned	FN_S1256
	3	donor3	AAAGTGAGTACCACGC-1	singlet	donor3	singlet	1.01363438751107	doublet	singlet	donor3	S5-PCW10	FN_S1256
	1	donor1	AAAGTGAGTACTTCCC-1	singlet	donor1	singlet	0.005204307407464	singlet	singlet	donor1	S6-PCW12	FN_S1256
	2	donor0	AAAGTGAGTGACCGAA-1	singlet	donor0	singlet	0.739813598957462	singlet	singlet	donor0	S1-PCW7	FN_S1256
	3	donor3	AAAGTGAGTTACGATC-1	singlet	donor3	singlet	0.7695637936909	singlet	singlet	donor3	S5-PCW10	FN_S1256
	1	donor1	AAAGTGAGTTGTGGCC-1	singlet	donor1	singlet	0.0244696599613804	singlet	singlet	donor1	S6-PCW12	FN_S1256
	0	donor2	AAAGTGAGTTTACACG-1	singlet	doublet	doublet	0.555220778257497	singlet	singlet	donor2	unassigned	FN_S1256
	doublet	doublet	AAAGTGAGTTTACGTG-1	doublet	doublet	doublet	0.294249440799197	singlet	doublet	doublet	unassigned	FN_S1256
	doublet	doublet	AAAGTGAGTTTATGCG-1	doublet	doublet	doublet	0.0016829719449372	singlet	doublet	doublet	unassigned	FN_S1256
	1	donor1	AAAGTGATCAAGCCGC-1	singlet	donor1	singlet	0.178383645110454	singlet	singlet	donor1	S6-PCW12	FN_S1256
	1	donor1	AAAGTGATCCAATGCA-1	singlet	donor1	singlet	0.0006843120288042	singlet	singlet	donor1	S6-PCW12	FN_S1256
	3	donor3	AAAGTGATCCACGGGT-1	singlet	donor3	singlet	0.274734898509213	singlet	singlet	donor3	S5-PCW10	FN_S1256
	1	donor1	AAAGTGATCCCAGGCA-1	singlet	donor1	singlet	0.0335681018203117	singlet	singlet	donor1	S6-PCW12	FN_S1256
	2	donor0	AAAGTGATCCGCTAGG-1	singlet	donor0	singlet	0.34041841414069	singlet	singlet	donor0	S1-PCW7	FN_S1256
	3	donor3	AAAGTGATCGATTCCC-1	singlet	donor3	singlet	0.0242931185462901	singlet	singlet	donor3	S5-PCW10	FN_S1256
	2	donor0	AAAGTGATCGCATAGT-1	singlet	donor0	singlet	0.353204810733296	singlet	singlet	donor0	S1-PCW7	FN_S1256
	doublet	doublet	AAAGTGATCTACGCGG-1	doublet	doublet	doublet	0.447042486498858	singlet	doublet	doublet	unassigned	FN_S1256
	doublet	doublet	AAAGTGATCTCGGGAC-1	doublet	doublet	doublet	0.0828555869667299	singlet	doublet	doublet	unassigned	FN_S1256
	0	donor2	AAAGTGATCTTCACGC-1	singlet	donor2	singlet	0.0006166601239565	singlet	singlet	donor2	S2-PCW8	FN_S1256
	2	donor0	AAAGTGATCTTCTAAC-1	singlet	donor0	singlet	1.57714811627767	doublet	singlet	donor0	S1-PCW7	FN_S1256
	doublet	doublet	AAATGGAAGATGACAT-1	doublet	doublet	doublet	0.306396898183784	singlet	doublet	doublet	unassigned	FN_S1256
	3	donor3	AAATGGAAGCTACTAC-1	singlet	donor3	singlet	0.0133850945533959	singlet	singlet	donor3	S5-PCW10	FN_S1256
	0	donor2	AAATGGAAGGAAACGA-1	singlet	donor2	singlet	0.0281359485606667	singlet	singlet	donor2	S2-PCW8	FN_S1256
	doublet	doublet	AAATGGAAGTCCCAGC-1	doublet	doublet	doublet	0.345996667170442	singlet	doublet	doublet	unassigned	FN_S1256
	doublet	doublet	AAATGGACAAACCACT-1	doublet	unassigned	unassigned	0.404093844388982	singlet	doublet	doublet	unassigned	FN_S1256
	doublet	doublet	AAATGGACAAGTGTCT-1	doublet	doublet	doublet	0.655047842129409	singlet	doublet	doublet	unassigned	FN_S1256
	0	donor2	AAATGGACAATAGTGA-1	singlet	donor2	singlet	0.0032138376638766	singlet	singlet	donor2	S2-PCW8	FN_S1256
	1	donor1	AAATGGACACCCATAA-1	singlet	donor1	singlet	0.52064851365473	singlet	singlet	donor1	S6-PCW12	FN_S1256
	0	donor2	AAATGGACAGGTTCCG-1	singlet	donor2	singlet	0.520329099594521	singlet	singlet	donor2	S2-PCW8	FN_S1256
	1	donor1	AAATGGACAGTCGGTC-1	singlet	donor1	singlet	0.412823601006183	singlet	singlet	donor1	S6-PCW12	FN_S1256
	2	donor0	AAATGGACATCATTTC-1	singlet	donor0	singlet	0.0008958592531992	singlet	singlet	donor0	S1-PCW7	FN_S1256
	doublet	doublet	AAATGGACATGTACGT-1	doublet	donor1	singlet	1.53667924397912	doublet	doublet	doublet	S6-PCW12	FN_S1256
	1	donor1	AAATGGACATTCCTAT-1	singlet	donor1	singlet	0.0230122636788228	singlet	singlet	donor1	S6-PCW12	FN_S1256
	1	donor1	AAATGGAGTAGCGTCC-1	singlet	donor1	singlet	0.63189186188847	singlet	singlet	donor1	S6-PCW12	FN_S1256
	3	donor3	AAATGGAGTAGGCAGT-1	singlet	donor3	singlet	0.0068819569121861	singlet	singlet	donor3	S5-PCW10	FN_S1256
	doublet	doublet	AAATGGAGTATCAGGG-1	doublet	doublet	doublet	0.314117916145014	singlet	doublet	doublet	unassigned	FN_S1256
	3	donor3	AAATGGAGTATCCCAA-1	singlet	donor3	singlet	0.0609893607924129	singlet	singlet	donor3	S5-PCW10	FN_S1256
	3	donor3	AAATGGAGTCGTATGT-1	singlet	donor3	singlet	1.04062187225515	doublet	singlet	donor3	S5-PCW10	FN_S1256
	3	donor3	AAATGGAGTTCACCGG-1	singlet	donor3	singlet	0.0084728595607785	singlet	singlet	donor3	S5-PCW10	FN_S1256
	2	donor0	AAATGGAGTTCCTACC-1	singlet	donor0	singlet	0.461333705925612	singlet	singlet	donor0	S1-PCW7	FN_S1256
	2	donor0	AAATGGAGTTCGAACT-1	singlet	donor0	singlet	0.0305412369315913	singlet	singlet	donor0	S1-PCW7	FN_S1256
	2	donor0	AAATGGAGTTGTGGCC-1	singlet	donor0	singlet	1.10107801013158	doublet	singlet	donor0	S1-PCW7	FN_S1256
	1	donor1	AAATGGATCAACCTTT-1	singlet	donor1	singlet	0.351283010570626	singlet	singlet	donor1	S6-PCW12	FN_S1256
	2	donor0	AAATGGATCACCACAA-1	singlet	donor0	singlet	0.373001311034214	singlet	singlet	donor0	S1-PCW7	FN_S1256
	1	donor1	AAATGGATCATAGAGA-1	singlet	donor1	singlet	0.45217908026473	singlet	singlet	donor1	S6-PCW12	FN_S1256
	1	donor1	AAATGGATCATTTGTC-1	singlet	unassigned	unassigned	0.0113985803010031	singlet	singlet	donor1	unassigned	FN_S1256
	2	donor0	AAATGGATCCACGTGG-1	singlet	donor0	singlet	0.0006760752479952	singlet	singlet	donor0	S1-PCW7	FN_S1256
	1	donor1	AAATGGATCCATACTT-1	singlet	donor1	singlet	0.0220446457640409	singlet	singlet	donor1	S6-PCW12	FN_S1256
	1	donor1	AAATGGATCCCTCTAG-1	singlet	donor1	singlet	0.0005800843073811	singlet	singlet	donor1	S6-PCW12	FN_S1256
	2	donor0	AAATGGATCCGAGCTG-1	singlet	donor0	singlet	0.265664703524687	singlet	singlet	donor0	S1-PCW7	FN_S1256
	doublet	doublet	AAATGGATCCGTAGTA-1	doublet	doublet	doublet	0.198240137546409	singlet	doublet	doublet	unassigned	FN_S1256
	2	donor0	AAATGGATCCTTGACC-1	singlet	donor0	singlet	0.293620695909943	singlet	singlet	donor0	S1-PCW7	FN_S1256
	3	donor3	AAATGGATCGAGTCCG-1	singlet	donor3	singlet	0.0026526204976307	singlet	singlet	donor3	S5-PCW10	FN_S1256
	0	donor2	AAATGGATCGATTCCC-1	singlet	donor2	singlet	0.0224165251533224	singlet	singlet	donor2	S2-PCW8	FN_S1256
	0	donor2	AAATGGATCGGATTAC-1	singlet	donor2	singlet	0.32689405356917	singlet	singlet	donor2	S2-PCW8	FN_S1256
	3	donor3	AAATGGATCGGCTTGG-1	singlet	donor3	singlet	0.0002464828447904	singlet	singlet	donor3	S5-PCW10	FN_S1256
	doublet	doublet	AAATGGATCGTGCTCT-1	doublet	doublet	doublet	0.902495385140346	singlet	doublet	doublet	unassigned	FN_S1256
	3	donor3	AAATGGATCTCCCATG-1	singlet	donor3	singlet	1.03864486258951	doublet	singlet	donor3	S5-PCW10	FN_S1256
	2	donor0	AACAAAGAGCAGCCTC-1	singlet	donor0	singlet	0.377031519088972	singlet	singlet	donor0	S1-PCW7	FN_S1256
	unassigned	doublet	AACAAAGAGGAGAATG-1	doublet	unassigned	unassigned	0.0248184308443215	singlet	doublet	doublet	unassigned	FN_S1256
	doublet	doublet	AACAAAGAGGAGAGGC-1	doublet	doublet	doublet	1.08972473334846	doublet	doublet	doublet	unassigned	FN_S1256
	doublet	doublet	AACAAAGAGGCCTGAA-1	doublet	doublet	doublet	0.716347388411016	singlet	doublet	doublet	unassigned	FN_S1256
	doublet	doublet	AACAAAGAGTCCCAAT-1	doublet	doublet	doublet	1.65044142059911	doublet	doublet	doublet	unassigned	FN_S1256
	0	donor2	AACAAAGAGTGGTGAC-1	singlet	donor2	singlet	0.024443501045994	singlet	singlet	donor2	S2-PCW8	FN_S1256
	2	donor0	AACAAAGCAAATGATG-1	singlet	donor0	singlet	0.967288668215086	doublet	singlet	donor0	S1-PCW7	FN_S1256
	3	donor3	AACAAAGCAAATTGGA-1	singlet	donor3	singlet	0.43475365379415	singlet	singlet	donor3	S5-PCW10	FN_S1256
	1	donor1	AACAAAGCAATACAGA-1	singlet	donor1	singlet	0.001001001592782	singlet	singlet	donor1	S6-PCW12	FN_S1256
	1	donor1	AACAAAGCAATAGTGA-1	singlet	donor1	singlet	1.20177671056871	doublet	singlet	donor1	S6-PCW12	FN_S1256
	2	donor0	AACAAAGCACATGTTG-1	singlet	donor0	singlet	0.0395343994903454	singlet	singlet	donor0	S1-PCW7	FN_S1256
	0	donor2	AACAAAGCACGAAAGC-1	singlet	donor2	singlet	0.0448712500167506	singlet	singlet	donor2	S2-PCW8	FN_S1256
	2	donor0	AACAAAGCAGACAAGC-1	singlet	doublet	doublet	1.43725206135111	doublet	doublet	doublet	unassigned	FN_S1256
	1	donor1	AACAAAGCAGAGTTGG-1	singlet	doublet	doublet	1.76598110052474	doublet	doublet	doublet	unassigned	FN_S1256
	doublet	doublet	AACAAAGCAGATGCGA-1	doublet	doublet	doublet	1.67373614861016	doublet	doublet	doublet	unassigned	FN_S1256
	3	donor3	AACAAAGCAGCGATTT-1	singlet	donor3	singlet	1.46854320743955	doublet	singlet	donor3	S5-PCW10	FN_S1256
	2	donor0	AACAAAGCAGGCTTGC-1	singlet	donor0	singlet	0.818240200937608	singlet	singlet	donor0	S1-PCW7	FN_S1256
	doublet	doublet	AACAAAGCAGTTAGGG-1	doublet	doublet	doublet	7.56858139609297e-05	singlet	doublet	doublet	unassigned	FN_S1256
	3	donor3	AACAAAGCATGCAGCC-1	singlet	donor3	singlet	1.33865758415488	doublet	singlet	donor3	S5-PCW10	FN_S1256
	3	donor3	AACAAAGCATGTGCTA-1	singlet	donor3	singlet	0.837376234384535	singlet	singlet	donor3	S5-PCW10	FN_S1256
	3	donor3	AACAAAGGTACAAGCG-1	singlet	donor3	singlet	0.0615635681187459	singlet	singlet	donor3	S5-PCW10	FN_S1256
	0	donor2	AACAAAGGTACCAGAG-1	singlet	doublet	doublet	0.144108148440945	singlet	singlet	donor2	unassigned	FN_S1256
	0	donor2	AACAAAGGTATAGGGC-1	singlet	donor2	singlet	0.725290451142177	singlet	singlet	donor2	S2-PCW8	FN_S1256
	2	donor0	AACAAAGGTCAAATCC-1	singlet	donor0	singlet	0.171978558940076	singlet	singlet	donor0	S1-PCW7	FN_S1256
	doublet	doublet	AACAAAGGTGAGTCAG-1	doublet	doublet	doublet	0.758970829821441	singlet	doublet	doublet	unassigned	FN_S1256
	doublet	doublet	AACAAAGGTGCCGTTG-1	doublet	doublet	doublet	0.443489018743301	singlet	doublet	doublet	unassigned	FN_S1256
	3	donor3	AACAAAGGTTCGAGCC-1	singlet	donor3	singlet	1.00750525308605	doublet	singlet	donor3	S5-PCW10	FN_S1256
	doublet	doublet	AACAAAGGTTCGTAAC-1	doublet	doublet	doublet	0.851706159119389	singlet	doublet	doublet	unassigned	FN_S1256
	3	donor3	AACAAAGGTTGCTCGG-1	singlet	donor3	singlet	0.0077103016517673	singlet	singlet	donor3	S5-PCW10	FN_S1256
	0	donor2	AACAAAGTCAGGACAG-1	singlet	doublet	doublet	0.0460205458756582	singlet	singlet	donor2	unassigned	FN_S1256
	1	donor1	AACAAAGTCCTAAGTG-1	singlet	donor1	singlet	0.0028636355435252	singlet	singlet	donor1	S6-PCW12	FN_S1256
	doublet	doublet	AACAAAGTCGATCCAA-1	doublet	doublet	doublet	1.02826756731484	doublet	doublet	doublet	unassigned	FN_S1256
	doublet	doublet	AACAAAGTCGCGTCGA-1	doublet	doublet	doublet	0.0032110469422704	singlet	doublet	doublet	unassigned	FN_S1256
	doublet	doublet	AACAAAGTCGCTGCGA-1	doublet	doublet	doublet	0.0080022095366041	singlet	doublet	doublet	unassigned	FN_S1256
	2	donor0	AACAAAGTCGGATTAC-1	singlet	donor0	singlet	0.0005245719170976	singlet	singlet	donor0	S1-PCW7	FN_S1256
	3	donor3	AACAAAGTCTTAGCCC-1	singlet	donor3	singlet	0.0045209768637635	singlet	singlet	donor3	S5-PCW10	FN_S1256
	1	donor1	AACAAAGTCTTTACAC-1	singlet	donor1	singlet	0.0638570995161282	singlet	singlet	donor1	S6-PCW12	FN_S1256
	3	donor3	AACAACCAGAGATGCC-1	singlet	donor3	singlet	0.743374114348904	singlet	singlet	donor3	S5-PCW10	FN_S1256
	doublet	doublet	AACAACCAGATTGCGG-1	doublet	doublet	doublet	0.58592932428093	singlet	doublet	doublet	unassigned	FN_S1256
	0	donor2	AACAACCAGCACCGTC-1	singlet	unassigned	unassigned	0.0548163940191953	singlet	singlet	donor2	unassigned	FN_S1256
	1	donor1	AACAACCAGCGAGGAG-1	singlet	donor1	singlet	0.982442785781422	doublet	singlet	donor1	S6-PCW12	FN_S1256
	doublet	doublet	AACAACCAGCTAGATA-1	doublet	doublet	doublet	0.562777483086177	singlet	doublet	doublet	unassigned	FN_S1256
	3	donor3	AACAACCAGCTCTATG-1	singlet	donor3	singlet	0.0042450859020277	singlet	singlet	donor3	S5-PCW10	FN_S1256
	doublet	doublet	AACAACCAGGAGTACC-1	doublet	doublet	doublet	1.44027866567359	doublet	doublet	doublet	unassigned	FN_S1256
	0	donor2	AACAACCAGGATACCG-1	singlet	donor2	singlet	0.687447610191763	singlet	singlet	donor2	S2-PCW8	FN_S1256
	3	donor3	AACAACCAGGCAATGC-1	singlet	donor3	singlet	0.0026592837018806	singlet	singlet	donor3	S5-PCW10	FN_S1256
	doublet	doublet	AACAACCAGGTAACTA-1	doublet	doublet	doublet	1.74763495557813	doublet	doublet	doublet	unassigned	FN_S1256
	doublet	doublet	AACAACCAGGTCATCT-1	doublet	doublet	doublet	0.112396205445381	singlet	doublet	doublet	unassigned	FN_S1256
	0	donor2	AACAACCAGGTCGACA-1	singlet	doublet	doublet	0.756080652296875	singlet	singlet	donor2	unassigned	FN_S1256
	1	donor1	AACAACCAGGTGCGAT-1	singlet	donor1	singlet	0.797404684320237	singlet	singlet	donor1	S6-PCW12	FN_S1256
	2	donor0	AACAACCAGGTTGAGC-1	singlet	donor0	singlet	1.17595752208354	doublet	singlet	donor0	S1-PCW7	FN_S1256
	0	donor2	AACAACCAGTAGGCCA-1	singlet	donor2	singlet	0.0943559421415527	singlet	singlet	donor2	S2-PCW8	FN_S1256
	doublet	doublet	AACAACCAGTATGAAC-1	doublet	doublet	doublet	0.151947798287659	singlet	doublet	doublet	unassigned	FN_S1256
	2	donor0	AACAACCAGTATGATG-1	singlet	donor0	singlet	0.594971346108386	singlet	singlet	donor0	S1-PCW7	FN_S1256
	0	donor2	AACAACCAGTTGCTGT-1	singlet	donor2	singlet	0.0566177849814439	singlet	singlet	donor2	S2-PCW8	FN_S1256
	doublet	doublet	AACAACCCAACGCATT-1	doublet	doublet	doublet	0.0178329474587031	singlet	doublet	doublet	unassigned	FN_S1256
	doublet	doublet	AACAACCCAAGAGAGA-1	doublet	doublet	doublet	0.975763887844401	doublet	doublet	doublet	unassigned	FN_S1256
	2	donor0	AACAACCCAATCGTCA-1	singlet	donor0	singlet	0.827815021803052	singlet	singlet	donor0	S1-PCW7	FN_S1256
	2	donor0	AACAACCCACAGCTTA-1	singlet	donor0	singlet	0.53360973383523	singlet	singlet	donor0	S1-PCW7	FN_S1256
	3	donor3	AACAACCCACGACGAA-1	singlet	donor3	singlet	0.270447782950611	singlet	singlet	donor3	S5-PCW10	FN_S1256
	doublet	doublet	AACAACCCACGCCAGT-1	doublet	doublet	doublet	0.184414323466932	singlet	doublet	doublet	unassigned	FN_S1256
	3	donor3	AACAACCCAGCAGATG-1	singlet	donor3	singlet	0.086881525978392	singlet	singlet	donor3	S5-PCW10	FN_S1256
	0	donor2	AACAACCCAGCTGTTA-1	singlet	donor2	singlet	0.0088323346889433	singlet	singlet	donor2	S2-PCW8	FN_S1256
	doublet	doublet	AACAACCCAGGCATGA-1	doublet	doublet	doublet	0.69456839783041	singlet	doublet	doublet	unassigned	FN_S1256
	3	donor3	AACAACCCAGGCATTT-1	singlet	donor3	singlet	0.0009821223286013	singlet	singlet	donor3	S5-PCW10	FN_S1256
	doublet	doublet	AACAACCCAGGCTCTG-1	doublet	doublet	doublet	0.611157817341893	singlet	doublet	doublet	unassigned	FN_S1256
	3	donor3	AACAACCCATCCGGCA-1	singlet	donor3	singlet	0.570830549856204	singlet	singlet	donor3	S5-PCW10	FN_S1256
	3	donor3	AACAACCCATCCTCAC-1	singlet	donor3	singlet	0.374875163308267	singlet	singlet	donor3	S5-PCW10	FN_S1256
	3	donor3	AACAACCCATGGGCAA-1	singlet	donor3	singlet	0.0014961017114023	singlet	singlet	donor3	S5-PCW10	FN_S1256
	3	donor3	AACAACCCATTGCTTT-1	singlet	donor3	singlet	0.777653044657659	singlet	singlet	donor3	S5-PCW10	FN_S1256
	3	donor3	AACAACCGTACCGTCG-1	singlet	donor3	singlet	0.31743812842806	singlet	singlet	donor3	S5-PCW10	FN_S1256
	1	donor1	AACAACCGTAGCTTGT-1	singlet	donor1	singlet	0.677978638954927	singlet	singlet	donor1	S6-PCW12	FN_S1256
	3	donor3	AACAACCGTAGGACTG-1	singlet	donor3	singlet	0.437255253676794	singlet	singlet	donor3	S5-PCW10	FN_S1256
	0	donor2	AACAACCGTATGGAGC-1	singlet	donor2	singlet	0.693633117522485	singlet	singlet	donor2	S2-PCW8	FN_S1256
	3	donor3	AACAACCGTCCTACAA-1	singlet	donor3	singlet	0.362657353163918	singlet	singlet	donor3	S5-PCW10	FN_S1256
	3	donor3	AACAACCGTCGTCATA-1	singlet	donor3	singlet	0.0269501186481648	singlet	singlet	donor3	S5-PCW10	FN_S1256
	doublet	doublet	AACAACCGTGAGATTA-1	doublet	doublet	doublet	0.12994614047195	singlet	doublet	doublet	unassigned	FN_S1256
	0	donor2	AACAACCGTGCATACT-1	singlet	donor2	singlet	0.269137332639525	singlet	singlet	donor2	S2-PCW8	FN_S1256
	3	donor3	AACAACCGTGCCAAGA-1	singlet	donor3	singlet	0.0020470812359266	singlet	singlet	donor3	S5-PCW10	FN_S1256
	0	donor2	AACAACCGTGCCTTCT-1	singlet	donor2	singlet	0.0122357028927662	singlet	singlet	donor2	S2-PCW8	FN_S1256
	1	donor1	AACAACCGTGCTATTG-1	singlet	donor1	singlet	0.0695369173830184	singlet	singlet	donor1	S6-PCW12	FN_S1256
	2	donor0	AACAACCGTGTGTACT-1	singlet	donor0	singlet	0.905634420285169	singlet	singlet	donor0	S1-PCW7	FN_S1256
	3	donor3	AACAACCGTTCCTACC-1	singlet	donor3	singlet	0.002181685268361	singlet	singlet	donor3	S5-PCW10	FN_S1256
	0	donor2	AACAACCTCACCTCGT-1	singlet	donor2	singlet	0.476839480917537	singlet	singlet	donor2	S2-PCW8	FN_S1256
	3	donor3	AACAACCTCATAGAGA-1	singlet	donor3	singlet	0.0058057064856825	singlet	singlet	donor3	S5-PCW10	FN_S1256
	0	donor2	AACAACCTCCGAGCTG-1	singlet	donor2	singlet	0.0149661478214513	singlet	singlet	donor2	S2-PCW8	FN_S1256
	doublet	doublet	AACAACCTCCTGGGAC-1	doublet	doublet	doublet	0.208854819740136	singlet	doublet	doublet	unassigned	FN_S1256
	3	donor3	AACAACCTCGAGTCCG-1	singlet	donor3	singlet	0.78053475997279	singlet	singlet	donor3	S5-PCW10	FN_S1256
	2	donor0	AACAACCTCTAATTCC-1	singlet	doublet	doublet	1.31595869679718	doublet	doublet	doublet	unassigned	FN_S1256
	3	donor3	AACAACCTCTAGTTCT-1	singlet	donor3	singlet	0.0038437973145361	singlet	singlet	donor3	S5-PCW10	FN_S1256
	doublet	doublet	AACAACCTCTCCTGCA-1	doublet	doublet	doublet	0.471777083512278	singlet	doublet	doublet	unassigned	FN_S1256
	0	donor2	AACAACCTCTGGTTGA-1	singlet	donor2	singlet	0.019591959892814	singlet	singlet	donor2	S2-PCW8	FN_S1256
	doublet	doublet	AACAAGAAGAAACACT-1	doublet	doublet	doublet	0.587382318906839	singlet	doublet	doublet	unassigned	FN_S1256
	doublet	doublet	AACAAGAAGAACAAGG-1	doublet	doublet	doublet	0.246180188251709	singlet	doublet	doublet	unassigned	FN_S1256
	2	donor0	AACAAGAAGAACTTCC-1	singlet	donor0	singlet	0.97945869982276	doublet	singlet	donor0	S1-PCW7	FN_S1256
	0	donor2	AACAAGAAGAAGTCCG-1	singlet	unassigned	unassigned	2.5338976874722e-05	singlet	singlet	donor2	unassigned	FN_S1256
	3	donor3	AACAAGAAGAGGCGTT-1	singlet	donor3	singlet	0.395504999742987	singlet	singlet	donor3	S5-PCW10	FN_S1256
	1	donor1	AACAAGAAGCAACTTC-1	singlet	donor1	singlet	0.001779346751536	singlet	singlet	donor1	S6-PCW12	FN_S1256
	3	donor3	AACAAGAAGCAGTACG-1	singlet	donor3	singlet	0.0060323179986498	singlet	singlet	donor3	S5-PCW10	FN_S1256
	doublet	doublet	AACAAGAAGCATATGA-1	doublet	doublet	doublet	0.753864180113264	singlet	doublet	doublet	unassigned	FN_S1256
	3	donor3	AACAAGAAGCGGACAT-1	singlet	donor3	singlet	0.580148770342548	singlet	singlet	donor3	S5-PCW10	FN_S1256
	3	donor3	AACAAGAAGCGGGTTA-1	singlet	donor3	singlet	1.52132945110431	doublet	singlet	donor3	S5-PCW10	FN_S1256
	3	donor3	AACAAGAAGGCCCACT-1	singlet	donor3	singlet	0.20118742870772	singlet	singlet	donor3	S5-PCW10	FN_S1256
	1	donor1	AACAAGAAGGCCTTGC-1	singlet	donor1	singlet	0.0215860159123119	singlet	singlet	donor1	S6-PCW12	FN_S1256
	0	donor2	AACAAGAAGGTGCCTC-1	singlet	unassigned	unassigned	0.175042059146522	singlet	singlet	donor2	unassigned	FN_S1256
	2	donor0	AACAAGAAGGTTGGAC-1	singlet	donor0	singlet	0.424550503837251	singlet	singlet	donor0	S1-PCW7	FN_S1256
	doublet	doublet	AACAAGAAGTCGCGAA-1	doublet	doublet	doublet	0.836665143409238	singlet	doublet	doublet	unassigned	FN_S1256
	3	donor3	AACAAGAAGTTTGTCG-1	singlet	donor3	singlet	0.0074123925008609	singlet	singlet	donor3	S5-PCW10	FN_S1256
	0	donor2	AACAAGACAAATACGA-1	singlet	donor2	singlet	0.161705189723838	singlet	singlet	donor2	S2-PCW8	FN_S1256
	doublet	doublet	AACAAGACAACCGTAT-1	doublet	doublet	doublet	0.604263208362381	singlet	doublet	doublet	unassigned	FN_S1256
	doublet	doublet	AACAAGACACAGCTTA-1	doublet	unassigned	unassigned	0.0002095557813288	singlet	doublet	doublet	unassigned	FN_S1256
	doublet	doublet	AACAAGACACGCTTAA-1	doublet	doublet	doublet	1.85907230927261	doublet	doublet	doublet	unassigned	FN_S1256
	2	donor0	AACAAGACACTTGTGA-1	singlet	donor0	singlet	0.0112385841065264	singlet	singlet	donor0	S1-PCW7	FN_S1256
	3	donor3	AACAAGACAGACCTAT-1	singlet	donor3	singlet	0.385270282656995	singlet	singlet	donor3	S5-PCW10	FN_S1256
	doublet	doublet	AACAAGACAGATCACT-1	doublet	doublet	doublet	1.15033863551791	doublet	doublet	doublet	unassigned	FN_S1256
	doublet	doublet	AACAAGACAGCGCGTT-1	doublet	unassigned	unassigned	0.0001683794875	singlet	doublet	doublet	unassigned	FN_S1256
	2	donor0	AACAAGACATACTTTC-1	singlet	donor0	singlet	0.258706618783074	singlet	singlet	donor0	S1-PCW7	FN_S1256
	2	donor0	AACAAGACATCCGAAT-1	singlet	donor0	singlet	0.694824865907197	singlet	singlet	donor0	S1-PCW7	FN_S1256
	doublet	doublet	AACAAGACATTCTTCA-1	doublet	doublet	doublet	1.08644994109593	doublet	doublet	doublet	unassigned	FN_S1256
	doublet	doublet	AACAAGAGTAAGGAGA-1	doublet	doublet	doublet	0.71853695177873	singlet	doublet	doublet	unassigned	FN_S1256
	doublet	doublet	AACAAGAGTAAGTAGT-1	doublet	doublet	doublet	0.28801886283942	singlet	doublet	doublet	unassigned	FN_S1256
	doublet	doublet	AACAAGAGTAGACAAT-1	doublet	unassigned	unassigned	0.0138256381733955	singlet	doublet	doublet	unassigned	FN_S1256
	1	donor1	AACAAGAGTAGAGGAA-1	singlet	donor1	singlet	1.2699385158064	doublet	singlet	donor1	S6-PCW12	FN_S1256
	3	donor3	AACAAGAGTCCCGCAA-1	singlet	donor3	singlet	0.273384631784323	singlet	singlet	donor3	S5-PCW10	FN_S1256
	2	donor0	AACAAGAGTCTTGTCC-1	singlet	donor0	singlet	0.134025353467597	singlet	singlet	donor0	S1-PCW7	FN_S1256
	0	donor2	AACAAGAGTGATCGTT-1	singlet	donor2	singlet	0.0001318316229214	singlet	singlet	donor2	S2-PCW8	FN_S1256
	3	donor3	AACAAGAGTTAAAGTG-1	singlet	donor3	singlet	0.410218820539889	singlet	singlet	donor3	S5-PCW10	FN_S1256
	3	donor3	AACAAGAGTTACGTAC-1	singlet	donor3	singlet	1.1743362410292	doublet	singlet	donor3	S5-PCW10	FN_S1256
	0	donor2	AACAAGAGTTCTCACC-1	singlet	donor2	singlet	0.0001431602836067	singlet	singlet	donor2	S2-PCW8	FN_S1256
	2	donor0	AACAAGAGTTCTTGTT-1	singlet	donor0	singlet	0.0182216678740531	singlet	singlet	donor0	S1-PCW7	FN_S1256
	2	donor0	AACAAGATCAAGAATG-1	singlet	donor0	singlet	0.807243471521492	singlet	singlet	donor0	S1-PCW7	FN_S1256
	2	donor0	AACAAGATCACTGCTC-1	singlet	donor0	singlet	0.0499404465783848	singlet	singlet	donor0	S1-PCW7	FN_S1256
	doublet	doublet	AACAAGATCCAAACCA-1	doublet	doublet	doublet	1.28811016516958	doublet	doublet	doublet	unassigned	FN_S1256
	3	donor3	AACAAGATCCATCCGT-1	singlet	donor3	singlet	0.508821093933467	singlet	singlet	donor3	S5-PCW10	FN_S1256
	3	donor3	AACAAGATCGATACTG-1	singlet	donor3	singlet	0.565901157801771	singlet	singlet	donor3	S5-PCW10	FN_S1256
	doublet	doublet	AACAAGATCGCGAAGA-1	doublet	doublet	doublet	0.568776949433931	singlet	doublet	doublet	unassigned	FN_S1256
	doublet	doublet	AACAAGATCGTTCTGC-1	doublet	doublet	doublet	0.0215528117353583	singlet	doublet	doublet	unassigned	FN_S1256
	doublet	doublet	AACAAGATCTCTGACC-1	doublet	doublet	doublet	0.0292069838383732	singlet	doublet	doublet	unassigned	FN_S1256
	1	donor1	AACAAGATCTGCGAGC-1	singlet	donor1	singlet	0.660966024786251	singlet	singlet	donor1	S6-PCW12	FN_S1256
	3	donor3	AACACACAGAGATTCA-1	singlet	doublet	doublet	1.10431759477828	doublet	doublet	doublet	unassigned	FN_S1256
	1	donor1	AACACACAGAGCCGTA-1	singlet	donor1	singlet	0.0516506707250724	singlet	singlet	donor1	S6-PCW12	FN_S1256
	doublet	doublet	AACACACAGATACGAT-1	doublet	doublet	doublet	0.0329905514052635	singlet	doublet	doublet	unassigned	FN_S1256
	0	donor2	AACACACAGCCTTTCC-1	singlet	donor2	singlet	0.130657335181636	singlet	singlet	donor2	S2-PCW8	FN_S1256
	doublet	doublet	AACACACAGCTCGAAG-1	doublet	doublet	doublet	0.996176191542212	doublet	doublet	doublet	unassigned	FN_S1256
	1	donor1	AACACACAGGCCACCT-1	singlet	donor1	singlet	0.0455808091238374	singlet	singlet	donor1	S6-PCW12	FN_S1256
	unassigned	doublet	AACACACAGGGATCTG-1	doublet	doublet	doublet	0.0153353456342612	singlet	doublet	doublet	unassigned	FN_S1256
	3	donor3	AACACACAGGGCGAAG-1	singlet	donor3	singlet	0.0001371117541201	singlet	singlet	donor3	S5-PCW10	FN_S1256
	1	donor1	AACACACAGGTACTGG-1	singlet	donor1	singlet	0.0055916546771143	singlet	singlet	donor1	S6-PCW12	FN_S1256
	3	donor3	AACACACAGTAGCATA-1	singlet	donor3	singlet	0.816759449308571	singlet	singlet	donor3	S5-PCW10	FN_S1256
	doublet	doublet	AACACACAGTCAACAA-1	doublet	doublet	doublet	0.929879514878327	doublet	doublet	doublet	unassigned	FN_S1256
	1	donor1	AACACACAGTCACAGG-1	singlet	donor1	singlet	0.331793974324353	singlet	singlet	donor1	S6-PCW12	FN_S1256
	1	donor1	AACACACAGTCAGCCC-1	singlet	donor1	singlet	0.707906814505452	singlet	singlet	donor1	S6-PCW12	FN_S1256
	doublet	doublet	AACACACAGTCCCAAT-1	doublet	doublet	doublet	0.730570417369396	singlet	doublet	doublet	unassigned	FN_S1256
	0	donor2	AACACACAGTCCCTAA-1	singlet	donor2	singlet	1.13234909863437	doublet	singlet	donor2	S2-PCW8	FN_S1256
	0	donor2	AACACACAGTCGAGGT-1	singlet	doublet	doublet	0.018148421901631	singlet	singlet	donor2	unassigned	FN_S1256
	2	donor0	AACACACAGTTCGGTT-1	singlet	donor0	singlet	0.176293327686517	singlet	singlet	donor0	S1-PCW7	FN_S1256
	doublet	doublet	AACACACAGTTGGAGC-1	doublet	doublet	doublet	1.63290767834996	doublet	doublet	doublet	unassigned	FN_S1256
	3	donor3	AACACACCAAAGAGTT-1	singlet	donor3	singlet	0.857049320866618	singlet	singlet	donor3	S5-PCW10	FN_S1256
	2	donor0	AACACACCAACCACGC-1	singlet	donor0	singlet	0.561564994443937	singlet	singlet	donor0	S1-PCW7	FN_S1256
	doublet	doublet	AACACACCAAGATGTA-1	doublet	doublet	doublet	0.053501828744662	singlet	doublet	doublet	unassigned	FN_S1256
	2	donor0	AACACACCACACCTTC-1	singlet	donor0	singlet	0.133622552687534	singlet	singlet	donor0	S1-PCW7	FN_S1256
	doublet	doublet	AACACACCACATTCGA-1	doublet	doublet	doublet	0.123340594718367	singlet	doublet	doublet	unassigned	FN_S1256
	3	donor3	AACACACCACCCATAA-1	singlet	donor3	singlet	0.355428039093462	singlet	singlet	donor3	S5-PCW10	FN_S1256
	0	donor2	AACACACCAGATCACT-1	singlet	doublet	doublet	1.93569177197834	doublet	doublet	doublet	unassigned	FN_S1256
	doublet	doublet	AACACACCAGCATTGT-1	doublet	doublet	doublet	0.12000142754622	singlet	doublet	doublet	unassigned	FN_S1256
	1	donor1	AACACACCAGGTCCGT-1	singlet	donor1	singlet	0.0005471715237683	singlet	singlet	donor1	S6-PCW12	FN_S1256
	2	donor0	AACACACCATCGATGT-1	singlet	donor0	singlet	0.0249570091687437	singlet	singlet	donor0	S1-PCW7	FN_S1256
	doublet	doublet	AACACACCATGGCGCT-1	doublet	doublet	doublet	0.0232885678314064	singlet	doublet	doublet	unassigned	FN_S1256
	doublet	doublet	AACACACCATGTTCGA-1	doublet	doublet	doublet	1.4807016289594	doublet	doublet	doublet	unassigned	FN_S1256
	1	donor1	AACACACGTAGCGCCT-1	singlet	unassigned	unassigned	0.635039353961212	singlet	singlet	donor1	unassigned	FN_S1256
	1	donor1	AACACACGTATCTCGA-1	singlet	donor1	singlet	0.0012613109086825	singlet	singlet	donor1	S6-PCW12	FN_S1256
	doublet	doublet	AACACACGTCCCTAAA-1	doublet	doublet	doublet	0.28012970591273	singlet	doublet	doublet	unassigned	FN_S1256
	2	donor0	AACACACGTCCTGAAT-1	singlet	donor0	singlet	1.1661291658614	doublet	singlet	donor0	S1-PCW7	FN_S1256
	3	donor3	AACACACGTCCTGGGT-1	singlet	donor3	singlet	1.28328214999189	doublet	singlet	donor3	S5-PCW10	FN_S1256
	0	donor2	AACACACGTGAGATCG-1	singlet	donor2	singlet	1.25578858811987	doublet	singlet	donor2	S2-PCW8	FN_S1256
	0	donor2	AACACACGTGCTGATT-1	singlet	donor2	singlet	0.0776825430911314	singlet	singlet	donor2	S2-PCW8	FN_S1256
	doublet	doublet	AACACACGTTAAAGTG-1	doublet	doublet	doublet	0.804294911264966	singlet	doublet	doublet	unassigned	FN_S1256
	doublet	doublet	AACACACGTTCAATCG-1	doublet	unassigned	unassigned	0.182840365149051	singlet	doublet	doublet	unassigned	FN_S1256
	3	donor3	AACACACGTTGCTAGT-1	singlet	donor3	singlet	0.600448860592966	singlet	singlet	donor3	S5-PCW10	FN_S1256
	1	donor1	AACACACTCAATCAGC-1	singlet	donor1	singlet	0.0002720661778527	singlet	singlet	donor1	S6-PCW12	FN_S1256
	2	donor0	AACACACTCACCATCC-1	singlet	donor0	singlet	0.987913667808856	doublet	singlet	donor0	S1-PCW7	FN_S1256
	2	donor0	AACACACTCACGACTA-1	singlet	donor0	singlet	0.335858607500194	singlet	singlet	donor0	S1-PCW7	FN_S1256
	1	donor1	AACACACTCCACACAA-1	singlet	donor1	singlet	0.135166791331079	singlet	singlet	donor1	S6-PCW12	FN_S1256
	3	donor3	AACACACTCCCTGTTG-1	singlet	donor3	singlet	0.187867939131531	singlet	singlet	donor3	S5-PCW10	FN_S1256
	0	donor2	AACACACTCGAAATCC-1	singlet	donor2	singlet	0.0325713386552261	singlet	singlet	donor2	S2-PCW8	FN_S1256
	doublet	doublet	AACACACTCGGCATTA-1	doublet	doublet	doublet	0.49025478272008	singlet	doublet	doublet	unassigned	FN_S1256
	1	donor1	AACACACTCGGTCATA-1	singlet	unassigned	unassigned	0.786841089032597	singlet	singlet	donor1	unassigned	FN_S1256
	2	donor0	AACACACTCGTACACA-1	singlet	donor0	singlet	0.204234038530415	singlet	singlet	donor0	S1-PCW7	FN_S1256
	0	donor2	AACACACTCTCGGCTT-1	singlet	donor2	singlet	0.0746528124238201	singlet	singlet	donor2	S2-PCW8	FN_S1256
	3	donor3	AACACACTCTCGTCGT-1	singlet	donor3	singlet	0.43701031542407	singlet	singlet	donor3	S5-PCW10	FN_S1256
	1	donor1	AACACACTCTTGGATG-1	singlet	donor1	singlet	0.0089677691956092	singlet	singlet	donor1	S6-PCW12	FN_S1256
	0	donor2	AACAGGGAGACAACAT-1	singlet	donor2	singlet	0.0218861836280468	singlet	singlet	donor2	S2-PCW8	FN_S1256
	3	donor3	AACAGGGAGACGCCCT-1	singlet	donor3	singlet	0.0733620796930825	singlet	singlet	donor3	S5-PCW10	FN_S1256
	3	donor3	AACAGGGAGACTCATC-1	singlet	donor3	singlet	0.0377750856476989	singlet	singlet	donor3	S5-PCW10	FN_S1256
	0	donor2	AACAGGGAGAGCCGTA-1	singlet	donor2	singlet	0.329516723547891	singlet	singlet	donor2	S2-PCW8	FN_S1256
	3	donor3	AACAGGGAGATCCCAT-1	singlet	donor3	singlet	0.708501095123451	singlet	singlet	donor3	S5-PCW10	FN_S1256
	doublet	doublet	AACAGGGAGCGAACTG-1	doublet	doublet	doublet	0.567620925094021	singlet	doublet	doublet	unassigned	FN_S1256
	3	donor3	AACAGGGAGCGAGTCA-1	singlet	donor3	singlet	0.954726974491789	doublet	singlet	donor3	S5-PCW10	FN_S1256
	doublet	doublet	AACAGGGAGGAGATAG-1	doublet	doublet	doublet	0.648878657577749	singlet	doublet	doublet	unassigned	FN_S1256
	0	donor2	AACAGGGAGGATACGC-1	singlet	doublet	doublet	0.194999103853323	singlet	singlet	donor2	unassigned	FN_S1256
	1	donor1	AACAGGGAGGGAGTGG-1	singlet	donor1	singlet	0.108161601070205	singlet	singlet	donor1	S6-PCW12	FN_S1256
	3	donor3	AACAGGGAGGGTGAGG-1	singlet	donor3	singlet	0.261299476828738	singlet	singlet	donor3	S5-PCW10	FN_S1256
	doublet	doublet	AACAGGGAGTCATACC-1	doublet	doublet	doublet	0.793571082068938	singlet	doublet	doublet	unassigned	FN_S1256
	2	donor0	AACAGGGAGTTGCTCA-1	singlet	donor0	singlet	1.03762190619941	doublet	singlet	donor0	S1-PCW7	FN_S1256
	3	donor3	AACAGGGAGTTGTACC-1	singlet	donor3	singlet	0.408377930269339	singlet	singlet	donor3	S5-PCW10	FN_S1256
	2	donor0	AACAGGGCAAAGTATG-1	singlet	doublet	doublet	0.0402011732256514	singlet	singlet	donor0	unassigned	FN_S1256
	doublet	doublet	AACAGGGCACATATGC-1	doublet	doublet	doublet	0.419365893669478	singlet	doublet	doublet	unassigned	FN_S1256
	3	donor3	AACAGGGCACTCCTGT-1	singlet	donor3	singlet	0.447566426209058	singlet	singlet	donor3	S5-PCW10	FN_S1256
	doublet	doublet	AACAGGGCACTGGCCA-1	doublet	doublet	doublet	0.0520284745203331	singlet	doublet	doublet	unassigned	FN_S1256
	doublet	doublet	AACAGGGCACTTGAGT-1	doublet	doublet	doublet	0.287068496531382	singlet	doublet	doublet	unassigned	FN_S1256
	2	donor0	AACAGGGCAGATGCGA-1	singlet	donor0	singlet	0.0309016817603042	singlet	singlet	donor0	S1-PCW7	FN_S1256
	doublet	doublet	AACAGGGCAGGCCCTA-1	doublet	unassigned	unassigned	0.0001686181866924	singlet	doublet	doublet	unassigned	FN_S1256
	0	donor2	AACAGGGCATGAAGGC-1	singlet	donor2	singlet	0.027661313152981	singlet	singlet	donor2	S2-PCW8	FN_S1256
	1	donor1	AACAGGGGTAATGATG-1	singlet	donor1	singlet	0.181366932442722	singlet	singlet	donor1	S6-PCW12	FN_S1256
	doublet	doublet	AACAGGGGTCATCCCT-1	doublet	doublet	doublet	1.79710229611208	doublet	doublet	doublet	unassigned	FN_S1256
	2	donor0	AACAGGGGTCCATAGT-1	singlet	donor0	singlet	0.263192595295469	singlet	singlet	donor0	S1-PCW7	FN_S1256
	doublet	doublet	AACAGGGGTGTGAATA-1	doublet	doublet	doublet	0.355154937218037	singlet	doublet	doublet	unassigned	FN_S1256
	1	donor1	AACAGGGGTTAAGACA-1	singlet	donor1	singlet	0.78379260824318	singlet	singlet	donor1	S6-PCW12	FN_S1256
	3	donor3	AACAGGGGTTACTCAG-1	singlet	donor3	singlet	0.722840360015558	singlet	singlet	donor3	S5-PCW10	FN_S1256
	3	donor3	AACAGGGGTTCCAGGC-1	singlet	donor3	singlet	0.0005489922989665	singlet	singlet	donor3	S5-PCW10	FN_S1256
	3	donor3	AACAGGGGTTCGAACT-1	singlet	donor3	singlet	0.0002284713607851	singlet	singlet	donor3	S5-PCW10	FN_S1256
	2	donor0	AACAGGGGTTTGCAGT-1	singlet	donor0	singlet	0.0005836121344409	singlet	singlet	donor0	S1-PCW7	FN_S1256
	0	donor2	AACAGGGTCATCACTT-1	singlet	donor2	singlet	0.0174262337516283	singlet	singlet	donor2	S2-PCW8	FN_S1256
	2	donor0	AACAGGGTCATCGACA-1	singlet	donor0	singlet	0.0555257026461988	singlet	singlet	donor0	S1-PCW7	FN_S1256
	0	donor2	AACAGGGTCATTATCC-1	singlet	donor2	singlet	0.458903130256292	singlet	singlet	donor2	S2-PCW8	FN_S1256
	3	donor3	AACAGGGTCCTACACC-1	singlet	donor3	singlet	0.103848345416473	singlet	singlet	donor3	S5-PCW10	FN_S1256
	1	donor1	AACAGGGTCGATTCCC-1	singlet	donor1	singlet	0.8208510087586	singlet	singlet	donor1	S6-PCW12	FN_S1256
	0	donor2	AACAGGGTCGCCTCTA-1	singlet	donor2	singlet	1.65942969353888	doublet	singlet	donor2	S2-PCW8	FN_S1256
	doublet	doublet	AACAGGGTCGTCGACG-1	doublet	doublet	doublet	0.181517728394008	singlet	doublet	doublet	unassigned	FN_S1256
	0	donor2	AACAGGGTCGTCTCAC-1	singlet	donor2	singlet	0.0004172890679915	singlet	singlet	donor2	S2-PCW8	FN_S1256
	3	donor3	AACAGGGTCTACTGCC-1	singlet	donor3	singlet	0.854581121039429	singlet	singlet	donor3	S5-PCW10	FN_S1256
	1	donor1	AACAGGGTCTCGACGG-1	singlet	donor1	singlet	0.0104184582852203	singlet	singlet	donor1	S6-PCW12	FN_S1256
	doublet	doublet	AACAGGGTCTGTCGCT-1	doublet	doublet	doublet	0.251788724009322	singlet	doublet	doublet	unassigned	FN_S1256
	3	donor3	AACCAACAGAATCGCG-1	singlet	donor3	singlet	0.434258468950881	singlet	singlet	donor3	S5-PCW10	FN_S1256
	3	donor3	AACCAACAGACCATTC-1	singlet	donor3	singlet	0.0305726362950746	singlet	singlet	donor3	S5-PCW10	FN_S1256
	2	donor0	AACCAACAGACTTAAG-1	singlet	donor0	singlet	0.682897708805158	singlet	singlet	donor0	S1-PCW7	FN_S1256
	doublet	doublet	AACCAACAGAGGCCAT-1	doublet	doublet	doublet	0.0047808190040013	singlet	doublet	doublet	unassigned	FN_S1256
	doublet	doublet	AACCAACAGAGGTTTA-1	doublet	unassigned	unassigned	8.02800515450642e-05	singlet	doublet	doublet	unassigned	FN_S1256
	doublet	doublet	AACCAACAGCATGCGA-1	doublet	doublet	doublet	0.0502708892172027	singlet	doublet	doublet	unassigned	FN_S1256
	3	donor3	AACCAACAGCCTCAGC-1	singlet	donor3	singlet	0.0328814750403422	singlet	singlet	donor3	S5-PCW10	FN_S1256
	3	donor3	AACCAACAGCGTCGAA-1	singlet	donor3	singlet	0.122586006942455	singlet	singlet	donor3	S5-PCW10	FN_S1256
	doublet	doublet	AACCAACAGCTCGGCT-1	doublet	doublet	doublet	1.00328386825536	doublet	doublet	doublet	unassigned	FN_S1256
	0	donor2	AACCAACAGCTGAGTG-1	singlet	donor2	singlet	0.0057762072830071	singlet	singlet	donor2	S2-PCW8	FN_S1256
	0	donor2	AACCAACAGGACATCG-1	singlet	donor2	singlet	0.986999270492561	doublet	singlet	donor2	S2-PCW8	FN_S1256
	doublet	doublet	AACCAACAGGATATAC-1	doublet	doublet	doublet	0.202965808620642	singlet	doublet	doublet	unassigned	FN_S1256
	doublet	doublet	AACCAACAGGTACAGC-1	doublet	doublet	doublet	1.79916998260592	doublet	doublet	doublet	unassigned	FN_S1256
	2	donor0	AACCAACAGTAGTCCT-1	singlet	donor0	singlet	0.740429972834613	singlet	singlet	donor0	S1-PCW7	FN_S1256
	2	donor0	AACCAACAGTGATTCC-1	singlet	donor0	singlet	0.0542585421807646	singlet	singlet	donor0	S1-PCW7	FN_S1256
	3	donor3	AACCAACCAAATACAG-1	singlet	donor3	singlet	0.0788902282260198	singlet	singlet	donor3	S5-PCW10	FN_S1256
	1	donor1	AACCAACCAAATACGA-1	singlet	donor1	singlet	0.883780240218673	singlet	singlet	donor1	S6-PCW12	FN_S1256
	1	donor1	AACCAACCAAGAGCTG-1	singlet	donor1	singlet	0.079869799113393	singlet	singlet	donor1	S6-PCW12	FN_S1256
	0	donor2	AACCAACCAAGTTTGC-1	singlet	donor2	singlet	0.514898839540966	singlet	singlet	donor2	S2-PCW8	FN_S1256
	doublet	doublet	AACCAACCAATAGAGT-1	doublet	doublet	doublet	0.33504842318257	singlet	doublet	doublet	unassigned	FN_S1256
	doublet	doublet	AACCAACCAATGCAAA-1	doublet	doublet	doublet	0.0139120863463919	singlet	doublet	doublet	unassigned	FN_S1256
	doublet	doublet	AACCAACCACACCGCA-1	doublet	doublet	doublet	1.01264759140496	doublet	doublet	doublet	unassigned	FN_S1256
	1	donor1	AACCAACCACCTTCCA-1	singlet	donor1	singlet	0.190644005297201	singlet	singlet	donor1	S6-PCW12	FN_S1256
	2	donor0	AACCAACCACTCACTC-1	singlet	donor0	singlet	0.529338236758394	singlet	singlet	donor0	S1-PCW7	FN_S1256
	2	donor0	AACCAACCAGAACATA-1	singlet	donor0	singlet	0.619622458892828	singlet	singlet	donor0	S1-PCW7	FN_S1256
	0	donor2	AACCAACCAGCATCTA-1	singlet	donor2	singlet	1.0870398507971	doublet	singlet	donor2	S2-PCW8	FN_S1256
	3	donor3	AACCAACCAGGACGAT-1	singlet	donor3	singlet	0.0007027728950209	singlet	singlet	donor3	S5-PCW10	FN_S1256
	doublet	doublet	AACCAACCAGGCGAAT-1	doublet	doublet	doublet	1.71507862827998	doublet	doublet	doublet	unassigned	FN_S1256
	0	donor2	AACCAACCATGCAGCC-1	singlet	donor2	singlet	0.0045475499761254	singlet	singlet	donor2	S2-PCW8	FN_S1256
	doublet	doublet	AACCAACGTAGACACG-1	doublet	unassigned	unassigned	0.0009329409093435	singlet	doublet	doublet	unassigned	FN_S1256
	1	donor1	AACCAACGTATGAGGC-1	singlet	donor1	singlet	0.009689280890866	singlet	singlet	donor1	S6-PCW12	FN_S1256
	1	donor1	AACCAACGTCCGACGT-1	singlet	donor1	singlet	1.52508241629423	doublet	singlet	donor1	S6-PCW12	FN_S1256
	0	donor2	AACCAACGTCGGTGTC-1	singlet	donor2	singlet	0.0004123139329893	singlet	singlet	donor2	S2-PCW8	FN_S1256
	doublet	doublet	AACCAACGTCTACTGA-1	doublet	doublet	doublet	0.735448188957992	singlet	doublet	doublet	unassigned	FN_S1256
	1	donor1	AACCAACGTGAATGTA-1	singlet	donor1	singlet	0.0834223989746295	singlet	singlet	donor1	S6-PCW12	FN_S1256
	2	donor0	AACCAACGTGCTGTCG-1	singlet	donor0	singlet	0.0287467056455079	singlet	singlet	donor0	S1-PCW7	FN_S1256
	3	donor3	AACCAACGTTATGACC-1	singlet	donor3	singlet	0.0537080869232518	singlet	singlet	donor3	S5-PCW10	FN_S1256
	doublet	doublet	AACCAACGTTTCCATT-1	doublet	doublet	doublet	0.855911545065041	singlet	doublet	doublet	unassigned	FN_S1256
	2	donor0	AACCAACTCCAGTTCC-1	singlet	donor0	singlet	0.719714257141678	singlet	singlet	donor0	S1-PCW7	FN_S1256
	doublet	doublet	AACCAACTCCTCTTTC-1	doublet	doublet	doublet	0.848156175984599	singlet	doublet	doublet	unassigned	FN_S1256
	doublet	doublet	AACCAACTCGCATTGA-1	doublet	doublet	doublet	0.0122228953896742	singlet	doublet	doublet	unassigned	FN_S1256
	3	donor3	AACCAACTCGTCGCTT-1	singlet	donor3	singlet	0.522414859728079	singlet	singlet	donor3	S5-PCW10	FN_S1256
	3	donor3	AACCAACTCGTGACTA-1	singlet	donor3	singlet	0.278882858204824	singlet	singlet	donor3	S5-PCW10	FN_S1256
	1	donor1	AACCAACTCGTTACCC-1	singlet	donor1	singlet	0.0661311447013849	singlet	singlet	donor1	S6-PCW12	FN_S1256
	3	donor3	AACCAACTCTCAACCC-1	singlet	donor3	singlet	0.013861978366333	singlet	singlet	donor3	S5-PCW10	FN_S1256
	1	donor1	AACCACAAGACATCCT-1	singlet	donor1	singlet	0.89581499654699	singlet	singlet	donor1	S6-PCW12	FN_S1256
	1	donor1	AACCACAAGCCATCCG-1	singlet	donor1	singlet	0.005790653739752	singlet	singlet	donor1	S6-PCW12	FN_S1256
	0	donor2	AACCACAAGCCGAATG-1	singlet	donor2	singlet	0.0012583633057998	singlet	singlet	donor2	S2-PCW8	FN_S1256
	0	donor2	AACCACAAGCGTTCCG-1	singlet	doublet	doublet	0.837141554687727	singlet	singlet	donor2	unassigned	FN_S1256
	3	donor3	AACCACAAGGACTAAT-1	singlet	donor3	singlet	0.861449514963105	singlet	singlet	donor3	S5-PCW10	FN_S1256
	0	donor2	AACCACAAGGCTCCCA-1	singlet	doublet	doublet	0.711400541721446	singlet	singlet	donor2	unassigned	FN_S1256
	2	donor0	AACCACAAGGCTGAAC-1	singlet	donor0	singlet	1.92694221157513	doublet	singlet	donor0	S1-PCW7	FN_S1256
	1	donor1	AACCACAAGGTACATA-1	singlet	donor1	singlet	1.36928878187577	doublet	singlet	donor1	S6-PCW12	FN_S1256
	doublet	doublet	AACCACAAGGTCGACA-1	doublet	doublet	doublet	1.24045291845069	doublet	doublet	doublet	unassigned	FN_S1256
	2	donor0	AACCACAAGGTTGGTG-1	singlet	donor0	singlet	0.0207399832160262	singlet	singlet	donor0	S1-PCW7	FN_S1256
	1	donor1	AACCACAAGTAGTCTC-1	singlet	donor1	singlet	0.000942011642411	singlet	singlet	donor1	S6-PCW12	FN_S1256
	0	donor2	AACCACAAGTCATACC-1	singlet	donor2	singlet	0.0019337356178086	singlet	singlet	donor2	S2-PCW8	FN_S1256
	0	donor2	AACCACAAGTCGGGAT-1	singlet	donor2	singlet	0.406197553233629	singlet	singlet	donor2	S2-PCW8	FN_S1256
	doublet	doublet	AACCACAAGTTCATGC-1	doublet	doublet	doublet	1.50284700347308	doublet	doublet	doublet	unassigned	FN_S1256
	3	donor3	AACCACACAAACTAGA-1	singlet	donor3	singlet	0.324598357713536	singlet	singlet	donor3	S5-PCW10	FN_S1256
	doublet	doublet	AACCACACAAGTGTCT-1	doublet	unassigned	unassigned	0.100030684788356	singlet	doublet	doublet	unassigned	FN_S1256
	1	donor1	AACCACACAAGTTCCA-1	singlet	donor1	singlet	0.0046895166408436	singlet	singlet	donor1	S6-PCW12	FN_S1256
	doublet	doublet	AACCACACACAAGGTG-1	doublet	doublet	doublet	0.887710327476513	singlet	doublet	doublet	unassigned	FN_S1256
	1	donor1	AACCACACACGGAAGT-1	singlet	donor1	singlet	0.332249092289152	singlet	singlet	donor1	S6-PCW12	FN_S1256
	3	donor3	AACCACACACTAACGT-1	singlet	donor3	singlet	0.0097633840222454	singlet	singlet	donor3	S5-PCW10	FN_S1256
	3	donor3	AACCACACACTGTGAT-1	singlet	donor3	singlet	0.0422062055049464	singlet	singlet	donor3	S5-PCW10	FN_S1256
	3	donor3	AACCACACAGCGAGTA-1	singlet	donor3	singlet	1.83671366493878	doublet	singlet	donor3	S5-PCW10	FN_S1256
	3	donor3	AACCACACAGTCCCGA-1	singlet	donor3	singlet	0.0399488614993192	singlet	singlet	donor3	S5-PCW10	FN_S1256
	1	donor1	AACCACACATACATCG-1	singlet	donor1	singlet	0.0282163522991457	singlet	singlet	donor1	S6-PCW12	FN_S1256
	0	donor2	AACCACACATGCCGGT-1	singlet	donor2	singlet	0.0076286599513338	singlet	singlet	donor2	S2-PCW8	FN_S1256
	3	donor3	AACCACACATGGAACG-1	singlet	donor3	singlet	0.863381518577792	singlet	singlet	donor3	S5-PCW10	FN_S1256
	1	donor1	AACCACAGTACGTACT-1	singlet	donor1	singlet	0.839423628597743	singlet	singlet	donor1	S6-PCW12	FN_S1256
	1	donor1	AACCACAGTAGATGTA-1	singlet	doublet	doublet	0.96394498638637	doublet	doublet	doublet	unassigned	FN_S1256
	doublet	doublet	AACCACAGTAGCCCTG-1	doublet	doublet	doublet	0.0748870396023695	singlet	doublet	doublet	unassigned	FN_S1256
	2	donor0	AACCACAGTAGTGTGG-1	singlet	donor0	singlet	0.128859994805108	singlet	singlet	donor0	S1-PCW7	FN_S1256
	doublet	doublet	AACCACAGTATCAGGG-1	doublet	unassigned	unassigned	0.0001538484753273	singlet	doublet	doublet	unassigned	FN_S1256
	2	donor0	AACCACAGTATCGCGC-1	singlet	donor0	singlet	0.258979620933841	singlet	singlet	donor0	S1-PCW7	FN_S1256
	doublet	doublet	AACCACAGTCGCCTAG-1	doublet	doublet	doublet	0.0118763893469486	singlet	doublet	doublet	unassigned	FN_S1256
	1	donor1	AACCACAGTCTGCAAT-1	singlet	donor1	singlet	0.0286162101103207	singlet	singlet	donor1	S6-PCW12	FN_S1256
	doublet	doublet	AACCACAGTGAGCTCC-1	doublet	doublet	doublet	0.0195842936395823	singlet	doublet	doublet	unassigned	FN_S1256
	1	donor1	AACCACAGTGCTCTTC-1	singlet	donor1	singlet	1.41138014713838	doublet	singlet	donor1	S6-PCW12	FN_S1256
	2	donor0	AACCACAGTGTCCATA-1	singlet	donor0	singlet	0.0008069217441811	singlet	singlet	donor0	S1-PCW7	FN_S1256
	0	donor2	AACCACAGTGTTGAGG-1	singlet	donor2	singlet	0.389382911730165	singlet	singlet	donor2	S2-PCW8	FN_S1256
	2	donor0	AACCACAGTTAGAAGT-1	singlet	donor0	singlet	1.50306923922399	doublet	singlet	donor0	S1-PCW7	FN_S1256
	1	donor1	AACCACAGTTCGGCCA-1	singlet	donor1	singlet	0.0119861508205876	singlet	singlet	donor1	S6-PCW12	FN_S1256
	0	donor2	AACCACATCAAGGACG-1	singlet	donor2	singlet	0.0127011268566248	singlet	singlet	donor2	S2-PCW8	FN_S1256
	doublet	doublet	AACCACATCATACAGC-1	doublet	doublet	doublet	0.961666322430825	doublet	doublet	doublet	unassigned	FN_S1256
	0	donor2	AACCACATCCTAGCCT-1	singlet	donor2	singlet	0.355249932186501	singlet	singlet	donor2	S2-PCW8	FN_S1256
	doublet	doublet	AACCACATCCTCGCAT-1	doublet	doublet	doublet	0.74280422578281	singlet	doublet	doublet	unassigned	FN_S1256
	doublet	doublet	AACCACATCGACCACG-1	doublet	doublet	doublet	1.3629114585121	doublet	doublet	doublet	unassigned	FN_S1256
	3	donor3	AACCACATCGAGATAA-1	singlet	donor3	singlet	0.0001420113538896	singlet	singlet	donor3	S5-PCW10	FN_S1256
	1	donor1	AACCACATCGCCAGTG-1	singlet	donor1	singlet	0.0332294518755037	singlet	singlet	donor1	S6-PCW12	FN_S1256
	1	donor1	AACCACATCGTCAACA-1	singlet	unassigned	unassigned	0.000288378965489	singlet	singlet	donor1	unassigned	FN_S1256
	doublet	doublet	AACCACATCTACCAGA-1	doublet	doublet	doublet	0.0270334844515617	singlet	doublet	doublet	unassigned	FN_S1256
	1	donor1	AACCACATCTATCGGA-1	singlet	donor1	singlet	0.68063485168114	singlet	singlet	donor1	S6-PCW12	FN_S1256
	doublet	doublet	AACCACATCTCATTTG-1	doublet	doublet	doublet	0.243394925941254	singlet	doublet	doublet	unassigned	FN_S1256
	1	donor1	AACCACATCTCGACGG-1	singlet	doublet	doublet	3.47654901360004e-05	singlet	singlet	donor1	unassigned	FN_S1256
	3	donor3	AACCACATCTTTGCAT-1	singlet	donor3	singlet	0.335076004536965	singlet	singlet	donor3	S5-PCW10	FN_S1256
	0	donor2	AACCATGAGAAGATCT-1	singlet	donor2	singlet	0.0012090051050984	singlet	singlet	donor2	S2-PCW8	FN_S1256
	1	donor1	AACCATGAGCTTACGT-1	singlet	donor1	singlet	0.0832497968974063	singlet	singlet	donor1	S6-PCW12	FN_S1256
	doublet	doublet	AACCATGAGGCGTTGA-1	doublet	doublet	doublet	0.603773262302715	singlet	doublet	doublet	unassigned	FN_S1256
	1	donor1	AACCATGAGGTAAGTT-1	singlet	donor1	singlet	0.890521803526907	singlet	singlet	donor1	S6-PCW12	FN_S1256
	1	donor1	AACCATGAGTAATCCC-1	singlet	donor1	singlet	0.579480246479982	singlet	singlet	donor1	S6-PCW12	FN_S1256
	2	donor0	AACCATGAGTCATGGG-1	singlet	donor0	singlet	0.100134397185275	singlet	singlet	donor0	S1-PCW7	FN_S1256
	doublet	doublet	AACCATGAGTGGAAAG-1	doublet	doublet	doublet	0.473880631167083	singlet	doublet	doublet	unassigned	FN_S1256
	0	donor2	AACCATGAGTTCGGTT-1	singlet	donor2	singlet	0.652330928499237	singlet	singlet	donor2	S2-PCW8	FN_S1256
	0	donor2	AACCATGCAAACTCGT-1	singlet	donor2	singlet	0.982311807355593	doublet	singlet	donor2	S2-PCW8	FN_S1256
	0	donor2	AACCATGCAAAGGATT-1	singlet	donor2	singlet	0.107480154101417	singlet	singlet	donor2	S2-PCW8	FN_S1256
	2	donor0	AACCATGCAAAGGCTG-1	singlet	donor0	singlet	0.0005802582291876	singlet	singlet	donor0	S1-PCW7	FN_S1256
	doublet	doublet	AACCATGCAAATGCGG-1	doublet	doublet	doublet	0.145315078316762	singlet	doublet	doublet	unassigned	FN_S1256
	doublet	doublet	AACCATGCAGGTCTCG-1	doublet	doublet	doublet	0.191529137674674	singlet	doublet	doublet	unassigned	FN_S1256
	doublet	doublet	AACCATGCATATGCGT-1	doublet	doublet	doublet	0.907647818272864	singlet	doublet	doublet	unassigned	FN_S1256
	3	donor3	AACCATGCATCCCGTT-1	singlet	donor3	singlet	1.01261587618706	doublet	singlet	donor3	S5-PCW10	FN_S1256
	doublet	doublet	AACCATGCATCCGGTG-1	doublet	doublet	doublet	0.748093524336537	singlet	doublet	doublet	unassigned	FN_S1256
	3	donor3	AACCATGCATCGAAGG-1	singlet	donor3	singlet	0.0068048860518941	singlet	singlet	donor3	S5-PCW10	FN_S1256
	doublet	doublet	AACCATGCATTGAGGG-1	doublet	doublet	doublet	0.907294532167343	singlet	doublet	doublet	unassigned	FN_S1256
	3	donor3	AACCATGGTATACGGG-1	singlet	donor3	singlet	0.510354254106712	singlet	singlet	donor3	S5-PCW10	FN_S1256
	1	donor1	AACCATGGTCGTCATA-1	singlet	donor1	singlet	0.0123940443950489	singlet	singlet	donor1	S6-PCW12	FN_S1256
	3	donor3	AACCATGGTCTACAGT-1	singlet	donor3	singlet	0.039935066459419	singlet	singlet	donor3	S5-PCW10	FN_S1256
	3	donor3	AACCATGGTGATAGAT-1	singlet	donor3	singlet	0.339470283554664	singlet	singlet	donor3	S5-PCW10	FN_S1256
	2	donor0	AACCATGGTGCCTGCA-1	singlet	donor0	singlet	0.753968077767057	singlet	singlet	donor0	S1-PCW7	FN_S1256
	doublet	doublet	AACCATGGTGCTATTG-1	doublet	doublet	doublet	1.00464062485977	doublet	doublet	doublet	unassigned	FN_S1256
	doublet	doublet	AACCATGGTGCTCTCT-1	doublet	doublet	doublet	0.676709454698296	singlet	doublet	doublet	unassigned	FN_S1256
	2	donor0	AACCATGGTTCAACGT-1	singlet	donor0	singlet	0.135862114481541	singlet	singlet	donor0	S1-PCW7	FN_S1256
	doublet	doublet	AACCATGGTTCCATTT-1	doublet	doublet	doublet	1.60966346035838	doublet	doublet	doublet	unassigned	FN_S1256
	2	donor0	AACCATGGTTCGGGTC-1	singlet	donor0	singlet	0.0017787672970656	singlet	singlet	donor0	S1-PCW7	FN_S1256
	doublet	doublet	AACCATGTCACGACTA-1	doublet	doublet	doublet	0.0547748239091176	singlet	doublet	doublet	unassigned	FN_S1256
	doublet	doublet	AACCATGTCCATCTGC-1	doublet	doublet	doublet	0.0789621333378264	singlet	doublet	doublet	unassigned	FN_S1256
	2	donor0	AACCATGTCGACGCTG-1	singlet	donor0	singlet	0.0052431236151311	singlet	singlet	donor0	S1-PCW7	FN_S1256
	0	donor2	AACCATGTCTTCTGTA-1	singlet	donor2	singlet	0.000345861373288	singlet	singlet	donor2	S2-PCW8	FN_S1256
	3	donor3	AACCCAAAGAATAGTC-1	singlet	donor3	singlet	0.0173191086266083	singlet	singlet	donor3	S5-PCW10	FN_S1256
	0	donor2	AACCCAAAGAATCGAT-1	singlet	donor2	singlet	0.0643562286787488	singlet	singlet	donor2	S2-PCW8	FN_S1256
	doublet	doublet	AACCCAAAGAGAACCC-1	doublet	doublet	doublet	0.319661914615121	singlet	doublet	doublet	unassigned	FN_S1256
	3	donor3	AACCCAAAGAGCAGCT-1	singlet	donor3	singlet	0.0001722796943305	singlet	singlet	donor3	S5-PCW10	FN_S1256
	doublet	doublet	AACCCAAAGATAACAC-1	doublet	doublet	doublet	0.732510824779781	singlet	doublet	doublet	unassigned	FN_S1256
	0	donor2	AACCCAAAGATACAGT-1	singlet	doublet	doublet	0.900274063131724	singlet	singlet	donor2	unassigned	FN_S1256
	doublet	doublet	AACCCAAAGATCCGAG-1	doublet	doublet	doublet	0.90231617436991	singlet	doublet	doublet	unassigned	FN_S1256
	2	donor0	AACCCAAAGCGTTGTT-1	singlet	donor0	singlet	0.386846793125535	singlet	singlet	donor0	S1-PCW7	FN_S1256
	2	donor0	AACCCAAAGCTAATGA-1	singlet	donor0	singlet	0.0059322696921696	singlet	singlet	donor0	S1-PCW7	FN_S1256
	doublet	doublet	AACCCAAAGGGCCTCT-1	doublet	doublet	doublet	0.804901118119785	singlet	doublet	doublet	unassigned	FN_S1256
	1	donor1	AACCCAAAGTACCGGA-1	singlet	donor1	singlet	0.45646023213086	singlet	singlet	donor1	S6-PCW12	FN_S1256
	doublet	doublet	AACCCAAAGTGCACAG-1	doublet	doublet	doublet	0.943894911628746	doublet	doublet	doublet	unassigned	FN_S1256
	0	donor2	AACCCAAAGTGGATTA-1	singlet	doublet	doublet	1.14768233073499	doublet	doublet	doublet	unassigned	FN_S1256
	1	donor1	AACCCAAAGTTGGACG-1	singlet	donor1	singlet	1.04686751935984	doublet	singlet	donor1	S6-PCW12	FN_S1256
	0	donor2	AACCCAACAATTGCTG-1	singlet	donor2	singlet	0.0022477467127668	singlet	singlet	donor2	S2-PCW8	FN_S1256
	doublet	doublet	AACCCAACACACCTAA-1	doublet	doublet	doublet	1.36896372104344	doublet	doublet	doublet	unassigned	FN_S1256
	1	donor1	AACCCAACACCGTGAC-1	singlet	donor1	singlet	0.316772151289635	singlet	singlet	donor1	S6-PCW12	FN_S1256
	3	donor3	AACCCAACAGGTGGAT-1	singlet	donor3	singlet	0.629879807174748	singlet	singlet	donor3	S5-PCW10	FN_S1256
	1	donor1	AACCCAACAGGTTCAT-1	singlet	donor1	singlet	0.0390453706855115	singlet	singlet	donor1	S6-PCW12	FN_S1256
	2	donor0	AACCCAACATAACCCA-1	singlet	donor0	singlet	0.462870113625538	singlet	singlet	donor0	S1-PCW7	FN_S1256
	doublet	doublet	AACCCAACATCCGTTC-1	doublet	doublet	doublet	0.0369778939616651	singlet	doublet	doublet	unassigned	FN_S1256
	0	donor2	AACCCAACATGGAAGC-1	singlet	donor2	singlet	0.0118926385085137	singlet	singlet	donor2	S2-PCW8	FN_S1256
	2	donor0	AACCCAAGTACGCTTA-1	singlet	donor0	singlet	0.0138315819385804	singlet	singlet	donor0	S1-PCW7	FN_S1256
	doublet	doublet	AACCCAAGTATCGCTA-1	doublet	doublet	doublet	0.951857036425216	doublet	doublet	doublet	unassigned	FN_S1256
	doublet	doublet	AACCCAAGTCCTATAG-1	doublet	doublet	doublet	1.01595037039593	doublet	doublet	doublet	unassigned	FN_S1256
	3	donor3	AACCCAAGTCTTACTT-1	singlet	donor3	singlet	0.0058555791834436	singlet	singlet	donor3	S5-PCW10	FN_S1256
	1	donor1	AACCCAAGTGAGATAT-1	singlet	doublet	doublet	1.90372169804763	doublet	doublet	doublet	unassigned	FN_S1256
	2	donor0	AACCCAAGTGGAAATT-1	singlet	donor0	singlet	0.175614859690707	singlet	singlet	donor0	S1-PCW7	FN_S1256
	3	donor3	AACCCAAGTGTTCGAT-1	singlet	donor3	singlet	0.17132895823221	singlet	singlet	donor3	S5-PCW10	FN_S1256
	1	donor1	AACCCAATCAGTCTTT-1	singlet	donor1	singlet	0.0023918098271324	singlet	singlet	donor1	S6-PCW12	FN_S1256
	3	donor3	AACCCAATCAGTGTCA-1	singlet	donor3	singlet	0.626130000707476	singlet	singlet	donor3	S5-PCW10	FN_S1256
	1	donor1	AACCCAATCATGCCAA-1	singlet	donor1	singlet	0.0502548928428059	singlet	singlet	donor1	S6-PCW12	FN_S1256
	0	donor2	AACCCAATCCGATAAC-1	singlet	donor2	singlet	0.0241972331005223	singlet	singlet	donor2	S2-PCW8	FN_S1256
	doublet	doublet	AACCCAATCTCGTGAA-1	doublet	doublet	doublet	1.02870135184468	doublet	doublet	doublet	unassigned	FN_S1256
	0	donor2	AACCTGAAGAAACTCA-1	singlet	donor2	singlet	0.0642821218675938	singlet	singlet	donor2	S2-PCW8	FN_S1256
	doublet	doublet	AACCTGAAGACGCCAA-1	doublet	doublet	doublet	1.3702447329265	doublet	doublet	doublet	unassigned	FN_S1256
	3	donor3	AACCTGAAGACTGAGC-1	singlet	donor3	singlet	0.624592315802656	singlet	singlet	donor3	S5-PCW10	FN_S1256
	2	donor0	AACCTGAAGACTGGGT-1	singlet	donor0	singlet	0.265293100425635	singlet	singlet	donor0	S1-PCW7	FN_S1256
	3	donor3	AACCTGAAGAGCATCG-1	singlet	donor3	singlet	3.91246527908874e-05	singlet	singlet	donor3	S5-PCW10	FN_S1256
	doublet	doublet	AACCTGAAGAGGTTAT-1	doublet	doublet	doublet	1.09248845017565	doublet	doublet	doublet	unassigned	FN_S1256
	2	donor0	AACCTGAAGATACTGA-1	singlet	donor0	singlet	0.859735037158193	singlet	singlet	donor0	S1-PCW7	FN_S1256
	doublet	doublet	AACCTGAAGCAGATAT-1	doublet	doublet	doublet	0.0253334703153734	singlet	doublet	doublet	unassigned	FN_S1256
	doublet	doublet	AACCTGAAGCCTCATA-1	doublet	doublet	doublet	0.842835220057499	singlet	doublet	doublet	unassigned	FN_S1256
	doublet	doublet	AACCTGAAGCGTATAA-1	doublet	doublet	doublet	0.360058342588444	singlet	doublet	doublet	unassigned	FN_S1256
	0	donor2	AACCTGAAGCTCGACC-1	singlet	donor2	singlet	1.77550778236873	doublet	singlet	donor2	S2-PCW8	FN_S1256
	2	donor0	AACCTGAAGCTTTCCC-1	singlet	donor0	singlet	0.0172755499531855	singlet	singlet	donor0	S1-PCW7	FN_S1256
	doublet	doublet	AACCTGAAGTCCCAGC-1	doublet	doublet	doublet	0.186411075300616	singlet	doublet	doublet	unassigned	FN_S1256
	3	donor3	AACCTGAAGTCGCCCA-1	singlet	donor3	singlet	0.187998449414717	singlet	singlet	donor3	S5-PCW10	FN_S1256
	3	donor3	AACCTGAAGTGCACAG-1	singlet	donor3	singlet	0.862630065951059	singlet	singlet	donor3	S5-PCW10	FN_S1256
	doublet	doublet	AACCTGAAGTGGCCTC-1	doublet	doublet	doublet	0.634604102446044	singlet	doublet	doublet	unassigned	FN_S1256
	doublet	doublet	AACCTGAAGTGGTGGT-1	doublet	unassigned	unassigned	0.0005000066277604	singlet	doublet	doublet	unassigned	FN_S1256
	0	donor2	AACCTGACAACGCATT-1	singlet	donor2	singlet	0.0002464842866899	singlet	singlet	donor2	S2-PCW8	FN_S1256
	doublet	doublet	AACCTGACAATCCTTT-1	doublet	doublet	doublet	1.33066391756033	doublet	doublet	doublet	unassigned	FN_S1256
	0	donor2	AACCTGACACAAGCAG-1	singlet	doublet	doublet	0.532368535057493	singlet	singlet	donor2	unassigned	FN_S1256
	2	donor0	AACCTGACACGTACTA-1	singlet	donor0	singlet	0.0012292791737929	singlet	singlet	donor0	S1-PCW7	FN_S1256
	2	donor0	AACCTGACAGAATCGG-1	singlet	donor0	singlet	0.778402984059686	singlet	singlet	donor0	S1-PCW7	FN_S1256
	doublet	doublet	AACCTGACAGGATCTT-1	doublet	doublet	doublet	0.083485166026799	singlet	doublet	doublet	unassigned	FN_S1256
	doublet	doublet	AACCTGACAGGCACTC-1	doublet	doublet	doublet	1.13747248469756	doublet	doublet	doublet	unassigned	FN_S1256
	1	donor1	AACCTGACAGTATGAA-1	singlet	donor1	singlet	0.0180809126394115	singlet	singlet	donor1	S6-PCW12	FN_S1256
	3	donor3	AACCTGACATTACTCT-1	singlet	donor3	singlet	0.579909058467395	singlet	singlet	donor3	S5-PCW10	FN_S1256
	doublet	doublet	AACCTGAGTAATTAGG-1	doublet	doublet	doublet	0.941291561842329	doublet	doublet	doublet	unassigned	FN_S1256
	3	donor3	AACCTGAGTACTAGCT-1	singlet	donor3	singlet	0.0005181204323591	singlet	singlet	donor3	S5-PCW10	FN_S1256
	doublet	doublet	AACCTGAGTAGGATAT-1	doublet	doublet	doublet	0.0057453695251923	singlet	doublet	doublet	unassigned	FN_S1256
	0	donor2	AACCTGAGTATCCCAA-1	singlet	donor2	singlet	0.0481346498009803	singlet	singlet	donor2	S2-PCW8	FN_S1256
	doublet	doublet	AACCTGAGTCCAATCA-1	doublet	doublet	doublet	0.0645585209177999	singlet	doublet	doublet	unassigned	FN_S1256
	3	donor3	AACCTGAGTCGTCGGT-1	singlet	donor3	singlet	0.0620082609460691	singlet	singlet	donor3	S5-PCW10	FN_S1256
	3	donor3	AACCTGAGTGATGAAT-1	singlet	donor3	singlet	0.330223556469011	singlet	singlet	donor3	S5-PCW10	FN_S1256
	doublet	doublet	AACCTGAGTGCATGAG-1	doublet	doublet	doublet	1.24444724851972	doublet	doublet	doublet	unassigned	FN_S1256
	doublet	doublet	AACCTGAGTGGGAGAG-1	doublet	doublet	doublet	1.2049357622395	doublet	doublet	doublet	unassigned	FN_S1256
	0	donor2	AACCTGAGTGTCACAT-1	singlet	unassigned	unassigned	0.29265623434289	singlet	singlet	donor2	unassigned	FN_S1256
	3	donor3	AACCTGAGTGTTATCG-1	singlet	donor3	singlet	0.002785275307605	singlet	singlet	donor3	S5-PCW10	FN_S1256
	1	donor1	AACCTGAGTTCTGAGT-1	singlet	donor1	singlet	0.495727669195806	singlet	singlet	donor1	S6-PCW12	FN_S1256
	3	donor3	AACCTGAGTTGGTACT-1	singlet	donor3	singlet	0.697825281166844	singlet	singlet	donor3	S5-PCW10	FN_S1256
	doublet	doublet	AACCTGATCACCGCTT-1	doublet	doublet	doublet	0.0100989871135107	singlet	doublet	doublet	unassigned	FN_S1256
	doublet	doublet	AACCTGATCAGATGCT-1	doublet	doublet	doublet	1.50564665274971	doublet	doublet	doublet	unassigned	FN_S1256
	0	donor2	AACCTGATCAGGCGAA-1	singlet	donor2	singlet	0.0068937205234037	singlet	singlet	donor2	S2-PCW8	FN_S1256
	0	donor2	AACCTGATCATGGCCG-1	singlet	donor2	singlet	0.552304675902334	singlet	singlet	donor2	S2-PCW8	FN_S1256
	1	donor1	AACCTGATCCCATACC-1	singlet	donor1	singlet	0.525287673515355	singlet	singlet	donor1	S6-PCW12	FN_S1256
	doublet	doublet	AACCTGATCCGATGTA-1	doublet	doublet	doublet	1.59446007131489	doublet	doublet	doublet	unassigned	FN_S1256
	doublet	doublet	AACCTGATCCGTTGGG-1	doublet	unassigned	unassigned	8.11445997355246e-05	singlet	doublet	doublet	unassigned	FN_S1256
	3	donor3	AACCTGATCCTGTAAG-1	singlet	donor3	singlet	0.0166408566429004	singlet	singlet	donor3	S5-PCW10	FN_S1256
	doublet	doublet	AACCTGATCGACATAC-1	doublet	doublet	doublet	1.02275198913371	doublet	doublet	doublet	unassigned	FN_S1256
	2	donor0	AACCTGATCGTGGCGT-1	singlet	donor0	singlet	1.31373921365142e-05	singlet	singlet	donor0	S1-PCW7	FN_S1256
	1	donor1	AACCTGATCTGCATAG-1	singlet	donor1	singlet	3.84015740673681e-05	singlet	singlet	donor1	S6-PCW12	FN_S1256
	doublet	doublet	AACCTGATCTTCTGTA-1	doublet	doublet	doublet	0.728021500899405	singlet	doublet	doublet	unassigned	FN_S1256
	1	donor1	AACCTTTAGATTACCC-1	singlet	donor1	singlet	0.0016656424184039	singlet	singlet	donor1	S6-PCW12	FN_S1256
	1	donor1	AACCTTTAGCACCGTC-1	singlet	donor1	singlet	0.0055784226556234	singlet	singlet	donor1	S6-PCW12	FN_S1256
	doublet	doublet	AACCTTTAGCAGTCTT-1	doublet	doublet	doublet	0.803942626365845	singlet	doublet	doublet	unassigned	FN_S1256
	doublet	doublet	AACCTTTAGCCTCTCT-1	doublet	doublet	doublet	0.0032263040686452	singlet	doublet	doublet	unassigned	FN_S1256
	3	donor3	AACCTTTAGCGAATGC-1	singlet	donor3	singlet	0.002075904498677	singlet	singlet	donor3	S5-PCW10	FN_S1256
	2	donor0	AACCTTTAGCGTTCCG-1	singlet	donor0	singlet	0.0258349728177886	singlet	singlet	donor0	S1-PCW7	FN_S1256
	doublet	doublet	AACCTTTAGCTACAAA-1	doublet	doublet	doublet	0.966965250098263	doublet	doublet	doublet	unassigned	FN_S1256
	2	donor0	AACCTTTAGCTGACAG-1	singlet	donor0	singlet	0.631517092928832	singlet	singlet	donor0	S1-PCW7	FN_S1256
	1	donor1	AACCTTTAGGAAGTGA-1	singlet	donor1	singlet	0.336563797477234	singlet	singlet	donor1	S6-PCW12	FN_S1256
	3	donor3	AACCTTTAGGATTTGA-1	singlet	donor3	singlet	0.0003465932225524	singlet	singlet	donor3	S5-PCW10	FN_S1256
	doublet	doublet	AACCTTTAGGGTACGT-1	doublet	doublet	doublet	0.224367064010198	singlet	doublet	doublet	unassigned	FN_S1256
	1	donor1	AACCTTTAGGTAAACT-1	singlet	donor1	singlet	0.100182917491867	singlet	singlet	donor1	S6-PCW12	FN_S1256
	3	donor3	AACCTTTAGTAACGTA-1	singlet	donor3	singlet	0.165611697776469	singlet	singlet	donor3	S5-PCW10	FN_S1256
	3	donor3	AACCTTTCAAATCAGA-1	singlet	donor3	singlet	0.417478597433575	singlet	singlet	donor3	S5-PCW10	FN_S1256
	1	donor1	AACCTTTCAAATTGGA-1	singlet	donor1	singlet	0.0514826157155501	singlet	singlet	donor1	S6-PCW12	FN_S1256
	doublet	doublet	AACCTTTCAACCGTAT-1	doublet	doublet	doublet	0.752816441365776	singlet	doublet	doublet	unassigned	FN_S1256
	0	donor2	AACCTTTCACAACCGC-1	singlet	donor2	singlet	0.280167962558039	singlet	singlet	donor2	S2-PCW8	FN_S1256
	doublet	doublet	AACCTTTCAGAGACTG-1	doublet	unassigned	unassigned	0.0003672590077	singlet	doublet	doublet	unassigned	FN_S1256
	2	donor0	AACCTTTCAGTGTACT-1	singlet	donor0	singlet	0.474688074492663	singlet	singlet	donor0	S1-PCW7	FN_S1256
	2	donor0	AACCTTTCAGTTGCGC-1	singlet	donor0	singlet	0.0072188072610586	singlet	singlet	donor0	S1-PCW7	FN_S1256
	3	donor3	AACCTTTCATTCATCT-1	singlet	donor3	singlet	1.67528831473613	doublet	singlet	donor3	S5-PCW10	FN_S1256
	doublet	doublet	AACCTTTGTAACTAAG-1	doublet	doublet	doublet	0.652679055428057	singlet	doublet	doublet	unassigned	FN_S1256
	doublet	doublet	AACCTTTGTAACTGCT-1	doublet	doublet	doublet	1.40808428230961	doublet	doublet	doublet	unassigned	FN_S1256
	1	donor1	AACCTTTGTAGAGATT-1	singlet	donor1	singlet	0.0023881621251387	singlet	singlet	donor1	S6-PCW12	FN_S1256
	1	donor1	AACCTTTGTAGATTAG-1	singlet	donor1	singlet	0.0027234336013749	singlet	singlet	donor1	S6-PCW12	FN_S1256
	doublet	doublet	AACCTTTGTCACCACG-1	doublet	doublet	doublet	0.0020939017850843	singlet	doublet	doublet	unassigned	FN_S1256
	doublet	doublet	AACCTTTGTCGCATGC-1	doublet	doublet	doublet	0.0757669667321113	singlet	doublet	doublet	unassigned	FN_S1256
	1	donor1	AACCTTTGTCTCCCTA-1	singlet	donor1	singlet	0.0112664749930474	singlet	singlet	donor1	S6-PCW12	FN_S1256
	doublet	doublet	AACCTTTGTGCACGCT-1	doublet	doublet	doublet	0.879870437572882	singlet	doublet	doublet	unassigned	FN_S1256
	3	donor3	AACCTTTGTGGTCCGT-1	singlet	donor3	singlet	0.158665941874036	singlet	singlet	donor3	S5-PCW10	FN_S1256
	1	donor1	AACCTTTGTGTTAGCT-1	singlet	donor1	singlet	1.48775997975535	doublet	singlet	donor1	S6-PCW12	FN_S1256
	3	donor3	AACCTTTGTTAGGGTG-1	singlet	donor3	singlet	1.78613597009851e-05	singlet	singlet	donor3	S5-PCW10	FN_S1256
	3	donor3	AACCTTTTCAAATAGG-1	singlet	donor3	singlet	0.0153589944178183	singlet	singlet	donor3	S5-PCW10	FN_S1256
	2	donor0	AACCTTTTCAAGGAGC-1	singlet	donor0	singlet	0.0525146381389419	singlet	singlet	donor0	S1-PCW7	FN_S1256
	1	donor1	AACCTTTTCATGAGGG-1	singlet	donor1	singlet	0.336780913457346	singlet	singlet	donor1	S6-PCW12	FN_S1256
	1	donor1	AACCTTTTCATGCCCT-1	singlet	donor1	singlet	0.0690073854498173	singlet	singlet	donor1	S6-PCW12	FN_S1256
	0	donor2	AACCTTTTCATGGATC-1	singlet	donor2	singlet	0.0089933689708937	singlet	singlet	donor2	S2-PCW8	FN_S1256
	1	donor1	AACCTTTTCATTACCT-1	singlet	donor1	singlet	0.0710231580300138	singlet	singlet	donor1	S6-PCW12	FN_S1256
	doublet	doublet	AACCTTTTCCAAGCTA-1	doublet	doublet	doublet	0.865996626308528	singlet	doublet	doublet	unassigned	FN_S1256
	1	donor1	AACCTTTTCCGCATAA-1	singlet	donor1	singlet	0.730481173248353	singlet	singlet	donor1	S6-PCW12	FN_S1256
	2	donor0	AACCTTTTCGGATACT-1	singlet	donor0	singlet	0.410266030346653	singlet	singlet	donor0	S1-PCW7	FN_S1256
	3	donor3	AACCTTTTCGTCTACC-1	singlet	donor3	singlet	0.0135809045001906	singlet	singlet	donor3	S5-PCW10	FN_S1256
	unassigned	doublet	AACCTTTTCTAGACCA-1	doublet	doublet	doublet	1.21914237985667	doublet	doublet	doublet	unassigned	FN_S1256
	2	donor0	AACCTTTTCTCTCCGA-1	singlet	doublet	doublet	0.071262347531702	singlet	singlet	donor0	unassigned	FN_S1256
	1	donor1	AACCTTTTCTGGACTA-1	singlet	donor1	singlet	1.28116271198164	doublet	singlet	donor1	S6-PCW12	FN_S1256
	0	donor2	AACGAAAAGACGTCGA-1	singlet	donor2	singlet	0.610031289913144	singlet	singlet	donor2	S2-PCW8	FN_S1256
	doublet	doublet	AACGAAAAGATGAAGG-1	doublet	doublet	doublet	0.658004977242077	singlet	doublet	doublet	unassigned	FN_S1256
	0	donor2	AACGAAAAGCCATCCG-1	singlet	donor2	singlet	0.168646160687969	singlet	singlet	donor2	S2-PCW8	FN_S1256
	doublet	doublet	AACGAAAAGCGGTATG-1	doublet	doublet	doublet	0.568565928964893	singlet	doublet	doublet	unassigned	FN_S1256
	1	donor1	AACGAAAAGTAAGAGG-1	singlet	donor1	singlet	0.309615880066881	singlet	singlet	donor1	S6-PCW12	FN_S1256
	doublet	doublet	AACGAAAAGTCAAGCG-1	doublet	doublet	doublet	0.435874195505294	singlet	doublet	doublet	unassigned	FN_S1256
	doublet	doublet	AACGAAAAGTGTTGTC-1	doublet	doublet	doublet	0.0739084540594546	singlet	doublet	doublet	unassigned	FN_S1256
	0	donor2	AACGAAAAGTTCATGC-1	singlet	donor2	singlet	0.410243130108745	singlet	singlet	donor2	S2-PCW8	FN_S1256
	2	donor0	AACGAAAAGTTTGCTG-1	singlet	donor0	singlet	0.619729155599892	singlet	singlet	donor0	S1-PCW7	FN_S1256
	3	donor3	AACGAAACAACCCTCT-1	singlet	donor3	singlet	0.778882302894732	singlet	singlet	donor3	S5-PCW10	FN_S1256
	3	donor3	AACGAAACACAAGCCC-1	singlet	donor3	singlet	0.483528320425639	singlet	singlet	donor3	S5-PCW10	FN_S1256
	2	donor0	AACGAAACACCAAAGG-1	singlet	donor0	singlet	0.0552381410110349	singlet	singlet	donor0	S1-PCW7	FN_S1256
	3	donor3	AACGAAACACCCAACG-1	singlet	donor3	singlet	0.0067931169479135	singlet	singlet	donor3	S5-PCW10	FN_S1256
	2	donor0	AACGAAACACCGTCGA-1	singlet	donor0	singlet	0.0036672794899787	singlet	singlet	donor0	S1-PCW7	FN_S1256
	3	donor3	AACGAAACACGTCATA-1	singlet	donor3	singlet	1.09332664860728	doublet	singlet	donor3	S5-PCW10	FN_S1256
	3	donor3	AACGAAACACTACAGT-1	singlet	donor3	singlet	0.595514325578473	singlet	singlet	donor3	S5-PCW10	FN_S1256
	0	donor2	AACGAAACAGCTGAAG-1	singlet	donor2	singlet	6.31605886617204e-05	singlet	singlet	donor2	S2-PCW8	FN_S1256
	0	donor2	AACGAAACAGCTGTCG-1	singlet	donor2	singlet	1.60796791511554	doublet	singlet	donor2	S2-PCW8	FN_S1256
	3	donor3	AACGAAACAGTGTACT-1	singlet	donor3	singlet	0.0303226646870964	singlet	singlet	donor3	S5-PCW10	FN_S1256
	2	donor0	AACGAAACATACTGTG-1	singlet	donor0	singlet	0.708584341628308	singlet	singlet	donor0	S1-PCW7	FN_S1256
	doublet	doublet	AACGAAACATTAAAGG-1	doublet	doublet	doublet	1.05382174526515	doublet	doublet	doublet	unassigned	FN_S1256
	3	donor3	AACGAAAGTAGCACAG-1	singlet	donor3	singlet	0.57224780021838	singlet	singlet	donor3	S5-PCW10	FN_S1256
	2	donor0	AACGAAAGTATATGGA-1	singlet	donor0	singlet	0.21346834221469	singlet	singlet	donor0	S1-PCW7	FN_S1256
	1	donor1	AACGAAAGTGATCGTT-1	singlet	donor1	singlet	1.74374476286408	doublet	singlet	donor1	S6-PCW12	FN_S1256
	2	donor0	AACGAAAGTGATTAGA-1	singlet	donor0	singlet	0.959803347856277	doublet	singlet	donor0	S1-PCW7	FN_S1256
	2	donor0	AACGAAAGTGTGTGTT-1	singlet	doublet	doublet	0.289014222887563	singlet	singlet	donor0	unassigned	FN_S1256
	3	donor3	AACGAAAGTTAGCGGA-1	singlet	donor3	singlet	0.741595018224343	singlet	singlet	donor3	S5-PCW10	FN_S1256
	doublet	doublet	AACGAAAGTTCTTCAT-1	doublet	doublet	doublet	1.03431484651217	doublet	doublet	doublet	unassigned	FN_S1256
	doublet	doublet	AACGAAAGTTGCATGT-1	doublet	doublet	doublet	0.967986788342521	doublet	doublet	doublet	unassigned	FN_S1256
	3	donor3	AACGAAATCAACGAGG-1	singlet	donor3	singlet	0.0035522602808994	singlet	singlet	donor3	S5-PCW10	FN_S1256
	2	donor0	AACGAAATCACCCTCA-1	singlet	donor0	singlet	0.002665290629475	singlet	singlet	donor0	S1-PCW7	FN_S1256
	0	donor2	AACGAAATCACTGTCC-1	singlet	donor2	singlet	0.0250339598769302	singlet	singlet	donor2	S2-PCW8	FN_S1256
	3	donor3	AACGAAATCAGCAGAG-1	singlet	donor3	singlet	0.0434493573349055	singlet	singlet	donor3	S5-PCW10	FN_S1256
	2	donor0	AACGAAATCCCAATAG-1	singlet	donor0	singlet	0.16997700011795	singlet	singlet	donor0	S1-PCW7	FN_S1256
	2	donor0	AACGAAATCCCTAGGG-1	singlet	donor0	singlet	0.81811687178035	singlet	singlet	donor0	S1-PCW7	FN_S1256
	1	donor1	AACGAAATCCCTTCCC-1	singlet	unassigned	unassigned	0.378368459242728	singlet	singlet	donor1	unassigned	FN_S1256
	3	donor3	AACGAAATCCGTGTGG-1	singlet	donor3	singlet	0.303287260267874	singlet	singlet	donor3	S5-PCW10	FN_S1256
	2	donor0	AACGAAATCCTAGCCT-1	singlet	donor0	singlet	0.201590421549666	singlet	singlet	donor0	S1-PCW7	FN_S1256
	0	donor2	AACGAAATCCTCTCGA-1	singlet	donor2	singlet	0.0036193757019378	singlet	singlet	donor2	S2-PCW8	FN_S1256
	doublet	doublet	AACGAAATCGGCTGTG-1	doublet	doublet	doublet	0.859962986950401	singlet	doublet	doublet	unassigned	FN_S1256
	3	donor3	AACGAAATCTAGGAAA-1	singlet	donor3	singlet	0.180452641338329	singlet	singlet	donor3	S5-PCW10	FN_S1256
	1	donor1	AACGAAATCTATACGG-1	singlet	donor1	singlet	0.319565348059643	singlet	singlet	donor1	S6-PCW12	FN_S1256
	doublet	doublet	AACGAAATCTCTATGT-1	doublet	doublet	doublet	0.976835088650406	doublet	doublet	doublet	unassigned	FN_S1256
	2	donor0	AACGAAATCTCTGCTG-1	singlet	donor0	singlet	0.435797874143037	singlet	singlet	donor0	S1-PCW7	FN_S1256
	doublet	doublet	AACGAAATCTGACAGT-1	doublet	doublet	doublet	0.880216939348877	singlet	doublet	doublet	unassigned	FN_S1256
	0	donor2	AACGAAATCTGGGAGA-1	singlet	donor2	singlet	0.120754441481426	singlet	singlet	donor2	S2-PCW8	FN_S1256
	unassigned	doublet	AACGAAATCTGGTCAA-1	doublet	unassigned	unassigned	0.0032914074444578	singlet	doublet	doublet	unassigned	FN_S1256
	3	donor3	AACGGGAAGAACTCCT-1	singlet	donor3	singlet	0.0001988720177273	singlet	singlet	donor3	S5-PCW10	FN_S1256
	1	donor1	AACGGGAAGACTCATC-1	singlet	unassigned	unassigned	0.00015010292055	singlet	singlet	donor1	unassigned	FN_S1256
	2	donor0	AACGGGAAGATAGTGT-1	singlet	donor0	singlet	0.0007278910364566	singlet	singlet	donor0	S1-PCW7	FN_S1256
	2	donor0	AACGGGAAGCCTTTCC-1	singlet	donor0	singlet	0.0034302600327388	singlet	singlet	donor0	S1-PCW7	FN_S1256
	3	donor3	AACGGGAAGCTTGTGT-1	singlet	doublet	doublet	0.0002931244671352	singlet	singlet	donor3	unassigned	FN_S1256
	3	donor3	AACGGGAAGGAACGCT-1	singlet	donor3	singlet	0.0004672032622192	singlet	singlet	donor3	S5-PCW10	FN_S1256
	1	donor1	AACGGGAAGGAGTACC-1	singlet	donor1	singlet	0.0039085525611913	singlet	singlet	donor1	S6-PCW12	FN_S1256
	2	donor0	AACGGGAAGGCATCTT-1	singlet	donor0	singlet	0.0004873436319607	singlet	singlet	donor0	S1-PCW7	FN_S1256
	3	donor3	AACGGGAAGGGCAATC-1	singlet	donor3	singlet	0.0004176114883557	singlet	singlet	donor3	S5-PCW10	FN_S1256
	0	donor2	AACGGGAAGTATAGGT-1	singlet	donor2	singlet	0.0323670153571812	singlet	singlet	donor2	S2-PCW8	FN_S1256
	1	donor1	AACGGGACAAATAGCA-1	singlet	donor1	singlet	0.0099431536924499	singlet	singlet	donor1	S6-PCW12	FN_S1256
	2	donor0	AACGGGACAACCGACC-1	singlet	donor0	singlet	0.380016388800426	singlet	singlet	donor0	S1-PCW7	FN_S1256
	doublet	doublet	AACGGGACAACTGTGT-1	doublet	doublet	doublet	0.570424896129079	singlet	doublet	doublet	unassigned	FN_S1256
	2	donor0	AACGGGACAACTTGGT-1	singlet	donor0	singlet	0.0011562091744878	singlet	singlet	donor0	S1-PCW7	FN_S1256
	1	donor1	AACGGGACAATGTGGG-1	singlet	donor1	singlet	0.0102595783751349	singlet	singlet	donor1	S6-PCW12	FN_S1256
	doublet	doublet	AACGGGACACATAGCT-1	doublet	doublet	doublet	0.112592873571434	singlet	doublet	doublet	unassigned	FN_S1256
	1	donor1	AACGGGACACATTGTG-1	singlet	donor1	singlet	0.001590282189409	singlet	singlet	donor1	S6-PCW12	FN_S1256
	3	donor3	AACGGGACACCCAATA-1	singlet	donor3	singlet	0.527879380467066	singlet	singlet	donor3	S5-PCW10	FN_S1256
	2	donor0	AACGGGACAGACCTAT-1	singlet	donor0	singlet	0.52064481318639	singlet	singlet	donor0	S1-PCW7	FN_S1256
	2	donor0	AACGGGACAGAGGGTT-1	singlet	donor0	singlet	1.33625080388887	doublet	singlet	donor0	S1-PCW7	FN_S1256
	doublet	doublet	AACGGGACAGAGTGAC-1	doublet	doublet	doublet	1.63545298758479	doublet	doublet	doublet	unassigned	FN_S1256
	2	donor0	AACGGGACAGCTCTGG-1	singlet	donor0	singlet	0.15586236342853	singlet	singlet	donor0	S1-PCW7	FN_S1256
	3	donor3	AACGGGACAGGAGGAG-1	singlet	donor3	singlet	0.176877595576371	singlet	singlet	donor3	S5-PCW10	FN_S1256
	doublet	doublet	AACGGGACAGTCGGAA-1	doublet	doublet	doublet	1.16982375251333	doublet	doublet	doublet	unassigned	FN_S1256
	1	donor1	AACGGGACATAAGCAA-1	singlet	donor1	singlet	0.0008794138829501	singlet	singlet	donor1	S6-PCW12	FN_S1256
	2	donor0	AACGGGACATCCGAGC-1	singlet	donor0	singlet	0.544580593069947	singlet	singlet	donor0	S1-PCW7	FN_S1256
	0	donor2	AACGGGACATGCACTA-1	singlet	donor2	singlet	0.0107860284661307	singlet	singlet	donor2	S2-PCW8	FN_S1256
	2	donor0	AACGGGAGTATTGACC-1	singlet	donor0	singlet	0.345297174004505	singlet	singlet	donor0	S1-PCW7	FN_S1256
	1	donor1	AACGGGAGTCTAGGTT-1	singlet	donor1	singlet	0.145197396749528	singlet	singlet	donor1	S6-PCW12	FN_S1256
	1	donor1	AACGGGAGTTCCTAGA-1	singlet	donor1	singlet	0.0001697824102187	singlet	singlet	donor1	S6-PCW12	FN_S1256
	0	donor2	AACGGGAGTTGGATCT-1	singlet	donor2	singlet	0.0010449050716791	singlet	singlet	donor2	S2-PCW8	FN_S1256
	2	donor0	AACGGGATCAAGTTGC-1	singlet	donor0	singlet	0.0003043941443445	singlet	singlet	donor0	S1-PCW7	FN_S1256
	1	donor1	AACGGGATCACGATAC-1	singlet	donor1	singlet	0.0023170780648054	singlet	singlet	donor1	S6-PCW12	FN_S1256
	1	donor1	AACGGGATCAGCTGTA-1	singlet	donor1	singlet	1.59296347930279	doublet	singlet	donor1	S6-PCW12	FN_S1256
	0	donor2	AACGGGATCCAGCCTT-1	singlet	doublet	doublet	0.136426505807557	singlet	singlet	donor2	unassigned	FN_S1256
	doublet	doublet	AACGGGATCCCGAATA-1	doublet	doublet	doublet	0.216138477726451	singlet	doublet	doublet	unassigned	FN_S1256
	3	donor3	AACGGGATCCCGAGGT-1	singlet	donor3	singlet	0.542439294644754	singlet	singlet	donor3	S5-PCW10	FN_S1256
	doublet	doublet	AACGGGATCCCGTAAA-1	doublet	doublet	doublet	0.523922229416621	singlet	doublet	doublet	unassigned	FN_S1256
	3	donor3	AACGGGATCCCTCGTA-1	singlet	donor3	singlet	0.0322976022075597	singlet	singlet	donor3	S5-PCW10	FN_S1256
	2	donor0	AACGGGATCCGATCGG-1	singlet	donor0	singlet	0.952621179832727	doublet	singlet	donor0	S1-PCW7	FN_S1256
	2	donor0	AACGGGATCCGTGTGG-1	singlet	donor0	singlet	0.450212238797829	singlet	singlet	donor0	S1-PCW7	FN_S1256
	1	donor1	AACGGGATCGCCAACG-1	singlet	donor1	singlet	1.3419821865693	doublet	singlet	donor1	S6-PCW12	FN_S1256
	1	donor1	AACGGGATCGCCGTGA-1	singlet	donor1	singlet	0.0022949675792688	singlet	singlet	donor1	S6-PCW12	FN_S1256
	2	donor0	AACGGGATCGTTCCTG-1	singlet	unassigned	unassigned	0.0489228839734433	singlet	singlet	donor0	unassigned	FN_S1256
	doublet	doublet	AACGGGATCTAAGAAG-1	doublet	doublet	doublet	0.0738570064726154	singlet	doublet	doublet	unassigned	FN_S1256
	3	donor3	AACGGGATCTATCGTT-1	singlet	donor3	singlet	0.0027864140253359	singlet	singlet	donor3	S5-PCW10	FN_S1256
	1	donor1	AACGGGATCTCTGGTC-1	singlet	donor1	singlet	0.588040207630404	singlet	singlet	donor1	S6-PCW12	FN_S1256
	doublet	doublet	AACGGGATCTGCGTCT-1	doublet	doublet	doublet	1.13367697616163	doublet	doublet	doublet	unassigned	FN_S1256
	1	donor1	AACGTCAAGATCGCCC-1	singlet	unassigned	unassigned	0.0468224697015394	singlet	singlet	donor1	unassigned	FN_S1256
	2	donor0	AACGTCAAGCAAACAT-1	singlet	donor0	singlet	0.31029394802546	singlet	singlet	donor0	S1-PCW7	FN_S1256
	0	donor2	AACGTCAAGCCGAACA-1	singlet	unassigned	unassigned	0.136488906920282	singlet	singlet	donor2	unassigned	FN_S1256
	doublet	doublet	AACGTCAAGCCTGGAA-1	doublet	doublet	doublet	0.418568614964244	singlet	doublet	doublet	unassigned	FN_S1256
	3	donor3	AACGTCAAGCGCCTTG-1	singlet	unassigned	unassigned	0.0066015064444488	singlet	singlet	donor3	unassigned	FN_S1256
	2	donor0	AACGTCAAGCGTGCTC-1	singlet	donor0	singlet	0.0013727471170711	singlet	singlet	donor0	S1-PCW7	FN_S1256
	0	donor2	AACGTCAAGGCTCTCG-1	singlet	donor2	singlet	0.605696212708664	singlet	singlet	donor2	S2-PCW8	FN_S1256
	1	donor1	AACGTCAAGGTTGGTG-1	singlet	donor1	singlet	0.0910447236767783	singlet	singlet	donor1	S6-PCW12	FN_S1256
	3	donor3	AACGTCAAGTATGGAT-1	singlet	donor3	singlet	0.322136391729989	singlet	singlet	donor3	S5-PCW10	FN_S1256
	2	donor0	AACGTCAAGTTGCTGT-1	singlet	donor0	singlet	0.816880037619451	singlet	singlet	donor0	S1-PCW7	FN_S1256
	0	donor2	AACGTCACAAATCGGG-1	singlet	doublet	doublet	0.464016178311937	singlet	singlet	donor2	unassigned	FN_S1256
	doublet	doublet	AACGTCACAAGATGGC-1	doublet	doublet	doublet	0.341100763382217	singlet	doublet	doublet	unassigned	FN_S1256
	doublet	doublet	AACGTCACACAAAGTA-1	doublet	doublet	doublet	1.30971237483483	doublet	doublet	doublet	unassigned	FN_S1256
	doublet	doublet	AACGTCACACAACGTT-1	doublet	doublet	doublet	0.02872610823483	singlet	doublet	doublet	unassigned	FN_S1256
	2	donor0	AACGTCACACAATGTC-1	singlet	doublet	doublet	0.170484184761025	singlet	singlet	donor0	unassigned	FN_S1256
	2	donor0	AACGTCACACGACCTG-1	singlet	donor0	singlet	0.213544663927934	singlet	singlet	donor0	S1-PCW7	FN_S1256
	1	donor1	AACGTCACACGCGGTT-1	singlet	donor1	singlet	0.0060522047427628	singlet	singlet	donor1	S6-PCW12	FN_S1256
	3	donor3	AACGTCACACGGTGAA-1	singlet	donor3	singlet	0.979802793771916	doublet	singlet	donor3	S5-PCW10	FN_S1256
	doublet	doublet	AACGTCACAGAGATGC-1	doublet	doublet	doublet	0.824377536192082	singlet	doublet	doublet	unassigned	FN_S1256
	doublet	doublet	AACGTCACAGATACTC-1	doublet	doublet	doublet	0.949072299546318	doublet	doublet	doublet	unassigned	FN_S1256
	1	donor1	AACGTCACAGCGAGTA-1	singlet	donor1	singlet	0.0051729376329651	singlet	singlet	donor1	S6-PCW12	FN_S1256
	doublet	doublet	AACGTCACAGCGTGAA-1	doublet	doublet	doublet	0.976982289628172	doublet	doublet	doublet	unassigned	FN_S1256
	2	donor0	AACGTCACAGGTGTGA-1	singlet	donor0	singlet	0.0325062885190095	singlet	singlet	donor0	S1-PCW7	FN_S1256
	2	donor0	AACGTCACAGTTCTAG-1	singlet	donor0	singlet	0.425368749573138	singlet	singlet	donor0	S1-PCW7	FN_S1256
	1	donor1	AACGTCACATACAGAA-1	singlet	donor1	singlet	0.616963502001005	singlet	singlet	donor1	S6-PCW12	FN_S1256
	2	donor0	AACGTCACATCATCCC-1	singlet	donor0	singlet	0.0008260511144517	singlet	singlet	donor0	S1-PCW7	FN_S1256
	2	donor0	AACGTCACATCCGGTG-1	singlet	donor0	singlet	0.0224576547549206	singlet	singlet	donor0	S1-PCW7	FN_S1256
	doublet	doublet	AACGTCACATCCTTCG-1	doublet	doublet	doublet	0.993224891128259	doublet	doublet	doublet	unassigned	FN_S1256
	0	donor2	AACGTCAGTTACTCAG-1	singlet	donor2	singlet	0.0102401684019682	singlet	singlet	donor2	S2-PCW8	FN_S1256
	doublet	doublet	AACGTCAGTTCGAACT-1	doublet	doublet	doublet	0.532194471325906	singlet	doublet	doublet	unassigned	FN_S1256
	2	donor0	AACGTCAGTTGCTCGG-1	singlet	donor0	singlet	0.840485832612071	singlet	singlet	donor0	S1-PCW7	FN_S1256
	2	donor0	AACGTCATCACGGGCT-1	singlet	donor0	singlet	0.584680781659166	singlet	singlet	donor0	S1-PCW7	FN_S1256
	3	donor3	AACGTCATCACGTAGT-1	singlet	donor3	singlet	0.0025470579896073	singlet	singlet	donor3	S5-PCW10	FN_S1256
	3	donor3	AACGTCATCACGTCCT-1	singlet	donor3	singlet	0.607079915504931	singlet	singlet	donor3	S5-PCW10	FN_S1256
	2	donor0	AACGTCATCAGGGATG-1	singlet	donor0	singlet	0.45502574496453	singlet	singlet	donor0	S1-PCW7	FN_S1256
	2	donor0	AACGTCATCATAGGCT-1	singlet	unassigned	unassigned	1.44030473690231	doublet	doublet	doublet	unassigned	FN_S1256
	2	donor0	AACGTCATCATGTCTT-1	singlet	donor0	singlet	0.4439808128637	singlet	singlet	donor0	S1-PCW7	FN_S1256
	doublet	doublet	AACGTCATCCATAGGT-1	doublet	doublet	doublet	0.031919275745068	singlet	doublet	doublet	unassigned	FN_S1256
	3	donor3	AACGTCATCCATTGGA-1	singlet	donor3	singlet	1.15912360953124	doublet	singlet	donor3	S5-PCW10	FN_S1256
	3	donor3	AACGTCATCGAACCAT-1	singlet	donor3	singlet	0.0048701333900438	singlet	singlet	donor3	S5-PCW10	FN_S1256
	0	donor2	AACGTCATCTATTGTC-1	singlet	doublet	doublet	0.296270117536906	singlet	singlet	donor2	unassigned	FN_S1256
	2	donor0	AACGTCATCTCGGTCT-1	singlet	donor0	singlet	1.114440046599	doublet	singlet	donor0	S1-PCW7	FN_S1256
	doublet	doublet	AACGTCATCTCTTCAA-1	doublet	unassigned	unassigned	0.042442945823588	singlet	doublet	doublet	unassigned	FN_S1256
	doublet	doublet	AACGTCATCTTCCTAA-1	doublet	doublet	doublet	0.97797435433628	doublet	doublet	doublet	unassigned	FN_S1256
	0	donor2	AACTTCTAGAAGCGAA-1	singlet	donor2	singlet	0.500765657102351	singlet	singlet	donor2	S2-PCW8	FN_S1256
	doublet	doublet	AACTTCTAGACGTCCC-1	doublet	doublet	doublet	1.57344342153356	doublet	doublet	doublet	unassigned	FN_S1256
	0	donor2	AACTTCTAGAGAGGTA-1	singlet	donor2	singlet	0.230805574441971	singlet	singlet	donor2	S2-PCW8	FN_S1256
	1	donor1	AACTTCTAGAGCATTA-1	singlet	donor1	singlet	0.726709248265662	singlet	singlet	donor1	S6-PCW12	FN_S1256
	0	donor2	AACTTCTAGCATTGAA-1	singlet	donor2	singlet	0.245759793249611	singlet	singlet	donor2	S2-PCW8	FN_S1256
	3	donor3	AACTTCTAGCATTTGC-1	singlet	donor3	singlet	0.773377740217714	singlet	singlet	donor3	S5-PCW10	FN_S1256
	1	donor1	AACTTCTAGCCGATCC-1	singlet	donor1	singlet	0.838850150354314	singlet	singlet	donor1	S6-PCW12	FN_S1256
	2	donor0	AACTTCTAGCCGTCGT-1	singlet	unassigned	unassigned	0.58225731002748	singlet	singlet	donor0	unassigned	FN_S1256
	2	donor0	AACTTCTAGCTAGTTC-1	singlet	donor0	singlet	0.0012579891422443	singlet	singlet	donor0	S1-PCW7	FN_S1256
	3	donor3	AACTTCTAGGAACATT-1	singlet	donor3	singlet	0.64083420186573	singlet	singlet	donor3	S5-PCW10	FN_S1256
	2	donor0	AACTTCTAGGACGCAT-1	singlet	donor0	singlet	0.925702395325813	doublet	singlet	donor0	S1-PCW7	FN_S1256
	1	donor1	AACTTCTAGGATATGT-1	singlet	donor1	singlet	0.177834905011929	singlet	singlet	donor1	S6-PCW12	FN_S1256
	doublet	doublet	AACTTCTAGTAGAGTT-1	doublet	doublet	doublet	0.0303519232109229	singlet	doublet	doublet	unassigned	FN_S1256
	doublet	doublet	AACTTCTAGTGGAAGA-1	doublet	doublet	doublet	0.101061402688882	singlet	doublet	doublet	unassigned	FN_S1256
	1	donor1	AACTTCTAGTGGCAGT-1	singlet	donor1	singlet	0.0074151602925244	singlet	singlet	donor1	S6-PCW12	FN_S1256
	3	donor3	AACTTCTCAACCGCTG-1	singlet	donor3	singlet	1.19240957034346	doublet	singlet	donor3	S5-PCW10	FN_S1256
	3	donor3	AACTTCTCAACGGGTA-1	singlet	donor3	singlet	0.707819395364986	singlet	singlet	donor3	S5-PCW10	FN_S1256
	2	donor0	AACTTCTCACCTGCGA-1	singlet	doublet	doublet	0.642603019961052	singlet	singlet	donor0	unassigned	FN_S1256
	1	donor1	AACTTCTCACGCCAGT-1	singlet	donor1	singlet	0.0902433957929034	singlet	singlet	donor1	S6-PCW12	FN_S1256
	3	donor3	AACTTCTCACGCGCAT-1	singlet	donor3	singlet	0.0007293389065523	singlet	singlet	donor3	S5-PCW10	FN_S1256
	1	donor1	AACTTCTCACTACGGC-1	singlet	donor1	singlet	0.413224117665789	singlet	singlet	donor1	S6-PCW12	FN_S1256
	0	donor2	AACTTCTCACTATCCC-1	singlet	donor2	singlet	0.689073190361948	singlet	singlet	donor2	S2-PCW8	FN_S1256
	3	donor3	AACTTCTCACTTGGGC-1	singlet	donor3	singlet	0.0022976432389417	singlet	singlet	donor3	S5-PCW10	FN_S1256
	3	donor3	AACTTCTCAGTCGAGA-1	singlet	donor3	singlet	0.31155337165435	singlet	singlet	donor3	S5-PCW10	FN_S1256
	3	donor3	AACTTCTCATAGTCAC-1	singlet	donor3	singlet	0.0424284598026442	singlet	singlet	donor3	S5-PCW10	FN_S1256
	3	donor3	AACTTCTCATCTGCGG-1	singlet	donor3	singlet	0.0021507289683892	singlet	singlet	donor3	S5-PCW10	FN_S1256
	2	donor0	AACTTCTCATGACGTT-1	singlet	donor0	singlet	0.810182057348007	singlet	singlet	donor0	S1-PCW7	FN_S1256
	doublet	doublet	AACTTCTCATGACTAC-1	doublet	doublet	doublet	1.77674643339116	doublet	doublet	doublet	unassigned	FN_S1256
	3	donor3	AACTTCTCATGTTTGG-1	singlet	donor3	singlet	0.0131594077822601	singlet	singlet	donor3	S5-PCW10	FN_S1256
	0	donor2	AACTTCTCATTGTGCA-1	singlet	donor2	singlet	0.0082802430205995	singlet	singlet	donor2	S2-PCW8	FN_S1256
	3	donor3	AACTTCTGTAGTCGGA-1	singlet	donor3	singlet	0.0782179348464275	singlet	singlet	donor3	S5-PCW10	FN_S1256
	1	donor1	AACTTCTGTATCAAGA-1	singlet	donor1	singlet	1.25047659563761	doublet	singlet	donor1	S6-PCW12	FN_S1256
	1	donor1	AACTTCTGTATCCCTC-1	singlet	donor1	singlet	0.0047411595517807	singlet	singlet	donor1	S6-PCW12	FN_S1256
	3	donor3	AACTTCTGTATGGTTC-1	singlet	donor3	singlet	0.0185839263254172	singlet	singlet	donor3	S5-PCW10	FN_S1256
	3	donor3	AACTTCTGTCGAGTTT-1	singlet	donor3	singlet	0.0450054255210992	singlet	singlet	donor3	S5-PCW10	FN_S1256
	doublet	doublet	AACTTCTGTCGGTAAG-1	doublet	doublet	doublet	0.605822032688769	singlet	doublet	doublet	unassigned	FN_S1256
	1	donor1	AACTTCTGTGACATCT-1	singlet	donor1	singlet	0.711884016182858	singlet	singlet	donor1	S6-PCW12	FN_S1256
	doublet	doublet	AACTTCTGTGAGACCA-1	doublet	doublet	doublet	1.13338920267127	doublet	doublet	doublet	unassigned	FN_S1256
	3	donor3	AACTTCTGTGAGTGAC-1	singlet	donor3	singlet	1.0662128336985e-05	singlet	singlet	donor3	S5-PCW10	FN_S1256
	2	donor0	AACTTCTGTGCCTAAT-1	singlet	donor0	singlet	0.508955707358944	singlet	singlet	donor0	S1-PCW7	FN_S1256
	doublet	doublet	AACTTCTGTGCTCCGA-1	doublet	doublet	doublet	0.0952988277366369	singlet	doublet	doublet	unassigned	FN_S1256
	3	donor3	AACTTCTGTTCGAGCC-1	singlet	donor3	singlet	0.502138514991237	singlet	singlet	donor3	S5-PCW10	FN_S1256
	1	donor1	AACTTCTGTTCGTAAC-1	singlet	doublet	doublet	0.140357213311151	singlet	singlet	donor1	unassigned	FN_S1256
	2	donor0	AACTTCTTCACGAGGA-1	singlet	donor0	singlet	0.001353091537355	singlet	singlet	donor0	S1-PCW7	FN_S1256
	2	donor0	AACTTCTTCACTAGCA-1	singlet	donor0	singlet	0.943132252560245	doublet	singlet	donor0	S1-PCW7	FN_S1256
	doublet	doublet	AACTTCTTCATCAGTG-1	doublet	doublet	doublet	0.0010865092554186	singlet	doublet	doublet	unassigned	FN_S1256
	doublet	doublet	AACTTCTTCCAGTGCG-1	doublet	doublet	doublet	0.0087935824002593	singlet	doublet	doublet	unassigned	FN_S1256
	doublet	doublet	AACTTCTTCCGATGTA-1	doublet	unassigned	unassigned	0.142844364157438	singlet	doublet	doublet	unassigned	FN_S1256
	3	donor3	AACTTCTTCCTTATAC-1	singlet	donor3	singlet	0.967462124323926	doublet	singlet	donor3	S5-PCW10	FN_S1256
	3	donor3	AACTTCTTCGAAGAAT-1	singlet	donor3	singlet	0.998443081930211	doublet	singlet	donor3	S5-PCW10	FN_S1256
	3	donor3	AACTTCTTCGACGATT-1	singlet	doublet	doublet	0.858448594158232	singlet	singlet	donor3	unassigned	FN_S1256
	doublet	doublet	AACTTCTTCGCGATCG-1	doublet	doublet	doublet	0.355858395374909	singlet	doublet	doublet	unassigned	FN_S1256
	2	donor0	AACTTCTTCGGAAACG-1	singlet	donor0	singlet	0.0003997893905226	singlet	singlet	donor0	S1-PCW7	FN_S1256
	0	donor2	AACTTCTTCTCGGTAA-1	singlet	donor2	singlet	0.0060084010793359	singlet	singlet	donor2	S2-PCW8	FN_S1256
	3	donor3	AACTTCTTCTCGTTTA-1	singlet	donor3	singlet	0.260973751488331	singlet	singlet	donor3	S5-PCW10	FN_S1256
	2	donor0	AACTTCTTCTTCGGAA-1	singlet	donor0	singlet	0.987512630630697	doublet	singlet	donor0	S1-PCW7	FN_S1256
	3	donor3	AACTTCTTCTTCTAAC-1	singlet	donor3	singlet	0.392510614278569	singlet	singlet	donor3	S5-PCW10	FN_S1256
	doublet	doublet	AACTTCTTCTTGGTGA-1	doublet	doublet	doublet	0.777791444276277	singlet	doublet	doublet	unassigned	FN_S1256
	2	donor0	AAGAACAAGACCAGCA-1	singlet	donor0	singlet	0.122244989283511	singlet	singlet	donor0	S1-PCW7	FN_S1256
	doublet	doublet	AAGAACAAGAGTCACG-1	doublet	doublet	doublet	1.69565445657483	doublet	doublet	doublet	unassigned	FN_S1256
	0	donor2	AAGAACAAGATAACAC-1	singlet	donor2	singlet	0.033487892586666	singlet	singlet	donor2	S2-PCW8	FN_S1256
	doublet	doublet	AAGAACAAGCACAAAT-1	doublet	doublet	doublet	0.633631287472594	singlet	doublet	doublet	unassigned	FN_S1256
	1	donor1	AAGAACAAGCACTCCG-1	singlet	donor1	singlet	0.14828602317355	singlet	singlet	donor1	S6-PCW12	FN_S1256
	doublet	doublet	AAGAACAAGCACTTTG-1	doublet	doublet	doublet	0.422358633883907	singlet	doublet	doublet	unassigned	FN_S1256
	1	donor1	AAGAACAAGCAGATAT-1	singlet	donor1	singlet	0.750692948598256	singlet	singlet	donor1	S6-PCW12	FN_S1256
	1	donor1	AAGAACAAGCCATCCG-1	singlet	donor1	singlet	1.92214591364475	doublet	singlet	donor1	S6-PCW12	FN_S1256
	3	donor3	AAGAACAAGCCTCTGG-1	singlet	donor3	singlet	0.00160396337831	singlet	singlet	donor3	S5-PCW10	FN_S1256
	1	donor1	AAGAACAAGCGAGTAC-1	singlet	donor1	singlet	0.0329221683242243	singlet	singlet	donor1	S6-PCW12	FN_S1256
	3	donor3	AAGAACAAGCGTTGTT-1	singlet	donor3	singlet	0.856028197357583	singlet	singlet	donor3	S5-PCW10	FN_S1256
	doublet	doublet	AAGAACAAGCTCTTCC-1	doublet	doublet	doublet	0.0098226645258143	singlet	doublet	doublet	unassigned	FN_S1256
	doublet	doublet	AAGAACAAGGCAGTCA-1	doublet	doublet	doublet	0.035330861778958	singlet	doublet	doublet	unassigned	FN_S1256
	doublet	doublet	AAGAACAAGGCTTTCA-1	doublet	doublet	doublet	0.522552748556737	singlet	doublet	doublet	unassigned	FN_S1256
	doublet	doublet	AAGAACAAGGGCATGT-1	doublet	doublet	doublet	0.477598918933923	singlet	doublet	doublet	unassigned	FN_S1256
	3	donor3	AAGAACAAGGTATCTC-1	singlet	donor3	singlet	0.0136705580120974	singlet	singlet	donor3	S5-PCW10	FN_S1256
	1	donor1	AAGAACACAAATCCCA-1	singlet	donor1	singlet	0.0437293324086526	singlet	singlet	donor1	S6-PCW12	FN_S1256
	3	donor3	AAGAACACAACAGATA-1	singlet	donor3	singlet	0.0068140943842203	singlet	singlet	donor3	S5-PCW10	FN_S1256
	3	donor3	AAGAACACAACGAGGT-1	singlet	doublet	doublet	0.719348601697922	singlet	singlet	donor3	unassigned	FN_S1256
	1	donor1	AAGAACACACAAGCAG-1	singlet	donor1	singlet	0.0255905905783371	singlet	singlet	donor1	S6-PCW12	FN_S1256
	0	donor2	AAGAACACACACAGCC-1	singlet	donor2	singlet	0.0005005161021009	singlet	singlet	donor2	S2-PCW8	FN_S1256
	3	donor3	AAGAACACAGCTATTG-1	singlet	donor3	singlet	0.0979055113253567	singlet	singlet	donor3	S5-PCW10	FN_S1256
	doublet	doublet	AAGAACACAGTCGCTG-1	doublet	doublet	doublet	0.138925896360622	singlet	doublet	doublet	unassigned	FN_S1256
	doublet	doublet	AAGAACACAGTCTTCC-1	doublet	doublet	doublet	0.50486176217753	singlet	doublet	doublet	unassigned	FN_S1256
	doublet	doublet	AAGAACACATGACTTG-1	doublet	doublet	doublet	0.677352255952237	singlet	doublet	doublet	unassigned	FN_S1256
	doublet	doublet	AAGAACAGTATTCCGA-1	doublet	doublet	doublet	0.73194565166691	singlet	doublet	doublet	unassigned	FN_S1256
	3	donor3	AAGAACAGTCACAGAG-1	singlet	donor3	singlet	0.0741209058466964	singlet	singlet	donor3	S5-PCW10	FN_S1256
	2	donor0	AAGAACAGTCACGACC-1	singlet	donor0	singlet	1.50743631012911	doublet	singlet	donor0	S1-PCW7	FN_S1256
	3	donor3	AAGAACAGTCACTCAA-1	singlet	donor3	singlet	0.824699773355268	singlet	singlet	donor3	S5-PCW10	FN_S1256
	doublet	doublet	AAGAACAGTCAGTCCG-1	doublet	doublet	doublet	1.15108574300098	doublet	doublet	doublet	unassigned	FN_S1256
	3	donor3	AAGAACAGTCAGTCGC-1	singlet	donor3	singlet	0.0014877443769487	singlet	singlet	donor3	S5-PCW10	FN_S1256
	2	donor0	AAGAACAGTCCAGTTA-1	singlet	donor0	singlet	0.306967971748248	singlet	singlet	donor0	S1-PCW7	FN_S1256
	0	donor2	AAGAACAGTCGCATTA-1	singlet	doublet	doublet	0.0315820240868264	singlet	singlet	donor2	unassigned	FN_S1256
	doublet	doublet	AAGAACAGTCTCTCAC-1	doublet	doublet	doublet	0.553102887924208	singlet	doublet	doublet	unassigned	FN_S1256
	2	donor0	AAGAACAGTGCTCTCT-1	singlet	donor0	singlet	0.869218272197947	singlet	singlet	donor0	S1-PCW7	FN_S1256
	2	donor0	AAGAACAGTGGAATGC-1	singlet	donor0	singlet	0.06013864186834	singlet	singlet	donor0	S1-PCW7	FN_S1256
	0	donor2	AAGAACAGTGGTGATG-1	singlet	donor2	singlet	0.0030018101838097	singlet	singlet	donor2	S2-PCW8	FN_S1256
	2	donor0	AAGAACAGTGTGCCTG-1	singlet	donor0	singlet	0.0040923384657092	singlet	singlet	donor0	S1-PCW7	FN_S1256
	2	donor0	AAGAACAGTGTTATCG-1	singlet	donor0	singlet	0.50246897133195	singlet	singlet	donor0	S1-PCW7	FN_S1256
	3	donor3	AAGAACAGTTCTTCAT-1	singlet	donor3	singlet	0.0220397820710606	singlet	singlet	donor3	S5-PCW10	FN_S1256
	3	donor3	AAGAACAGTTTACGTG-1	singlet	donor3	singlet	0.0831187576326423	singlet	singlet	donor3	S5-PCW10	FN_S1256
	doublet	doublet	AAGAACAGTTTGGAGG-1	doublet	doublet	doublet	0.0724795939716558	singlet	doublet	doublet	unassigned	FN_S1256
	doublet	doublet	AAGAACATCAATCAGC-1	doublet	doublet	doublet	0.882918726473237	singlet	doublet	doublet	unassigned	FN_S1256
	doublet	doublet	AAGAACATCAATCTTC-1	doublet	doublet	doublet	0.910208527037554	singlet	doublet	doublet	unassigned	FN_S1256
	doublet	doublet	AAGAACATCACTACTT-1	doublet	doublet	doublet	0.276462941618087	singlet	doublet	doublet	unassigned	FN_S1256
	1	donor1	AAGAACATCCAAACCA-1	singlet	donor1	singlet	0.468012240326684	singlet	singlet	donor1	S6-PCW12	FN_S1256
	2	donor0	AAGAACATCCGTAGGC-1	singlet	donor0	singlet	0.0173953466240184	singlet	singlet	donor0	S1-PCW7	FN_S1256
	unassigned	doublet	AAGAACATCCTAGCGG-1	doublet	unassigned	unassigned	0.0004936197809335	singlet	doublet	doublet	unassigned	FN_S1256
	3	donor3	AAGAACATCCTCATAT-1	singlet	donor3	singlet	0.934341007421349	doublet	singlet	donor3	S5-PCW10	FN_S1256
	doublet	doublet	AAGAACATCGATACTG-1	doublet	doublet	doublet	0.773522802636836	singlet	doublet	doublet	unassigned	FN_S1256
	3	donor3	AAGAACATCGCTCCTA-1	singlet	donor3	singlet	0.149634996680357	singlet	singlet	donor3	S5-PCW10	FN_S1256
	doublet	doublet	AAGAACATCGCTCTCA-1	doublet	doublet	doublet	0.797942055405819	singlet	doublet	doublet	unassigned	FN_S1256
	1	donor1	AAGAACATCGGAAACG-1	singlet	donor1	singlet	8.21895989957407e-05	singlet	singlet	donor1	S6-PCW12	FN_S1256
	doublet	doublet	AAGAACATCGTTCTGC-1	doublet	doublet	doublet	1.20004063604025	doublet	doublet	doublet	unassigned	FN_S1256
	doublet	doublet	AAGAACATCGTTGTAG-1	doublet	doublet	doublet	0.822403448674768	singlet	doublet	doublet	unassigned	FN_S1256
	doublet	doublet	AAGAACATCTATTGTC-1	doublet	doublet	doublet	1.4121930087529	doublet	doublet	doublet	unassigned	FN_S1256
	2	donor0	AAGAACATCTGCCCTA-1	singlet	donor0	singlet	0.0215321798096622	singlet	singlet	donor0	S1-PCW7	FN_S1256
	doublet	doublet	AAGACAAAGAAGATCT-1	doublet	doublet	doublet	1.92844779126189	doublet	doublet	doublet	unassigned	FN_S1256
	2	donor0	AAGACAAAGATGCTGG-1	singlet	donor0	singlet	0.0121205865987121	singlet	singlet	donor0	S1-PCW7	FN_S1256
	2	donor0	AAGACAAAGCATTGAA-1	singlet	donor0	singlet	0.0003795018832449	singlet	singlet	donor0	S1-PCW7	FN_S1256
	0	donor2	AAGACAAAGCCTGACC-1	singlet	donor2	singlet	0.0585649033011595	singlet	singlet	donor2	S2-PCW8	FN_S1256
	doublet	doublet	AAGACAAAGCTGACTT-1	doublet	doublet	doublet	0.440252772962536	singlet	doublet	doublet	unassigned	FN_S1256
	1	donor1	AAGACAAAGGAGAGTA-1	singlet	donor1	singlet	0.856109249559543	singlet	singlet	donor1	S6-PCW12	FN_S1256
	doublet	doublet	AAGACAAAGGTCACCC-1	doublet	doublet	doublet	1.36953748861189	doublet	doublet	doublet	unassigned	FN_S1256
	2	donor0	AAGACAAAGTAAATGC-1	singlet	doublet	doublet	0.200816193187297	singlet	singlet	donor0	unassigned	FN_S1256
	1	donor1	AAGACAAAGTAGTGCG-1	singlet	donor1	singlet	0.0037877733491126	singlet	singlet	donor1	S6-PCW12	FN_S1256
	doublet	doublet	AAGACAAAGTGCTACT-1	doublet	doublet	doublet	0.0328221746441556	singlet	doublet	doublet	unassigned	FN_S1256
	1	donor1	AAGACAAAGTGCTCAT-1	singlet	donor1	singlet	0.0156314232173211	singlet	singlet	donor1	S6-PCW12	FN_S1256
	2	donor0	AAGACAAAGTGGGAAA-1	singlet	donor0	singlet	0.29775831600407	singlet	singlet	donor0	S1-PCW7	FN_S1256
	3	donor3	AAGACAACAACGACTT-1	singlet	donor3	singlet	1.23122790388348	doublet	singlet	donor3	S5-PCW10	FN_S1256
	1	donor1	AAGACAACAAGGGTCA-1	singlet	donor1	singlet	0.0003924581509941	singlet	singlet	donor1	S6-PCW12	FN_S1256
	2	donor0	AAGACAACAAGGTCGA-1	singlet	donor0	singlet	1.04868616950376	doublet	singlet	donor0	S1-PCW7	FN_S1256
	0	donor2	AAGACAACAATAACGA-1	singlet	donor2	singlet	0.0269328466791709	singlet	singlet	donor2	S2-PCW8	FN_S1256
	3	donor3	AAGACAACAGAGCGTA-1	singlet	donor3	singlet	0.912752226169374	singlet	singlet	donor3	S5-PCW10	FN_S1256
	3	donor3	AAGACAACAGCGGTCT-1	singlet	donor3	singlet	0.0067499424104847	singlet	singlet	donor3	S5-PCW10	FN_S1256
	3	donor3	AAGACAACAGTCTGGC-1	singlet	donor3	singlet	0.3123713709289	singlet	singlet	donor3	S5-PCW10	FN_S1256
	3	donor3	AAGACAACATACAGAA-1	singlet	donor3	singlet	0.566614394249447	singlet	singlet	donor3	S5-PCW10	FN_S1256
	1	donor1	AAGACAACATACATCG-1	singlet	donor1	singlet	0.0096666867372896	singlet	singlet	donor1	S6-PCW12	FN_S1256
	doublet	doublet	AAGACAAGTAACATAG-1	doublet	doublet	doublet	0.0361899548551118	singlet	doublet	doublet	unassigned	FN_S1256
	1	donor1	AAGACAAGTATGAGCG-1	singlet	donor1	singlet	0.0071367665979654	singlet	singlet	donor1	S6-PCW12	FN_S1256
	2	donor0	AAGACAAGTCACCGAC-1	singlet	donor0	singlet	0.657248389801089	singlet	singlet	donor0	S1-PCW7	FN_S1256
	1	donor1	AAGACAAGTCGCAGTC-1	singlet	donor1	singlet	0.0066107446259493	singlet	singlet	donor1	S6-PCW12	FN_S1256
	doublet	doublet	AAGACAAGTGAATGAT-1	doublet	doublet	doublet	0.850515703663858	singlet	doublet	doublet	unassigned	FN_S1256
	doublet	doublet	AAGACAAGTGCATTTG-1	doublet	doublet	doublet	0.507181227516284	singlet	doublet	doublet	unassigned	FN_S1256
	3	donor3	AAGACAAGTGCCGTTG-1	singlet	donor3	singlet	1.51729874144676	doublet	singlet	donor3	S5-PCW10	FN_S1256
	1	donor1	AAGACAAGTGCCTTCT-1	singlet	donor1	singlet	0.0168955106931106	singlet	singlet	donor1	S6-PCW12	FN_S1256
	2	donor0	AAGACAAGTGTAACGG-1	singlet	donor0	singlet	0.0014142508389902	singlet	singlet	donor0	S1-PCW7	FN_S1256
	3	donor3	AAGACAAGTTAAGGAT-1	singlet	donor3	singlet	0.277400648750189	singlet	singlet	donor3	S5-PCW10	FN_S1256
	doublet	doublet	AAGACAAGTTGGGTAG-1	doublet	doublet	doublet	1.29353791886794	doublet	doublet	doublet	unassigned	FN_S1256
	doublet	doublet	AAGACAAGTTGTGGAG-1	doublet	doublet	doublet	1.98637909523684	doublet	doublet	doublet	unassigned	FN_S1256
	2	donor0	AAGACAATCAATCCGA-1	singlet	doublet	doublet	0.891418668339397	singlet	singlet	donor0	unassigned	FN_S1256
	doublet	doublet	AAGACAATCAGCAATC-1	doublet	doublet	doublet	1.98289766590312	doublet	doublet	doublet	unassigned	FN_S1256
	1	donor1	AAGACAATCATTGTTC-1	singlet	donor1	singlet	0.0443214080449132	singlet	singlet	donor1	S6-PCW12	FN_S1256
	doublet	doublet	AAGACAATCCCTTTGG-1	doublet	doublet	doublet	1.45409233531965	doublet	doublet	doublet	unassigned	FN_S1256
	0	donor2	AAGACAATCCTTACCG-1	singlet	donor2	singlet	0.276439590106716	singlet	singlet	donor2	S2-PCW8	FN_S1256
	0	donor2	AAGACAATCCTTTGAT-1	singlet	doublet	doublet	0.782809938034831	singlet	singlet	donor2	unassigned	FN_S1256
	2	donor0	AAGACAATCGTGAGAG-1	singlet	donor0	singlet	1.15621828553017	doublet	singlet	donor0	S1-PCW7	FN_S1256
	0	donor2	AAGACAATCGTGCATA-1	singlet	donor2	singlet	0.0995268794292219	singlet	singlet	donor2	S2-PCW8	FN_S1256
	0	donor2	AAGACAATCTCAACCC-1	singlet	doublet	doublet	0.626606191029	singlet	singlet	donor2	unassigned	FN_S1256
	2	donor0	AAGACAATCTGTCAGA-1	singlet	donor0	singlet	0.0058086469092862	singlet	singlet	donor0	S1-PCW7	FN_S1256
	3	donor3	AAGACAATCTTCTGTA-1	singlet	donor3	singlet	0.0051900590925433	singlet	singlet	donor3	S5-PCW10	FN_S1256
	2	donor0	AAGACTCAGAATCGAT-1	singlet	donor0	singlet	0.0251155443092483	singlet	singlet	donor0	S1-PCW7	FN_S1256
	3	donor3	AAGACTCAGATCGACG-1	singlet	donor3	singlet	0.467961774734204	singlet	singlet	donor3	S5-PCW10	FN_S1256
	2	donor0	AAGACTCAGATTACCC-1	singlet	donor0	singlet	0.041636290954375	singlet	singlet	donor0	S1-PCW7	FN_S1256
	0	donor2	AAGACTCAGATTGCGG-1	singlet	donor2	singlet	1.11363970685474	doublet	singlet	donor2	S2-PCW8	FN_S1256
	2	donor0	AAGACTCAGCCTGAGA-1	singlet	donor0	singlet	0.254182588117361	singlet	singlet	donor0	S1-PCW7	FN_S1256
	2	donor0	AAGACTCAGGAATTAC-1	singlet	donor0	singlet	4.70247388857607e-05	singlet	singlet	donor0	S1-PCW7	FN_S1256
	3	donor3	AAGACTCAGGACACTG-1	singlet	donor3	singlet	0.0094359130725203	singlet	singlet	donor3	S5-PCW10	FN_S1256
	2	donor0	AAGACTCAGGGCAGTT-1	singlet	donor0	singlet	0.101796139274979	singlet	singlet	donor0	S1-PCW7	FN_S1256
	doublet	doublet	AAGACTCAGTAGGTTA-1	doublet	doublet	doublet	0.0283396680597375	singlet	doublet	doublet	unassigned	FN_S1256
	doublet	doublet	AAGACTCAGTTCCGGC-1	doublet	doublet	doublet	0.908761328226055	singlet	doublet	doublet	unassigned	FN_S1256
	doublet	doublet	AAGACTCCAAGGCAAC-1	doublet	doublet	doublet	1.21752858684319	doublet	doublet	doublet	unassigned	FN_S1256
	2	donor0	AAGACTCCAATTCACG-1	singlet	donor0	singlet	0.0475361740349228	singlet	singlet	donor0	S1-PCW7	FN_S1256
	1	donor1	AAGACTCCACCAGCGT-1	singlet	donor1	singlet	0.0471050626675849	singlet	singlet	donor1	S6-PCW12	FN_S1256
	0	donor2	AAGACTCCACTGTCCT-1	singlet	donor2	singlet	0.0065437465398026	singlet	singlet	donor2	S2-PCW8	FN_S1256
	1	donor1	AAGACTCCAGATACCT-1	singlet	donor1	singlet	1.07116750122258	doublet	singlet	donor1	S6-PCW12	FN_S1256
	1	donor1	AAGACTCCATAACGGG-1	singlet	donor1	singlet	0.387991110330196	singlet	singlet	donor1	S6-PCW12	FN_S1256
	0	donor2	AAGACTCCATTCAGCA-1	singlet	donor2	singlet	0.0043758415118703	singlet	singlet	donor2	S2-PCW8	FN_S1256
	3	donor3	AAGACTCGTACACGTT-1	singlet	donor3	singlet	0.0005057430472229	singlet	singlet	donor3	S5-PCW10	FN_S1256
	doublet	doublet	AAGACTCGTATCCTCC-1	doublet	doublet	doublet	1.62414592199795	doublet	doublet	doublet	unassigned	FN_S1256
	2	donor0	AAGACTCGTCTTCAAG-1	singlet	donor0	singlet	0.0054695699686511	singlet	singlet	donor0	S1-PCW7	FN_S1256
	1	donor1	AAGACTCGTGAACTAA-1	singlet	donor1	singlet	0.046349894338226	singlet	singlet	donor1	S6-PCW12	FN_S1256
	0	donor2	AAGACTCGTGAGTAGC-1	singlet	donor2	singlet	0.0309758417037478	singlet	singlet	donor2	S2-PCW8	FN_S1256
	2	donor0	AAGACTCGTGATTGGG-1	singlet	donor0	singlet	0.0039367163505279	singlet	singlet	donor0	S1-PCW7	FN_S1256
	doublet	doublet	AAGACTCGTGCACGCT-1	doublet	doublet	doublet	1.02370894848236	doublet	doublet	doublet	unassigned	FN_S1256
	1	donor1	AAGACTCGTGCTTATG-1	singlet	donor1	singlet	0.0067353254270257	singlet	singlet	donor1	S6-PCW12	FN_S1256
	doublet	doublet	AAGACTCGTGGCATCC-1	doublet	doublet	doublet	1.67055310298603	doublet	doublet	doublet	unassigned	FN_S1256
	3	donor3	AAGACTCGTTCGTGCG-1	singlet	donor3	singlet	0.0416529776744672	singlet	singlet	donor3	S5-PCW10	FN_S1256
	unassigned	doublet	AAGACTCTCACTGCTC-1	doublet	unassigned	unassigned	0.000390377233113	singlet	doublet	doublet	unassigned	FN_S1256
	2	donor0	AAGACTCTCCCGTTGT-1	singlet	donor0	singlet	0.429109226687146	singlet	singlet	donor0	S1-PCW7	FN_S1256
	unassigned	doublet	AAGACTCTCCCTAGGG-1	doublet	doublet	doublet	0.524503075083093	singlet	doublet	doublet	unassigned	FN_S1256
	0	donor2	AAGACTCTCCTCACCA-1	singlet	donor2	singlet	0.453446535381144	singlet	singlet	donor2	S2-PCW8	FN_S1256
	0	donor2	AAGACTCTCGAGTACT-1	singlet	donor2	singlet	0.122355548391788	singlet	singlet	donor2	S2-PCW8	FN_S1256
	2	donor0	AAGACTCTCGGCCCAA-1	singlet	donor0	singlet	0.976863387251867	doublet	singlet	donor0	S1-PCW7	FN_S1256
	2	donor0	AAGACTCTCGTTGTGA-1	singlet	donor0	singlet	0.0067467423854087	singlet	singlet	donor0	S1-PCW7	FN_S1256
	doublet	doublet	AAGACTCTCTTGCGCT-1	doublet	doublet	doublet	0.0519418330473184	singlet	doublet	doublet	unassigned	FN_S1256
	3	donor3	AAGACTCTCTTGGATG-1	singlet	donor3	singlet	0.0609099177997013	singlet	singlet	donor3	S5-PCW10	FN_S1256
	3	donor3	AAGATAGAGAAGCTCG-1	singlet	donor3	singlet	0.0006755423072558	singlet	singlet	donor3	S5-PCW10	FN_S1256
	3	donor3	AAGATAGAGATAACAC-1	singlet	donor3	singlet	0.0001328598061704	singlet	singlet	donor3	S5-PCW10	FN_S1256
	2	donor0	AAGATAGAGCGTGTTT-1	singlet	donor0	singlet	0.0023742066391441	singlet	singlet	donor0	S1-PCW7	FN_S1256
	3	donor3	AAGATAGAGGATCACG-1	singlet	donor3	singlet	0.006689351518724	singlet	singlet	donor3	S5-PCW10	FN_S1256
	2	donor0	AAGATAGAGGATCATA-1	singlet	donor0	singlet	0.0262781661881861	singlet	singlet	donor0	S1-PCW7	FN_S1256
	doublet	doublet	AAGATAGAGGGACTGT-1	doublet	doublet	doublet	0.128227267749811	singlet	doublet	doublet	unassigned	FN_S1256
	1	donor1	AAGATAGAGTAACAGT-1	singlet	donor1	singlet	0.573925524587495	singlet	singlet	donor1	S6-PCW12	FN_S1256
	doublet	doublet	AAGATAGCAACCAATC-1	doublet	doublet	doublet	0.581465706704701	singlet	doublet	doublet	unassigned	FN_S1256
	1	donor1	AAGATAGCAATGGCAG-1	singlet	donor1	singlet	0.0378279045238546	singlet	singlet	donor1	S6-PCW12	FN_S1256
	2	donor0	AAGATAGCACACACGC-1	singlet	donor0	singlet	0.363608104844076	singlet	singlet	donor0	S1-PCW7	FN_S1256
	0	donor2	AAGATAGCACCAAAGG-1	singlet	donor2	singlet	1.5911217862225	doublet	singlet	donor2	S2-PCW8	FN_S1256
	1	donor1	AAGATAGCACTGCTTC-1	singlet	donor1	singlet	0.0004878326074335	singlet	singlet	donor1	S6-PCW12	FN_S1256
	doublet	doublet	AAGATAGCAGAACGCA-1	doublet	doublet	doublet	0.0423362324594652	singlet	doublet	doublet	unassigned	FN_S1256
	2	donor0	AAGATAGCAGGCTTGC-1	singlet	donor0	singlet	0.0006264012799622	singlet	singlet	donor0	S1-PCW7	FN_S1256
	doublet	doublet	AAGATAGCAGTAGTTC-1	doublet	doublet	doublet	0.752772453561438	singlet	doublet	doublet	unassigned	FN_S1256
	3	donor3	AAGATAGCATCCGGCA-1	singlet	donor3	singlet	0.138464980492734	singlet	singlet	donor3	S5-PCW10	FN_S1256
	0	donor2	AAGATAGCATCGCTCT-1	singlet	unassigned	unassigned	0.769696620743638	singlet	singlet	donor2	unassigned	FN_S1256
	1	donor1	AAGATAGGTAGTTAGA-1	singlet	donor1	singlet	0.273573634484545	singlet	singlet	donor1	S6-PCW12	FN_S1256
	0	donor2	AAGATAGGTCCAGCAC-1	singlet	donor2	singlet	0.0007347007947864	singlet	singlet	donor2	S2-PCW8	FN_S1256
	2	donor0	AAGATAGGTCTCTCAC-1	singlet	donor0	singlet	0.398507884884422	singlet	singlet	donor0	S1-PCW7	FN_S1256
	1	donor1	AAGATAGGTCTGATCA-1	singlet	donor1	singlet	0.0120671300869506	singlet	singlet	donor1	S6-PCW12	FN_S1256
	doublet	doublet	AAGATAGGTTAGAGAT-1	doublet	unassigned	unassigned	0.249689528061054	singlet	doublet	doublet	unassigned	FN_S1256
	1	donor1	AAGATAGTCACCGGTG-1	singlet	donor1	singlet	0.006040206605456	singlet	singlet	donor1	S6-PCW12	FN_S1256
	doublet	doublet	AAGATAGTCATTACGG-1	doublet	doublet	doublet	0.516742382442216	singlet	doublet	doublet	unassigned	FN_S1256
	1	donor1	AAGATAGTCCAGTGTA-1	singlet	donor1	singlet	0.350922825796678	singlet	singlet	donor1	S6-PCW12	FN_S1256
	0	donor2	AAGATAGTCCCAATAG-1	singlet	donor2	singlet	7.36797591402044e-05	singlet	singlet	donor2	S2-PCW8	FN_S1256
	doublet	doublet	AAGATAGTCCTAGCGG-1	doublet	doublet	doublet	1.24558393714036	doublet	doublet	doublet	unassigned	FN_S1256
	doublet	doublet	AAGATAGTCGGCTGGT-1	doublet	doublet	doublet	0.0342011213267477	singlet	doublet	doublet	unassigned	FN_S1256
	3	donor3	AAGATAGTCGTTCGCT-1	singlet	donor3	singlet	0.79756984458112	singlet	singlet	donor3	S5-PCW10	FN_S1256
	2	donor0	AAGATAGTCTCGCTCA-1	singlet	donor0	singlet	0.687505564688406	singlet	singlet	donor0	S1-PCW7	FN_S1256
	1	donor1	AAGATAGTCTCGCTTG-1	singlet	donor1	singlet	0.0216168188838767	singlet	singlet	donor1	S6-PCW12	FN_S1256
	doublet	doublet	AAGATAGTCTGCGTCT-1	doublet	doublet	doublet	1.14312146201504	doublet	doublet	doublet	unassigned	FN_S1256
	3	donor3	AAGATAGTCTGGACTA-1	singlet	donor3	singlet	0.286240020493291	singlet	singlet	donor3	S5-PCW10	FN_S1256
	doublet	doublet	AAGATAGTCTGGTCAA-1	doublet	doublet	doublet	0.780687433493624	singlet	doublet	doublet	unassigned	FN_S1256
	1	donor1	AAGATAGTCTTACTGT-1	singlet	donor1	singlet	0.269933446392146	singlet	singlet	donor1	S6-PCW12	FN_S1256
	doublet	doublet	AAGATAGTCTTCCCGA-1	doublet	doublet	doublet	0.0641487696145507	singlet	doublet	doublet	unassigned	FN_S1256
	3	donor3	AAGATAGTCTTCTAAC-1	singlet	donor3	singlet	0.213831048188588	singlet	singlet	donor3	S5-PCW10	FN_S1256
	doublet	doublet	AAGATAGTCTTGGATG-1	doublet	doublet	doublet	0.0469717219750306	singlet	doublet	doublet	unassigned	FN_S1256
	doublet	doublet	AAGCATCAGAGAGGGC-1	doublet	doublet	doublet	0.0063350984307249	singlet	doublet	doublet	unassigned	FN_S1256
	3	donor3	AAGCATCAGCCAACCC-1	singlet	donor3	singlet	0.585623100814395	singlet	singlet	donor3	S5-PCW10	FN_S1256
	2	donor0	AAGCATCAGGGCAAGG-1	singlet	donor0	singlet	0.0051167073137782	singlet	singlet	donor0	S1-PCW7	FN_S1256
	doublet	doublet	AAGCATCAGGTATCTC-1	doublet	doublet	doublet	1.97482709014095	doublet	doublet	doublet	unassigned	FN_S1256
	3	donor3	AAGCATCAGTACTGTC-1	singlet	donor3	singlet	0.509892917714505	singlet	singlet	donor3	S5-PCW10	FN_S1256
	2	donor0	AAGCATCAGTTCACTG-1	singlet	donor0	singlet	0.0030349845164707	singlet	singlet	donor0	S1-PCW7	FN_S1256
	doublet	doublet	AAGCATCAGTTGTAGA-1	doublet	doublet	doublet	1.82919183632116	doublet	doublet	doublet	unassigned	FN_S1256
	doublet	doublet	AAGCATCCAACCAGAG-1	doublet	doublet	doublet	0.0311792901783087	singlet	doublet	doublet	unassigned	FN_S1256
	0	donor2	AAGCATCCAAGGACAC-1	singlet	donor2	singlet	0.168885846745584	singlet	singlet	donor2	S2-PCW8	FN_S1256
	3	donor3	AAGCATCCACAAATAG-1	singlet	donor3	singlet	0.769122810675597	singlet	singlet	donor3	S5-PCW10	FN_S1256
	3	donor3	AAGCATCCACGGCTAC-1	singlet	donor3	singlet	0.0190300899281823	singlet	singlet	donor3	S5-PCW10	FN_S1256
	1	donor1	AAGCATCCACGTAGAG-1	singlet	donor1	singlet	0.778541709473157	singlet	singlet	donor1	S6-PCW12	FN_S1256
	3	donor3	AAGCATCCACTATGTG-1	singlet	donor3	singlet	0.0062141685536331	singlet	singlet	donor3	S5-PCW10	FN_S1256
	2	donor0	AAGCATCCAGCAGATG-1	singlet	donor0	singlet	0.0024616649079598	singlet	singlet	donor0	S1-PCW7	FN_S1256
	2	donor0	AAGCATCCAGCTGTGC-1	singlet	donor0	singlet	0.801267178295045	singlet	singlet	donor0	S1-PCW7	FN_S1256
	2	donor0	AAGCATCCATCACCAA-1	singlet	donor0	singlet	0.51128429475333	singlet	singlet	donor0	S1-PCW7	FN_S1256
	doublet	doublet	AAGCATCCATTCCTCG-1	doublet	doublet	doublet	0.188265701545414	singlet	doublet	doublet	unassigned	FN_S1256
	2	donor0	AAGCATCGTAACTTCG-1	singlet	donor0	singlet	0.319565002137951	singlet	singlet	donor0	S1-PCW7	FN_S1256
	2	donor0	AAGCATCGTACCAGAG-1	singlet	donor0	singlet	0.826579944471057	singlet	singlet	donor0	S1-PCW7	FN_S1256
	doublet	doublet	AAGCATCGTAGAAACT-1	doublet	doublet	doublet	1.0807529385056	doublet	doublet	doublet	unassigned	FN_S1256
	3	donor3	AAGCATCGTCAGTCCG-1	singlet	donor3	singlet	0.0012685834442911	singlet	singlet	donor3	S5-PCW10	FN_S1256
	1	donor1	AAGCATCGTCCTTAAG-1	singlet	donor1	singlet	0.697625080454989	singlet	singlet	donor1	S6-PCW12	FN_S1256
	3	donor3	AAGCATCGTCTAACTG-1	singlet	donor3	singlet	0.0793869120840955	singlet	singlet	donor3	S5-PCW10	FN_S1256
	1	donor1	AAGCATCGTCTTCCGT-1	singlet	donor1	singlet	0.0351534992013431	singlet	singlet	donor1	S6-PCW12	FN_S1256
	doublet	doublet	AAGCATCGTGTCCATA-1	doublet	doublet	doublet	0.678047432858174	singlet	doublet	doublet	unassigned	FN_S1256
	doublet	doublet	AAGCATCGTGTTAGCT-1	doublet	doublet	doublet	0.003579890969915	singlet	doublet	doublet	unassigned	FN_S1256
	doublet	doublet	AAGCATCGTTCCTAAG-1	doublet	doublet	doublet	0.0691971582762316	singlet	doublet	doublet	unassigned	FN_S1256
	1	donor1	AAGCATCGTTCTTAGG-1	singlet	donor1	singlet	0.156622861521788	singlet	singlet	donor1	S6-PCW12	FN_S1256
	2	donor0	AAGCATCTCCAGTGCG-1	singlet	donor0	singlet	0.0008276238704544	singlet	singlet	donor0	S1-PCW7	FN_S1256
	doublet	doublet	AAGCATCTCCCATTTA-1	doublet	doublet	doublet	0.0591319109663826	singlet	doublet	doublet	unassigned	FN_S1256
	doublet	doublet	AAGCATCTCCCTTGGT-1	doublet	doublet	doublet	0.331712373158318	singlet	doublet	doublet	unassigned	FN_S1256
	2	donor0	AAGCATCTCCGACAGC-1	singlet	donor0	singlet	0.0154755234173321	singlet	singlet	donor0	S1-PCW7	FN_S1256
	doublet	doublet	AAGCATCTCCTGGCTT-1	doublet	doublet	doublet	0.0065964690661295	singlet	doublet	doublet	unassigned	FN_S1256
	2	donor0	AAGCATCTCGACCCAG-1	singlet	donor0	singlet	0.0074703612449611	singlet	singlet	donor0	S1-PCW7	FN_S1256
	doublet	doublet	AAGCATCTCGATTGAC-1	doublet	doublet	doublet	0.196333618039745	singlet	doublet	doublet	unassigned	FN_S1256
	1	donor1	AAGCATCTCTATCCAT-1	singlet	donor1	singlet	0.762517510172579	singlet	singlet	donor1	S6-PCW12	FN_S1256
	0	donor2	AAGCATCTCTCACTCG-1	singlet	donor2	singlet	0.164552965346537	singlet	singlet	donor2	S2-PCW8	FN_S1256
	3	donor3	AAGCATCTCTTACCGC-1	singlet	donor3	singlet	0.293477728181568	singlet	singlet	donor3	S5-PCW10	FN_S1256
	0	donor2	AAGCATCTCTTTGGAG-1	singlet	donor2	singlet	0.0007346337740084	singlet	singlet	donor2	S2-PCW8	FN_S1256
	3	donor3	AAGCCATAGACTACGG-1	singlet	donor3	singlet	0.550846532451278	singlet	singlet	donor3	S5-PCW10	FN_S1256
	doublet	doublet	AAGCCATAGATAGCAT-1	doublet	doublet	doublet	0.647774129052935	singlet	doublet	doublet	unassigned	FN_S1256
	doublet	doublet	AAGCCATAGCAGCACA-1	doublet	doublet	doublet	0.115798540231337	singlet	doublet	doublet	unassigned	FN_S1256
	2	donor0	AAGCCATAGCGACTTT-1	singlet	donor0	singlet	0.041242118505782	singlet	singlet	donor0	S1-PCW7	FN_S1256
	2	donor0	AAGCCATAGCGATCGA-1	singlet	donor0	singlet	0.0062295889498846	singlet	singlet	donor0	S1-PCW7	FN_S1256
	doublet	doublet	AAGCCATAGTAGACCG-1	doublet	doublet	doublet	1.65730677577088	doublet	doublet	doublet	unassigned	FN_S1256
	1	donor1	AAGCCATCAAAGCTAA-1	singlet	donor1	singlet	4.39838067130927e-05	singlet	singlet	donor1	S6-PCW12	FN_S1256
	doublet	doublet	AAGCCATCAAGCAATA-1	doublet	unassigned	unassigned	0.115714106177025	singlet	doublet	doublet	unassigned	FN_S1256
	2	donor0	AAGCCATCACTGCACG-1	singlet	donor0	singlet	1.29145504419663	doublet	singlet	donor0	S1-PCW7	FN_S1256
	3	donor3	AAGCCATCAGAGGAAA-1	singlet	donor3	singlet	0.957421735074772	doublet	singlet	donor3	S5-PCW10	FN_S1256
	3	donor3	AAGCCATCAGAGTGAC-1	singlet	donor3	singlet	0.601833387459142	singlet	singlet	donor3	S5-PCW10	FN_S1256
	2	donor0	AAGCCATCAGCTACAT-1	singlet	donor0	singlet	0.471850708786056	singlet	singlet	donor0	S1-PCW7	FN_S1256
	3	donor3	AAGCCATCAGGATTCT-1	singlet	donor3	singlet	0.493316821534909	singlet	singlet	donor3	S5-PCW10	FN_S1256
	3	donor3	AAGCCATCAGTCAACT-1	singlet	donor3	singlet	0.246540496881926	singlet	singlet	donor3	S5-PCW10	FN_S1256
	doublet	doublet	AAGCCATCAGTCTTCC-1	doublet	doublet	doublet	0.100030614123948	singlet	doublet	doublet	unassigned	FN_S1256
	doublet	doublet	AAGCCATCATCCGAAT-1	doublet	doublet	doublet	0.868487004564598	singlet	doublet	doublet	unassigned	FN_S1256
	doublet	doublet	AAGCCATCATTGTGCA-1	doublet	doublet	doublet	0.834509148556943	singlet	doublet	doublet	unassigned	FN_S1256
	0	donor2	AAGCCATGTACGGGAT-1	singlet	donor2	singlet	0.010584677888279	singlet	singlet	donor2	S2-PCW8	FN_S1256
	1	donor1	AAGCCATGTAGGGTAC-1	singlet	donor1	singlet	0.492095627134376	singlet	singlet	donor1	S6-PCW12	FN_S1256
	doublet	doublet	AAGCCATGTAGTGTGG-1	doublet	doublet	doublet	0.0456335864696259	singlet	doublet	doublet	unassigned	FN_S1256
	2	donor0	AAGCCATGTATGATCC-1	singlet	donor0	singlet	0.0180315438907949	singlet	singlet	donor0	S1-PCW7	FN_S1256
	doublet	doublet	AAGCCATGTATTGAGA-1	doublet	doublet	doublet	1.69181840656573	doublet	doublet	doublet	unassigned	FN_S1256
	0	donor2	AAGCCATGTCAAAGCG-1	singlet	donor2	singlet	0.275024905736061	singlet	singlet	donor2	S2-PCW8	FN_S1256
	2	donor0	AAGCCATGTCGTTGGC-1	singlet	donor0	singlet	0.0022198924461624	singlet	singlet	donor0	S1-PCW7	FN_S1256
	3	donor3	AAGCCATGTCTAACTG-1	singlet	donor3	singlet	0.282123543899063	singlet	singlet	donor3	S5-PCW10	FN_S1256
	doublet	doublet	AAGCCATGTCTAATCG-1	doublet	doublet	doublet	0.715821090261346	singlet	doublet	doublet	unassigned	FN_S1256
	doublet	doublet	AAGCCATGTGGAGGTT-1	doublet	doublet	doublet	0.886040358833713	singlet	doublet	doublet	unassigned	FN_S1256
	doublet	doublet	AAGCCATGTGGATTTC-1	doublet	doublet	doublet	1.2109338737255	doublet	doublet	doublet	unassigned	FN_S1256
	doublet	doublet	AAGCCATGTTACCCAA-1	doublet	doublet	doublet	0.20308272479454	singlet	doublet	doublet	unassigned	FN_S1256
	2	donor0	AAGCCATTCACGTAGT-1	singlet	donor0	singlet	0.155307629545045	singlet	singlet	donor0	S1-PCW7	FN_S1256
	0	donor2	AAGCCATTCACTGATG-1	singlet	donor2	singlet	0.835788545044725	singlet	singlet	donor2	S2-PCW8	FN_S1256
	2	donor0	AAGCCATTCCCGTAAA-1	singlet	donor0	singlet	0.002820335583509	singlet	singlet	donor0	S1-PCW7	FN_S1256
	3	donor3	AAGCCATTCCGGACGT-1	singlet	donor3	singlet	0.0544980097609726	singlet	singlet	donor3	S5-PCW10	FN_S1256
	1	donor1	AAGCCATTCGAACGGA-1	singlet	donor1	singlet	0.0582499251203358	singlet	singlet	donor1	S6-PCW12	FN_S1256
	0	donor2	AAGCCATTCGACGCGT-1	singlet	donor2	singlet	0.0181131462482973	singlet	singlet	donor2	S2-PCW8	FN_S1256
	2	donor0	AAGCCATTCTCCTGCA-1	singlet	donor0	singlet	0.693985796387034	singlet	singlet	donor0	S1-PCW7	FN_S1256
	doublet	doublet	AAGCCATTCTGACGCG-1	doublet	doublet	doublet	0.596672987135114	singlet	doublet	doublet	unassigned	FN_S1256
	doublet	doublet	AAGCCATTCTGCATGA-1	doublet	doublet	doublet	0.10267774789396	singlet	doublet	doublet	unassigned	FN_S1256
	3	donor3	AAGCCATTCTGCGGCA-1	singlet	donor3	singlet	0.0311150979878019	singlet	singlet	donor3	S5-PCW10	FN_S1256
	2	donor0	AAGCGAGAGATGTTGA-1	singlet	donor0	singlet	0.0009146268860284	singlet	singlet	donor0	S1-PCW7	FN_S1256
	3	donor3	AAGCGAGAGCCTGAAG-1	singlet	donor3	singlet	0.566735545843765	singlet	singlet	donor3	S5-PCW10	FN_S1256
	2	donor0	AAGCGAGAGCGCATCC-1	singlet	donor0	singlet	0.0016078627288306	singlet	singlet	donor0	S1-PCW7	FN_S1256
	0	donor2	AAGCGAGAGGTTAAAC-1	singlet	donor2	singlet	0.503972152291908	singlet	singlet	donor2	S2-PCW8	FN_S1256
	0	donor2	AAGCGAGAGTATTCCG-1	singlet	donor2	singlet	0.0029603306941828	singlet	singlet	donor2	S2-PCW8	FN_S1256
	doublet	doublet	AAGCGAGAGTGAGTGC-1	doublet	doublet	doublet	0.995779085395707	doublet	doublet	doublet	unassigned	FN_S1256
	1	donor1	AAGCGAGAGTTTAGGA-1	singlet	donor1	singlet	0.0010071574101313	singlet	singlet	donor1	S6-PCW12	FN_S1256
	unassigned	doublet	AAGCGAGCAAAGACTA-1	doublet	doublet	doublet	0.346211515706228	singlet	doublet	doublet	unassigned	FN_S1256
	0	donor2	AAGCGAGCAAATCGGG-1	singlet	donor2	singlet	0.0929097432718054	singlet	singlet	donor2	S2-PCW8	FN_S1256
	2	donor0	AAGCGAGCAACGGCCT-1	singlet	donor0	singlet	0.0051546869340559	singlet	singlet	donor0	S1-PCW7	FN_S1256
	0	donor2	AAGCGAGCAACTACGT-1	singlet	donor2	singlet	0.0124697277429132	singlet	singlet	donor2	S2-PCW8	FN_S1256
	doublet	doublet	AAGCGAGCACGAAGAC-1	doublet	doublet	doublet	0.606562497937668	singlet	doublet	doublet	unassigned	FN_S1256
	1	donor1	AAGCGAGCACGCGTGT-1	singlet	donor1	singlet	0.199062234046624	singlet	singlet	donor1	S6-PCW12	FN_S1256
	3	donor3	AAGCGAGCAGAGGCAT-1	singlet	donor3	singlet	0.349862238790439	singlet	singlet	donor3	S5-PCW10	FN_S1256
	2	donor0	AAGCGAGCAGGTTCCG-1	singlet	donor0	singlet	0.0228710298328557	singlet	singlet	donor0	S1-PCW7	FN_S1256
	doublet	doublet	AAGCGAGCATCCGAAT-1	doublet	doublet	doublet	0.0041112895463499	singlet	doublet	doublet	unassigned	FN_S1256
	1	donor1	AAGCGAGCATGATGCT-1	singlet	doublet	doublet	0.288046467345914	singlet	singlet	donor1	unassigned	FN_S1256
	3	donor3	AAGCGAGCATGTCTAG-1	singlet	donor3	singlet	0.36792530498736	singlet	singlet	donor3	S5-PCW10	FN_S1256
	1	donor1	AAGCGAGGTAAGTTGA-1	singlet	donor1	singlet	0.0826679775977618	singlet	singlet	donor1	S6-PCW12	FN_S1256
	3	donor3	AAGCGAGGTACAAAGT-1	singlet	donor3	singlet	0.0004574595773073	singlet	singlet	donor3	S5-PCW10	FN_S1256
	1	donor1	AAGCGAGGTATCGAAA-1	singlet	donor1	singlet	0.0365062525083126	singlet	singlet	donor1	S6-PCW12	FN_S1256
	1	donor1	AAGCGAGGTATTGAGA-1	singlet	donor1	singlet	0.445900645360708	singlet	singlet	donor1	S6-PCW12	FN_S1256
	doublet	doublet	AAGCGAGGTCCATCTC-1	doublet	doublet	doublet	0.292390800989601	singlet	doublet	doublet	unassigned	FN_S1256
	doublet	doublet	AAGCGAGGTCGACTGC-1	doublet	doublet	doublet	1.00935400797099	doublet	doublet	doublet	unassigned	FN_S1256
	3	donor3	AAGCGAGGTCGACTTA-1	singlet	donor3	singlet	0.497412064473479	singlet	singlet	donor3	S5-PCW10	FN_S1256
	doublet	doublet	AAGCGAGGTCGGTGTC-1	doublet	doublet	doublet	0.0462703237726968	singlet	doublet	doublet	unassigned	FN_S1256
	0	donor2	AAGCGAGGTCTGATCA-1	singlet	donor2	singlet	0.038003901214234	singlet	singlet	donor2	S2-PCW8	FN_S1256
	2	donor0	AAGCGAGGTGCAACAG-1	singlet	unassigned	unassigned	0.866350375552403	singlet	singlet	donor0	unassigned	FN_S1256
	doublet	doublet	AAGCGAGGTGCGAACA-1	doublet	doublet	doublet	0.0856875304942774	singlet	doublet	doublet	unassigned	FN_S1256
	1	donor1	AAGCGAGGTTCTTAGG-1	singlet	donor1	singlet	0.0026756062813034	singlet	singlet	donor1	S6-PCW12	FN_S1256
	2	donor0	AAGCGAGTCAACCTTT-1	singlet	doublet	doublet	1.20768466751471	doublet	doublet	doublet	unassigned	FN_S1256
	3	donor3	AAGCGAGTCCAATCTT-1	singlet	donor3	singlet	0.524415739260482	singlet	singlet	donor3	S5-PCW10	FN_S1256
	0	donor2	AAGCGAGTCCCTAGGG-1	singlet	donor2	singlet	0.0034231846105562	singlet	singlet	donor2	S2-PCW8	FN_S1256
	0	donor2	AAGCGAGTCGGAGATG-1	singlet	donor2	singlet	0.603356316096116	singlet	singlet	donor2	S2-PCW8	FN_S1256
	doublet	doublet	AAGCGAGTCGTAGCCG-1	doublet	doublet	doublet	0.0013993237548659	singlet	doublet	doublet	unassigned	FN_S1256
	0	donor2	AAGCGAGTCTCTTCAA-1	singlet	donor2	singlet	0.147758564015686	singlet	singlet	donor2	S2-PCW8	FN_S1256
	3	donor3	AAGCGAGTCTGTCCCA-1	singlet	donor3	singlet	0.469638424233723	singlet	singlet	donor3	S5-PCW10	FN_S1256
	2	donor0	AAGCGTTAGACGATAT-1	singlet	donor0	singlet	1.05642588945644	doublet	singlet	donor0	S1-PCW7	FN_S1256
	3	donor3	AAGCGTTAGAGCCTGA-1	singlet	donor3	singlet	1.6276377343567	doublet	singlet	donor3	S5-PCW10	FN_S1256
	1	donor1	AAGCGTTAGATTAGCA-1	singlet	donor1	singlet	0.0003460016320805	singlet	singlet	donor1	S6-PCW12	FN_S1256
	0	donor2	AAGCGTTAGCATGCAG-1	singlet	donor2	singlet	1.81464551180726	doublet	singlet	donor2	S2-PCW8	FN_S1256
	3	donor3	AAGCGTTAGCCACCGT-1	singlet	donor3	singlet	0.0222849509224605	singlet	singlet	donor3	S5-PCW10	FN_S1256
	doublet	doublet	AAGCGTTAGCCATTGT-1	doublet	doublet	doublet	1.75854748564881	doublet	doublet	doublet	unassigned	FN_S1256
	doublet	doublet	AAGCGTTAGCCTCCAG-1	doublet	doublet	doublet	0.548066622996652	singlet	doublet	doublet	unassigned	FN_S1256
	2	donor0	AAGCGTTAGGGATCAC-1	singlet	donor0	singlet	0.472313421570113	singlet	singlet	donor0	S1-PCW7	FN_S1256
	2	donor0	AAGCGTTAGTAAGAGG-1	singlet	donor0	singlet	0.0022071417358526	singlet	singlet	donor0	S1-PCW7	FN_S1256
	doublet	doublet	AAGCGTTAGTAAGGGA-1	doublet	doublet	doublet	1.74399057980958	doublet	doublet	doublet	unassigned	FN_S1256
	doublet	doublet	AAGCGTTCAAGAGTTA-1	doublet	doublet	doublet	0.322836807309219	singlet	doublet	doublet	unassigned	FN_S1256
	3	donor3	AAGCGTTCAAGCAGGT-1	singlet	donor3	singlet	0.982418202339199	doublet	singlet	donor3	S5-PCW10	FN_S1256
	3	donor3	AAGCGTTCAATAACGA-1	singlet	donor3	singlet	0.0015301861494683	singlet	singlet	donor3	S5-PCW10	FN_S1256
	1	donor1	AAGCGTTCACAGTCGC-1	singlet	doublet	doublet	0.32310283982243	singlet	singlet	donor1	unassigned	FN_S1256
	doublet	doublet	AAGCGTTCACGGATCC-1	doublet	doublet	doublet	0.871253776624035	singlet	doublet	doublet	unassigned	FN_S1256
	2	donor0	AAGCGTTCATATGCGT-1	singlet	donor0	singlet	0.270554712194246	singlet	singlet	donor0	S1-PCW7	FN_S1256
	3	donor3	AAGCGTTCATGTCAGT-1	singlet	donor3	singlet	0.0302395158063036	singlet	singlet	donor3	S5-PCW10	FN_S1256
	1	donor1	AAGCGTTGTACAAACA-1	singlet	donor1	singlet	0.0002401456057861	singlet	singlet	donor1	S6-PCW12	FN_S1256
	2	donor0	AAGCGTTGTAGAGTTA-1	singlet	donor0	singlet	0.125319705345368	singlet	singlet	donor0	S1-PCW7	FN_S1256
	doublet	doublet	AAGCGTTGTAGGTCAG-1	doublet	unassigned	unassigned	0.607264942242336	singlet	doublet	doublet	unassigned	FN_S1256
	doublet	doublet	AAGCGTTGTCACTAGT-1	doublet	doublet	doublet	1.21226622275796	doublet	doublet	doublet	unassigned	FN_S1256
	doublet	doublet	AAGCGTTGTCCAGCGT-1	doublet	doublet	doublet	0.138963736731262	singlet	doublet	doublet	unassigned	FN_S1256
	2	donor0	AAGCGTTGTCCGGATC-1	singlet	donor0	singlet	0.993451707963667	doublet	singlet	donor0	S1-PCW7	FN_S1256
	3	donor3	AAGCGTTGTGACTGTT-1	singlet	donor3	singlet	0.0617044696025463	singlet	singlet	donor3	S5-PCW10	FN_S1256
	3	donor3	AAGCGTTGTGTATACC-1	singlet	doublet	doublet	0.192848288986954	singlet	singlet	donor3	unassigned	FN_S1256
	doublet	doublet	AAGCGTTGTGTCTTCC-1	doublet	unassigned	unassigned	7.16567993272404e-05	singlet	doublet	doublet	unassigned	FN_S1256
	1	donor1	AAGCGTTGTGTGTCCG-1	singlet	donor1	singlet	0.0005893874766218	singlet	singlet	donor1	S6-PCW12	FN_S1256
	3	donor3	AAGCGTTGTGTTCATG-1	singlet	donor3	singlet	0.0013229491315243	singlet	singlet	donor3	S5-PCW10	FN_S1256
	3	donor3	AAGCGTTGTTGAAGTA-1	singlet	donor3	singlet	0.0301976355009348	singlet	singlet	donor3	S5-PCW10	FN_S1256
	1	donor1	AAGCGTTTCAATCCGA-1	singlet	donor1	singlet	0.0027158684879791	singlet	singlet	donor1	S6-PCW12	FN_S1256
	doublet	doublet	AAGCGTTTCAGACATC-1	doublet	doublet	doublet	0.518475776555862	singlet	doublet	doublet	unassigned	FN_S1256
	doublet	doublet	AAGCGTTTCCGAGCTG-1	doublet	doublet	doublet	0.948129722689422	doublet	doublet	doublet	unassigned	FN_S1256
	doublet	doublet	AAGCGTTTCCTATTGT-1	doublet	unassigned	unassigned	0.0001213328593234	singlet	doublet	doublet	unassigned	FN_S1256
	0	donor2	AAGCGTTTCGATTTCT-1	singlet	donor2	singlet	0.982250503259822	doublet	singlet	donor2	S2-PCW8	FN_S1256
	3	donor3	AAGCGTTTCGCGTGAC-1	singlet	donor3	singlet	0.000817517011345	singlet	singlet	donor3	S5-PCW10	FN_S1256
	0	donor2	AAGCGTTTCTCAGAAC-1	singlet	donor2	singlet	1.74029596815614	doublet	singlet	donor2	S2-PCW8	FN_S1256
	2	donor0	AAGCGTTTCTTGATTC-1	singlet	donor0	singlet	0.0022408264541744	singlet	singlet	donor0	S1-PCW7	FN_S1256
	doublet	doublet	AAGCGTTTCTTTCAGT-1	doublet	doublet	doublet	0.674270968813127	singlet	doublet	doublet	unassigned	FN_S1256
	doublet	doublet	AAGGAATAGAGTGTTA-1	doublet	doublet	doublet	0.601085491315414	singlet	doublet	doublet	unassigned	FN_S1256
	doublet	doublet	AAGGAATAGCGAGTCA-1	doublet	doublet	doublet	0.0605400550967071	singlet	doublet	doublet	unassigned	FN_S1256
	2	donor0	AAGGAATAGCGTATGG-1	singlet	donor0	singlet	0.625506169031243	singlet	singlet	donor0	S1-PCW7	FN_S1256
	2	donor0	AAGGAATAGCGTGAGT-1	singlet	donor0	singlet	1.01869150117135	doublet	singlet	donor0	S1-PCW7	FN_S1256
	3	donor3	AAGGAATAGCTGAGTG-1	singlet	donor3	singlet	0.638494972937794	singlet	singlet	donor3	S5-PCW10	FN_S1256
	3	donor3	AAGGAATAGGATTCCT-1	singlet	donor3	singlet	0.0021366138559672	singlet	singlet	donor3	S5-PCW10	FN_S1256
	3	donor3	AAGGAATAGGCACAAC-1	singlet	donor3	singlet	0.0505908318358794	singlet	singlet	donor3	S5-PCW10	FN_S1256
	2	donor0	AAGGAATAGGCGCTTC-1	singlet	donor0	singlet	1.09672694332002	doublet	singlet	donor0	S1-PCW7	FN_S1256
	doublet	doublet	AAGGAATAGGGTACAC-1	doublet	doublet	doublet	0.113290500988049	singlet	doublet	doublet	unassigned	FN_S1256
	3	donor3	AAGGAATAGGGTACGT-1	singlet	donor3	singlet	0.649398602112474	singlet	singlet	donor3	S5-PCW10	FN_S1256
	0	donor2	AAGGAATAGGTCCTGC-1	singlet	donor2	singlet	0.097004587719703	singlet	singlet	donor2	S2-PCW8	FN_S1256
	doublet	doublet	AAGGAATAGTATAACG-1	doublet	doublet	doublet	0.0217372780783472	singlet	doublet	doublet	unassigned	FN_S1256
	0	donor2	AAGGAATAGTGCCTCG-1	singlet	donor2	singlet	0.0146251257235986	singlet	singlet	donor2	S2-PCW8	FN_S1256
	3	donor3	AAGGAATAGTTGGACG-1	singlet	donor3	singlet	0.0319999273877661	singlet	singlet	donor3	S5-PCW10	FN_S1256
	3	donor3	AAGGAATCACGTTCGG-1	singlet	donor3	singlet	0.0002082267504533	singlet	singlet	donor3	S5-PCW10	FN_S1256
	2	donor0	AAGGAATCACTGCATA-1	singlet	donor0	singlet	0.0868376507090966	singlet	singlet	donor0	S1-PCW7	FN_S1256
	2	donor0	AAGGAATCACTGCGAC-1	singlet	donor0	singlet	0.0103421302173334	singlet	singlet	donor0	S1-PCW7	FN_S1256
	2	donor0	AAGGAATCAGATTAAG-1	singlet	doublet	doublet	0.0054332206950697	singlet	singlet	donor0	unassigned	FN_S1256
	3	donor3	AAGGAATCAGTCGCTG-1	singlet	donor3	singlet	0.0002977919005308	singlet	singlet	donor3	S5-PCW10	FN_S1256
	0	donor2	AAGGAATCATCGCCTT-1	singlet	donor2	singlet	0.0247773804663206	singlet	singlet	donor2	S2-PCW8	FN_S1256
	3	donor3	AAGGAATCATGTTACG-1	singlet	donor3	singlet	0.130150905756104	singlet	singlet	donor3	S5-PCW10	FN_S1256
	0	donor2	AAGGAATGTAGCGTCC-1	singlet	donor2	singlet	0.184578986172759	singlet	singlet	donor2	S2-PCW8	FN_S1256
	2	donor0	AAGGAATGTATGCGTT-1	singlet	donor0	singlet	0.0085312031502233	singlet	singlet	donor0	S1-PCW7	FN_S1256
	3	donor3	AAGGAATGTCATCGCG-1	singlet	donor3	singlet	0.0039566418704812	singlet	singlet	donor3	S5-PCW10	FN_S1256
	doublet	doublet	AAGGAATGTCCGACGT-1	doublet	doublet	doublet	0.465941894997303	singlet	doublet	doublet	unassigned	FN_S1256
	2	donor0	AAGGAATGTGACTGTT-1	singlet	donor0	singlet	0.101550259845184	singlet	singlet	donor0	S1-PCW7	FN_S1256
	0	donor2	AAGGAATGTGAGACGT-1	singlet	donor2	singlet	0.391606493321186	singlet	singlet	donor2	S2-PCW8	FN_S1256
	2	donor0	AAGGAATGTGAGTCAG-1	singlet	donor0	singlet	0.0006286926493424	singlet	singlet	donor0	S1-PCW7	FN_S1256
	doublet	doublet	AAGGAATGTGTTCCAA-1	doublet	doublet	doublet	0.886259213282325	singlet	doublet	doublet	unassigned	FN_S1256
	doublet	doublet	AAGGAATGTTGGGTAG-1	doublet	doublet	doublet	1.53497686550285	doublet	doublet	doublet	unassigned	FN_S1256
	3	donor3	AAGGAATGTTGTGCAT-1	singlet	donor3	singlet	0.0027656945825406	singlet	singlet	donor3	S5-PCW10	FN_S1256
	doublet	doublet	AAGGAATGTTTACCTT-1	doublet	unassigned	unassigned	0.0012303186529043	singlet	doublet	doublet	unassigned	FN_S1256
	1	donor1	AAGGAATTCAAACCCA-1	singlet	donor1	singlet	0.0307109846433756	singlet	singlet	donor1	S6-PCW12	FN_S1256
	doublet	doublet	AAGGAATTCATACAGC-1	doublet	doublet	doublet	1.57679124248105	doublet	doublet	doublet	unassigned	FN_S1256
	3	donor3	AAGGAATTCATTCGGA-1	singlet	donor3	singlet	0.0048609922363333	singlet	singlet	donor3	S5-PCW10	FN_S1256
	3	donor3	AAGGAATTCCATGATG-1	singlet	donor3	singlet	0.0056051041299337	singlet	singlet	donor3	S5-PCW10	FN_S1256
	3	donor3	AAGGAATTCCCAGGCA-1	singlet	donor3	singlet	0.36381720203845	singlet	singlet	donor3	S5-PCW10	FN_S1256
	3	donor3	AAGGAATTCCTGATAG-1	singlet	doublet	doublet	0.703427722707667	singlet	singlet	donor3	unassigned	FN_S1256
	doublet	doublet	AAGGAATTCCTTCTTC-1	doublet	doublet	doublet	0.109382871169411	singlet	doublet	doublet	unassigned	FN_S1256
	2	donor0	AAGGAATTCGCAGATT-1	singlet	donor0	singlet	0.0226329047669933	singlet	singlet	donor0	S1-PCW7	FN_S1256
	3	donor3	AAGGAATTCGGATAAA-1	singlet	donor3	singlet	0.0013671586086024	singlet	singlet	donor3	S5-PCW10	FN_S1256
	doublet	doublet	AAGGAATTCTCTGCCA-1	doublet	doublet	doublet	1.62087684472589	doublet	doublet	doublet	unassigned	FN_S1256
	2	donor0	AAGGAATTCTGGGAGA-1	singlet	donor0	singlet	0.0008150325808699	singlet	singlet	donor0	S1-PCW7	FN_S1256
	2	donor0	AAGGAATTCTTACCAT-1	singlet	donor0	singlet	0.0026952308664118	singlet	singlet	donor0	S1-PCW7	FN_S1256
	doublet	doublet	AAGGAATTCTTCGATT-1	doublet	doublet	doublet	0.120282653692531	singlet	doublet	doublet	unassigned	FN_S1256
	doublet	doublet	AAGGAATTCTTCGTAT-1	doublet	doublet	doublet	0.0400198114368612	singlet	doublet	doublet	unassigned	FN_S1256
	1	donor1	AAGGAATTCTTGGGCG-1	singlet	donor1	singlet	1.84108640429736	doublet	singlet	donor1	S6-PCW12	FN_S1256
	doublet	doublet	AAGGAATTCTTTGATC-1	doublet	doublet	doublet	1.38115116249002	doublet	doublet	doublet	unassigned	FN_S1256
	3	donor3	AAGGTAAAGAAACTGT-1	singlet	donor3	singlet	3.36565590130772e-05	singlet	singlet	donor3	S5-PCW10	FN_S1256
	2	donor0	AAGGTAAAGACCTCCG-1	singlet	donor0	singlet	0.409684773008315	singlet	singlet	donor0	S1-PCW7	FN_S1256
	doublet	doublet	AAGGTAAAGACTTAAG-1	doublet	doublet	doublet	1.5196602573857	doublet	doublet	doublet	unassigned	FN_S1256
	0	donor2	AAGGTAAAGATGCTGG-1	singlet	donor2	singlet	0.0255389022492954	singlet	singlet	donor2	S2-PCW8	FN_S1256
	3	donor3	AAGGTAAAGCACTTTG-1	singlet	doublet	doublet	0.124623922019056	singlet	singlet	donor3	unassigned	FN_S1256
	1	donor1	AAGGTAAAGGCCTGAA-1	singlet	donor1	singlet	1.72995911271628	doublet	singlet	donor1	S6-PCW12	FN_S1256
	doublet	doublet	AAGGTAAAGGCGATAC-1	doublet	doublet	doublet	1.96992306962659	doublet	doublet	doublet	unassigned	FN_S1256
	2	donor0	AAGGTAAAGGCTATCT-1	singlet	donor0	singlet	0.530277806849112	singlet	singlet	donor0	S1-PCW7	FN_S1256
	1	donor1	AAGGTAAAGGTTAGTA-1	singlet	donor1	singlet	0.07110824017543	singlet	singlet	donor1	S6-PCW12	FN_S1256
	1	donor1	AAGGTAAAGTGCTACT-1	singlet	donor1	singlet	0.0055535886674489	singlet	singlet	donor1	S6-PCW12	FN_S1256
	2	donor0	AAGGTAAAGTTGGAAT-1	singlet	donor0	singlet	0.853762833143236	singlet	singlet	donor0	S1-PCW7	FN_S1256
	1	donor1	AAGGTAAAGTTGGCTT-1	singlet	donor1	singlet	0.319277426035083	singlet	singlet	donor1	S6-PCW12	FN_S1256
	doublet	doublet	AAGGTAAAGTTGGGAC-1	doublet	doublet	doublet	0.424550145483383	singlet	doublet	doublet	unassigned	FN_S1256
	doublet	doublet	AAGGTAACAAAGAACT-1	doublet	doublet	doublet	0.294678211979814	singlet	doublet	doublet	unassigned	FN_S1256
	0	donor2	AAGGTAACAACAGAGC-1	singlet	donor2	singlet	0.379805914728511	singlet	singlet	donor2	S2-PCW8	FN_S1256
	2	donor0	AAGGTAACAAGTGGGT-1	singlet	donor0	singlet	0.0075255526545354	singlet	singlet	donor0	S1-PCW7	FN_S1256
	3	donor3	AAGGTAACACACCGCA-1	singlet	donor3	singlet	0.0114465845131496	singlet	singlet	donor3	S5-PCW10	FN_S1256
	3	donor3	AAGGTAACACTCTCGT-1	singlet	donor3	singlet	0.0134660238157067	singlet	singlet	donor3	S5-PCW10	FN_S1256
	doublet	doublet	AAGGTAACAGACCCGT-1	doublet	doublet	doublet	1.26058097972463	doublet	doublet	doublet	unassigned	FN_S1256
	doublet	doublet	AAGGTAACAGCTGTCG-1	doublet	doublet	doublet	0.544191167143088	singlet	doublet	doublet	unassigned	FN_S1256
	doublet	doublet	AAGGTAACATGCAGCC-1	doublet	doublet	doublet	0.323159076988165	singlet	doublet	doublet	unassigned	FN_S1256
	3	donor3	AAGGTAACATTATGCG-1	singlet	donor3	singlet	1.00834285669663	doublet	singlet	donor3	S5-PCW10	FN_S1256
	doublet	doublet	AAGGTAAGTAACTAAG-1	doublet	doublet	doublet	0.554091446793074	singlet	doublet	doublet	unassigned	FN_S1256
	1	donor1	AAGGTAAGTAATTAGG-1	singlet	donor1	singlet	0.0082368423802626	singlet	singlet	donor1	S6-PCW12	FN_S1256
	3	donor3	AAGGTAAGTACGGGAT-1	singlet	donor3	singlet	1.3637563805783	doublet	singlet	donor3	S5-PCW10	FN_S1256
	doublet	doublet	AAGGTAAGTAGCCAGA-1	doublet	unassigned	unassigned	3.18324532732639e-05	singlet	doublet	doublet	unassigned	FN_S1256
	3	donor3	AAGGTAAGTAGGCTGA-1	singlet	donor3	singlet	0.0392832897839439	singlet	singlet	donor3	S5-PCW10	FN_S1256
	2	donor0	AAGGTAAGTAGTTACC-1	singlet	donor0	singlet	0.001371350330982	singlet	singlet	donor0	S1-PCW7	FN_S1256
	0	donor2	AAGGTAAGTATGGTAA-1	singlet	donor2	singlet	0.141137942232817	singlet	singlet	donor2	S2-PCW8	FN_S1256
	0	donor2	AAGGTAAGTCGCAACC-1	singlet	donor2	singlet	0.582103869076826	singlet	singlet	donor2	S2-PCW8	FN_S1256
	doublet	doublet	AAGGTAAGTCGGAAAC-1	doublet	doublet	doublet	0.0078592089690366	singlet	doublet	doublet	unassigned	FN_S1256
	doublet	doublet	AAGGTAAGTGTTCCTC-1	doublet	doublet	doublet	1.81054801673697	doublet	doublet	doublet	unassigned	FN_S1256
	3	donor3	AAGGTAAGTTAGGACG-1	singlet	donor3	singlet	1.10627741890611	doublet	singlet	donor3	S5-PCW10	FN_S1256
	doublet	doublet	AAGGTAAGTTGCCGAC-1	doublet	doublet	doublet	0.519898586148509	singlet	doublet	doublet	unassigned	FN_S1256
	doublet	doublet	AAGGTAAGTTGTTGAC-1	doublet	doublet	doublet	0.669230817907212	singlet	doublet	doublet	unassigned	FN_S1256
	2	donor0	AAGGTAAGTTTCACAG-1	singlet	donor0	singlet	0.0062400590443264	singlet	singlet	donor0	S1-PCW7	FN_S1256
	1	donor1	AAGGTAATCAACCGAT-1	singlet	donor1	singlet	0.126918683279443	singlet	singlet	donor1	S6-PCW12	FN_S1256
	3	donor3	AAGGTAATCAACTCTT-1	singlet	doublet	doublet	1.11327503259993	doublet	doublet	doublet	unassigned	FN_S1256
	doublet	doublet	AAGGTAATCACATTGG-1	doublet	doublet	doublet	1.01856011076197	doublet	doublet	doublet	unassigned	FN_S1256
	1	donor1	AAGGTAATCACGGTCG-1	singlet	donor1	singlet	0.101372854548988	singlet	singlet	donor1	S6-PCW12	FN_S1256
	2	donor0	AAGGTAATCAGACCGC-1	singlet	donor0	singlet	0.275051556175548	singlet	singlet	donor0	S1-PCW7	FN_S1256
	2	donor0	AAGGTAATCAGCTGTA-1	singlet	donor0	singlet	0.0001506197158156	singlet	singlet	donor0	S1-PCW7	FN_S1256
	1	donor1	AAGGTAATCATTGTGG-1	singlet	donor1	singlet	0.774849302499511	singlet	singlet	donor1	S6-PCW12	FN_S1256
	3	donor3	AAGGTAATCCGATCTC-1	singlet	donor3	singlet	1.29840980157801	doublet	singlet	donor3	S5-PCW10	FN_S1256
	2	donor0	AAGGTAATCGAACGGA-1	singlet	donor0	singlet	0.0076270493086257	singlet	singlet	donor0	S1-PCW7	FN_S1256
	3	donor3	AAGGTAATCGTTCATT-1	singlet	donor3	singlet	0.037847617933124	singlet	singlet	donor3	S5-PCW10	FN_S1256
	3	donor3	AAGGTAATCGTTGCCT-1	singlet	donor3	singlet	0.0106628797641442	singlet	singlet	donor3	S5-PCW10	FN_S1256
	3	donor3	AAGGTAATCTCTGCTG-1	singlet	donor3	singlet	0.470675081599253	singlet	singlet	donor3	S5-PCW10	FN_S1256
	1	donor1	AAGTACCAGAAAGTCT-1	singlet	donor1	singlet	0.0274857545467668	singlet	singlet	donor1	S6-PCW12	FN_S1256
	2	donor0	AAGTACCAGAGCTGAC-1	singlet	donor0	singlet	1.43320940663332	doublet	singlet	donor0	S1-PCW7	FN_S1256
	1	donor1	AAGTACCAGAGTACCG-1	singlet	donor1	singlet	0.0373346261896558	singlet	singlet	donor1	S6-PCW12	FN_S1256
	1	donor1	AAGTACCAGCAACAAT-1	singlet	donor1	singlet	0.0018049044123532	singlet	singlet	donor1	S6-PCW12	FN_S1256
	doublet	doublet	AAGTACCAGCATCAGG-1	doublet	doublet	doublet	0.0036868157489614	singlet	doublet	doublet	unassigned	FN_S1256
	3	donor3	AAGTACCAGCGACTTT-1	singlet	donor3	singlet	0.035012501506261	singlet	singlet	donor3	S5-PCW10	FN_S1256
	2	donor0	AAGTACCAGCGGACAT-1	singlet	donor0	singlet	1.87619172830733	doublet	singlet	donor0	S1-PCW7	FN_S1256
	0	donor2	AAGTACCAGCTGGCTC-1	singlet	donor2	singlet	1.33955142869225	doublet	singlet	donor2	S2-PCW8	FN_S1256
	doublet	doublet	AAGTACCAGGAGCTGT-1	doublet	doublet	doublet	0.76752865171621	singlet	doublet	doublet	unassigned	FN_S1256
	doublet	doublet	AAGTACCAGGCAGTCA-1	doublet	doublet	doublet	0.519743826005679	singlet	doublet	doublet	unassigned	FN_S1256
	3	donor3	AAGTACCAGGGTACAC-1	singlet	donor3	singlet	0.0010618241265142	singlet	singlet	donor3	S5-PCW10	FN_S1256
	doublet	doublet	AAGTACCAGGTAGACC-1	doublet	doublet	doublet	0.812788432375023	singlet	doublet	doublet	unassigned	FN_S1256
	doublet	doublet	AAGTACCAGGTTGGTG-1	doublet	doublet	doublet	1.86331152372754	doublet	doublet	doublet	unassigned	FN_S1256
	2	donor0	AAGTACCAGTGCGTCC-1	singlet	donor0	singlet	0.0254400286745116	singlet	singlet	donor0	S1-PCW7	FN_S1256
	doublet	doublet	AAGTACCAGTGGGAAA-1	doublet	doublet	doublet	0.60234641006644	singlet	doublet	doublet	unassigned	FN_S1256
	2	donor0	AAGTACCAGTTGAAAC-1	singlet	donor0	singlet	0.625986652200501	singlet	singlet	donor0	S1-PCW7	FN_S1256
	3	donor3	AAGTACCCAAATCAAG-1	singlet	donor3	singlet	0.609425538325821	singlet	singlet	donor3	S5-PCW10	FN_S1256
	3	donor3	AAGTACCCAACCGATT-1	singlet	donor3	singlet	0.555980050444647	singlet	singlet	donor3	S5-PCW10	FN_S1256
	1	donor1	AAGTACCCAATCCTTT-1	singlet	donor1	singlet	0.338057046164495	singlet	singlet	donor1	S6-PCW12	FN_S1256
	unassigned	doublet	AAGTACCCAATCGCAT-1	doublet	unassigned	unassigned	0.0006922058314655	singlet	doublet	doublet	unassigned	FN_S1256
	2	donor0	AAGTACCCAGACCATT-1	singlet	donor0	singlet	0.102223957696113	singlet	singlet	donor0	S1-PCW7	FN_S1256
	3	donor3	AAGTACCCAGAGGCAT-1	singlet	donor3	singlet	0.99013314649667	doublet	singlet	donor3	S5-PCW10	FN_S1256
	2	donor0	AAGTACCCAGCTGAAG-1	singlet	donor0	singlet	0.029695830108685	singlet	singlet	donor0	S1-PCW7	FN_S1256
	3	donor3	AAGTACCCAGTTGTCA-1	singlet	donor3	singlet	0.789888398481377	singlet	singlet	donor3	S5-PCW10	FN_S1256
	1	donor1	AAGTACCCATACAGGG-1	singlet	donor1	singlet	0.39945776269393	singlet	singlet	donor1	S6-PCW12	FN_S1256
	0	donor2	AAGTACCCATAGGTTC-1	singlet	donor2	singlet	0.314752400121664	singlet	singlet	donor2	S2-PCW8	FN_S1256
	doublet	doublet	AAGTACCGTAAGCAAT-1	doublet	doublet	doublet	0.389762270566384	singlet	doublet	doublet	unassigned	FN_S1256
	doublet	doublet	AAGTACCGTATGGGAC-1	doublet	doublet	doublet	0.704217298233519	singlet	doublet	doublet	unassigned	FN_S1256
	3	donor3	AAGTACCGTCCTCAGG-1	singlet	donor3	singlet	0.0862611777893348	singlet	singlet	donor3	S5-PCW10	FN_S1256
	3	donor3	AAGTACCGTCGAAACG-1	singlet	donor3	singlet	0.0016280358771974	singlet	singlet	donor3	S5-PCW10	FN_S1256
	3	donor3	AAGTACCGTGTGAATA-1	singlet	donor3	singlet	0.652567070093702	singlet	singlet	donor3	S5-PCW10	FN_S1256
	3	donor3	AAGTACCTCACCCATC-1	singlet	donor3	singlet	0.0028224802006508	singlet	singlet	donor3	S5-PCW10	FN_S1256
	1	donor1	AAGTACCTCACGGAGA-1	singlet	donor1	singlet	0.625085680361764	singlet	singlet	donor1	S6-PCW12	FN_S1256
	1	donor1	AAGTACCTCACGTCCT-1	singlet	donor1	singlet	0.415611719044096	singlet	singlet	donor1	S6-PCW12	FN_S1256
	3	donor3	AAGTACCTCATGCGGC-1	singlet	donor3	singlet	0.491567835704787	singlet	singlet	donor3	S5-PCW10	FN_S1256
	doublet	doublet	AAGTACCTCATGGATC-1	doublet	doublet	doublet	0.672209771035418	singlet	doublet	doublet	unassigned	FN_S1256
	2	donor0	AAGTACCTCCACAAGT-1	singlet	donor0	singlet	0.0065645421130544	singlet	singlet	donor0	S1-PCW7	FN_S1256
	2	donor0	AAGTACCTCCACTTTA-1	singlet	unassigned	unassigned	0.119338218335804	singlet	singlet	donor0	unassigned	FN_S1256
	1	donor1	AAGTACCTCCCATTTA-1	singlet	donor1	singlet	0.962201550603905	doublet	singlet	donor1	S6-PCW12	FN_S1256
	2	donor0	AAGTACCTCCCTTGGT-1	singlet	donor0	singlet	0.0003954579174841	singlet	singlet	donor0	S1-PCW7	FN_S1256
	doublet	doublet	AAGTACCTCCGATAAC-1	doublet	doublet	doublet	0.378336160909218	singlet	doublet	doublet	unassigned	FN_S1256
	3	donor3	AAGTACCTCCTCCACA-1	singlet	donor3	singlet	1.38324965151949	doublet	singlet	donor3	S5-PCW10	FN_S1256
	1	donor1	AAGTACCTCGAGAAGC-1	singlet	donor1	singlet	0.0629728254450649	singlet	singlet	donor1	S6-PCW12	FN_S1256
	2	donor0	AAGTACCTCGCCGAAC-1	singlet	donor0	singlet	0.493223059114121	singlet	singlet	donor0	S1-PCW7	FN_S1256
	2	donor0	AAGTACCTCGTAGCCG-1	singlet	donor0	singlet	0.758658621559653	singlet	singlet	donor0	S1-PCW7	FN_S1256
	2	donor0	AAGTACCTCTACCACC-1	singlet	donor0	singlet	0.246275233588094	singlet	singlet	donor0	S1-PCW7	FN_S1256
	doublet	doublet	AAGTACCTCTCAAAGC-1	doublet	doublet	doublet	1.47395241085862	doublet	doublet	doublet	unassigned	FN_S1256
	2	donor0	AAGTACCTCTTCGGTC-1	singlet	donor0	singlet	0.385993929854503	singlet	singlet	donor0	S1-PCW7	FN_S1256
	2	donor0	AAGTCGTAGACACACG-1	singlet	donor0	singlet	8.84096297332433e-05	singlet	singlet	donor0	S1-PCW7	FN_S1256
	0	donor2	AAGTCGTAGAGGTTAT-1	singlet	donor2	singlet	0.766813466454333	singlet	singlet	donor2	S2-PCW8	FN_S1256
	1	donor1	AAGTCGTAGCGTCAAG-1	singlet	donor1	singlet	0.0503075288652569	singlet	singlet	donor1	S6-PCW12	FN_S1256
	1	donor1	AAGTCGTAGGACGCAT-1	singlet	donor1	singlet	1.43887155017747	doublet	singlet	donor1	S6-PCW12	FN_S1256
	3	donor3	AAGTCGTAGGGTGAGG-1	singlet	donor3	singlet	0.0380011317217038	singlet	singlet	donor3	S5-PCW10	FN_S1256
	doublet	doublet	AAGTCGTAGGTGCATG-1	doublet	doublet	doublet	0.170288820123222	singlet	doublet	doublet	unassigned	FN_S1256
	1	donor1	AAGTCGTCAACCTATG-1	singlet	doublet	doublet	0.502765040289292	singlet	singlet	donor1	unassigned	FN_S1256
	1	donor1	AAGTCGTCAAGGTCGA-1	singlet	donor1	singlet	0.448560462818033	singlet	singlet	donor1	S6-PCW12	FN_S1256
	2	donor0	AAGTCGTCAAGGTCTT-1	singlet	donor0	singlet	0.284620096907951	singlet	singlet	donor0	S1-PCW7	FN_S1256
	1	donor1	AAGTCGTCAATCTCGA-1	singlet	donor1	singlet	0.413530210809547	singlet	singlet	donor1	S6-PCW12	FN_S1256
	0	donor2	AAGTCGTCAATGTGGG-1	singlet	donor2	singlet	0.0074771076744144	singlet	singlet	donor2	S2-PCW8	FN_S1256
	0	donor2	AAGTCGTCACACCAGC-1	singlet	donor2	singlet	1.00734571280496	doublet	singlet	donor2	S2-PCW8	FN_S1256
	0	donor2	AAGTCGTCACAGACGA-1	singlet	donor2	singlet	0.374569259521348	singlet	singlet	donor2	S2-PCW8	FN_S1256
	3	donor3	AAGTCGTCACTTGGCG-1	singlet	donor3	singlet	1.32968331642619	doublet	singlet	donor3	S5-PCW10	FN_S1256
	doublet	doublet	AAGTCGTCAGATCCAT-1	doublet	doublet	doublet	1.77785704595772	doublet	doublet	doublet	unassigned	FN_S1256
	0	donor2	AAGTCGTCAGGTTCGC-1	singlet	donor2	singlet	0.0082385539512927	singlet	singlet	donor2	S2-PCW8	FN_S1256
	0	donor2	AAGTCGTCAGTAGGAC-1	singlet	donor2	singlet	0.0080576109626247	singlet	singlet	donor2	S2-PCW8	FN_S1256
	2	donor0	AAGTCGTCAGTTGCGC-1	singlet	donor0	singlet	0.0110396181875425	singlet	singlet	donor0	S1-PCW7	FN_S1256
	1	donor1	AAGTCGTCATTCTGTT-1	singlet	donor1	singlet	0.0110662309072005	singlet	singlet	donor1	S6-PCW12	FN_S1256
	1	donor1	AAGTCGTCATTGTCGA-1	singlet	donor1	singlet	0.0534847578076426	singlet	singlet	donor1	S6-PCW12	FN_S1256
	0	donor2	AAGTCGTGTACACTCA-1	singlet	doublet	doublet	0.0159547174210002	singlet	singlet	donor2	unassigned	FN_S1256
	2	donor0	AAGTCGTGTACTAAGA-1	singlet	donor0	singlet	0.000138702947281	singlet	singlet	donor0	S1-PCW7	FN_S1256
	3	donor3	AAGTCGTGTATTAAGG-1	singlet	donor3	singlet	0.25308690223778	singlet	singlet	donor3	S5-PCW10	FN_S1256
	doublet	doublet	AAGTCGTGTGAATTAG-1	doublet	doublet	doublet	0.523846560508424	singlet	doublet	doublet	unassigned	FN_S1256
	2	donor0	AAGTCGTGTGCGACAA-1	singlet	doublet	doublet	0.0081313450033729	singlet	singlet	donor0	unassigned	FN_S1256
	2	donor0	AAGTCGTTCCATGAGT-1	singlet	donor0	singlet	0.0298318596731279	singlet	singlet	donor0	S1-PCW7	FN_S1256
	3	donor3	AAGTCGTTCCCAGGCA-1	singlet	donor3	singlet	0.431909804493782	singlet	singlet	donor3	S5-PCW10	FN_S1256
	1	donor1	AAGTCGTTCCTAGCCT-1	singlet	donor1	singlet	0.0056955714463346	singlet	singlet	donor1	S6-PCW12	FN_S1256
	1	donor1	AAGTCGTTCGCGGACT-1	singlet	unassigned	unassigned	0.0198189837112308	singlet	singlet	donor1	unassigned	FN_S1256
	0	donor2	AAGTCGTTCGCTTGAA-1	singlet	donor2	singlet	0.974150886257669	doublet	singlet	donor2	S2-PCW8	FN_S1256
	1	donor1	AAGTCGTTCGGCACTG-1	singlet	donor1	singlet	0.0095161113547463	singlet	singlet	donor1	S6-PCW12	FN_S1256
	0	donor2	AAGTCGTTCGTTCCCA-1	singlet	donor2	singlet	0.519888257052124	singlet	singlet	donor2	S2-PCW8	FN_S1256
	doublet	doublet	AAGTCGTTCTCGGGAC-1	doublet	doublet	doublet	0.325423372142947	singlet	doublet	doublet	unassigned	FN_S1256
	0	donor2	AAGTGAAAGAACTTCC-1	singlet	donor2	singlet	0.0338684293729663	singlet	singlet	donor2	S2-PCW8	FN_S1256
	2	donor0	AAGTGAAAGACAAGCC-1	singlet	donor0	singlet	0.357412719928724	singlet	singlet	donor0	S1-PCW7	FN_S1256
	doublet	doublet	AAGTGAAAGACATACA-1	doublet	doublet	doublet	1.7049117528128	doublet	doublet	doublet	unassigned	FN_S1256
	2	donor0	AAGTGAAAGCCTGGAA-1	singlet	donor0	singlet	0.560810271723454	singlet	singlet	donor0	S1-PCW7	FN_S1256
	0	donor2	AAGTGAAAGCGAGGAG-1	singlet	donor2	singlet	0.236728952670299	singlet	singlet	donor2	S2-PCW8	FN_S1256
	doublet	doublet	AAGTGAAAGCGGGTAT-1	doublet	doublet	doublet	0.781567895210633	singlet	doublet	doublet	unassigned	FN_S1256
	3	donor3	AAGTGAAAGGTTACAA-1	singlet	donor3	singlet	1.22196989719508	doublet	singlet	donor3	S5-PCW10	FN_S1256
	2	donor0	AAGTGAAAGTAGTCTC-1	singlet	donor0	singlet	0.0189940530926646	singlet	singlet	donor0	S1-PCW7	FN_S1256
	doublet	doublet	AAGTGAAAGTTCGGTT-1	doublet	doublet	doublet	1.56841302871696	doublet	doublet	doublet	unassigned	FN_S1256
	doublet	doublet	AAGTGAACAACCTAAC-1	doublet	doublet	doublet	0.226134109945662	singlet	doublet	doublet	unassigned	FN_S1256
	2	donor0	AAGTGAACAAGATGGC-1	singlet	donor0	singlet	0.0775117049014431	singlet	singlet	donor0	S1-PCW7	FN_S1256
	0	donor2	AAGTGAACAGCAGTGA-1	singlet	donor2	singlet	0.20434796752859	singlet	singlet	donor2	S2-PCW8	FN_S1256
	3	donor3	AAGTGAACAGCTCCTT-1	singlet	donor3	singlet	0.0020035575554385	singlet	singlet	donor3	S5-PCW10	FN_S1256
	3	donor3	AAGTGAACAGTCAACT-1	singlet	donor3	singlet	0.0355854846151535	singlet	singlet	donor3	S5-PCW10	FN_S1256
	0	donor2	AAGTGAACAGTCGTTA-1	singlet	donor2	singlet	0.0222481866330362	singlet	singlet	donor2	S2-PCW8	FN_S1256
	3	donor3	AAGTGAACATGACGGA-1	singlet	donor3	singlet	0.0090970926329178	singlet	singlet	donor3	S5-PCW10	FN_S1256
	3	donor3	AAGTGAACATGCCGAC-1	singlet	donor3	singlet	0.738110334441031	singlet	singlet	donor3	S5-PCW10	FN_S1256
	2	donor0	AAGTGAACATGTCAGT-1	singlet	doublet	doublet	1.32880517201837	doublet	doublet	doublet	unassigned	FN_S1256
	0	donor2	AAGTGAACATTCCTAT-1	singlet	donor2	singlet	0.0563994219801957	singlet	singlet	donor2	S2-PCW8	FN_S1256
	doublet	doublet	AAGTGAAGTACGATGG-1	doublet	doublet	doublet	0.589063789889788	singlet	doublet	doublet	unassigned	FN_S1256
	doublet	doublet	AAGTGAAGTCCACATA-1	doublet	doublet	doublet	0.233119800738006	singlet	doublet	doublet	unassigned	FN_S1256
	doublet	doublet	AAGTGAAGTCCGAAGA-1	doublet	doublet	doublet	0.554532880535024	singlet	doublet	doublet	unassigned	FN_S1256
	doublet	doublet	AAGTGAAGTCTACGTA-1	doublet	doublet	doublet	1.75589160775394	doublet	doublet	doublet	unassigned	FN_S1256
	3	donor3	AAGTGAAGTCTACTGA-1	singlet	donor3	singlet	0.395326762298257	singlet	singlet	donor3	S5-PCW10	FN_S1256
	doublet	doublet	AAGTGAAGTGCGCTCA-1	doublet	doublet	doublet	1.98626649636105	doublet	doublet	doublet	unassigned	FN_S1256
	1	donor1	AAGTGAAGTGTTTGCA-1	singlet	donor1	singlet	0.136464185867053	singlet	singlet	donor1	S6-PCW12	FN_S1256
	2	donor0	AAGTGAAGTTACGATC-1	singlet	donor0	singlet	0.0216578857155981	singlet	singlet	donor0	S1-PCW7	FN_S1256
	1	donor1	AAGTGAATCATGAGTC-1	singlet	donor1	singlet	0.0887475571431703	singlet	singlet	donor1	S6-PCW12	FN_S1256
	0	donor2	AAGTGAATCATGCATG-1	singlet	donor2	singlet	0.246339427880708	singlet	singlet	donor2	S2-PCW8	FN_S1256
	doublet	doublet	AAGTGAATCCGAAATC-1	doublet	doublet	doublet	0.0256489154703298	singlet	doublet	doublet	unassigned	FN_S1256
	2	donor0	AAGTGAATCCGTGACG-1	singlet	donor0	singlet	0.0328182610048188	singlet	singlet	donor0	S1-PCW7	FN_S1256
	doublet	doublet	AAGTGAATCCTAAGTG-1	doublet	doublet	doublet	1.56754743688077	doublet	doublet	doublet	unassigned	FN_S1256
	3	donor3	AAGTGAATCGCCACTT-1	singlet	donor3	singlet	0.0002038636139153	singlet	singlet	donor3	S5-PCW10	FN_S1256
	3	donor3	AAGTGAATCGCTGACG-1	singlet	donor3	singlet	0.377881277339777	singlet	singlet	donor3	S5-PCW10	FN_S1256
	2	donor0	AAGTGAATCGCTTTAT-1	singlet	donor0	singlet	0.0010280796057922	singlet	singlet	donor0	S1-PCW7	FN_S1256
	2	donor0	AAGTGAATCGGCCAAC-1	singlet	donor0	singlet	0.0360022526040903	singlet	singlet	donor0	S1-PCW7	FN_S1256
	0	donor2	AAGTGAATCGGTGTTA-1	singlet	doublet	doublet	1.4467411829599	doublet	doublet	doublet	unassigned	FN_S1256
	2	donor0	AAGTGAATCTACGGTA-1	singlet	donor0	singlet	0.064996954730283	singlet	singlet	donor0	S1-PCW7	FN_S1256
	2	donor0	AAGTGAATCTCTCCGA-1	singlet	donor0	singlet	0.0654743038051578	singlet	singlet	donor0	S1-PCW7	FN_S1256
	2	donor0	AAGTTCGAGACCGCCT-1	singlet	donor0	singlet	0.0026507053794846	singlet	singlet	donor0	S1-PCW7	FN_S1256
	2	donor0	AAGTTCGAGAGGTCAC-1	singlet	donor0	singlet	0.0011070705841712	singlet	singlet	donor0	S1-PCW7	FN_S1256
	0	donor2	AAGTTCGAGATCGACG-1	singlet	doublet	doublet	0.940006968673474	doublet	doublet	doublet	unassigned	FN_S1256
	3	donor3	AAGTTCGAGATGGCGT-1	singlet	donor3	singlet	0.101444793917742	singlet	singlet	donor3	S5-PCW10	FN_S1256
	1	donor1	AAGTTCGAGCACGATG-1	singlet	donor1	singlet	0.958394405405843	doublet	singlet	donor1	S6-PCW12	FN_S1256
	2	donor0	AAGTTCGAGCCTCTGG-1	singlet	donor0	singlet	0.804352647862879	singlet	singlet	donor0	S1-PCW7	FN_S1256
	3	donor3	AAGTTCGAGGTACAAT-1	singlet	donor3	singlet	0.0023496167546636	singlet	singlet	donor3	S5-PCW10	FN_S1256
	1	donor1	AAGTTCGAGGTACTGG-1	singlet	donor1	singlet	0.173795258702228	singlet	singlet	donor1	S6-PCW12	FN_S1256
	1	donor1	AAGTTCGAGTGTTCAC-1	singlet	donor1	singlet	0.0873207642247514	singlet	singlet	donor1	S6-PCW12	FN_S1256
	3	donor3	AAGTTCGCAAACAGGC-1	singlet	donor3	singlet	0.0507337617105673	singlet	singlet	donor3	S5-PCW10	FN_S1256
	doublet	doublet	AAGTTCGCACCAGCCA-1	doublet	doublet	doublet	0.789614297701831	singlet	doublet	doublet	unassigned	FN_S1256
	3	donor3	AAGTTCGCACGTACAT-1	singlet	donor3	singlet	0.0002118791248852	singlet	singlet	donor3	S5-PCW10	FN_S1256
	2	donor0	AAGTTCGCACTGCATA-1	singlet	donor0	singlet	0.0036008489726716	singlet	singlet	donor0	S1-PCW7	FN_S1256
	3	donor3	AAGTTCGCAGCTCTGG-1	singlet	donor3	singlet	0.403111426657121	singlet	singlet	donor3	S5-PCW10	FN_S1256
	1	donor1	AAGTTCGCATAACTCG-1	singlet	donor1	singlet	1.01987126870446	doublet	singlet	donor1	S6-PCW12	FN_S1256
	2	donor0	AAGTTCGCATAGCTGT-1	singlet	donor0	singlet	0.426763833005506	singlet	singlet	donor0	S1-PCW7	FN_S1256
	doublet	doublet	AAGTTCGCATATTCGG-1	doublet	doublet	doublet	1.13243016987601	doublet	doublet	doublet	unassigned	FN_S1256
	1	donor1	AAGTTCGCATGAGATA-1	singlet	donor1	singlet	1.03215293744467	doublet	singlet	donor1	S6-PCW12	FN_S1256
	1	donor1	AAGTTCGGTAACGCGA-1	singlet	donor1	singlet	1.89570000845376e-05	singlet	singlet	donor1	S6-PCW12	FN_S1256
	0	donor2	AAGTTCGGTAGACAAT-1	singlet	donor2	singlet	4.51949209773121e-05	singlet	singlet	donor2	S2-PCW8	FN_S1256
	3	donor3	AAGTTCGGTAGTTCCA-1	singlet	donor3	singlet	0.00084111428041	singlet	singlet	donor3	S5-PCW10	FN_S1256
	1	donor1	AAGTTCGGTCAACATC-1	singlet	donor1	singlet	0.11021085322874	singlet	singlet	donor1	S6-PCW12	FN_S1256
	0	donor2	AAGTTCGGTCTAGTGT-1	singlet	donor2	singlet	9.43241290491919e-05	singlet	singlet	donor2	S2-PCW8	FN_S1256
	1	donor1	AAGTTCGGTGACACAG-1	singlet	donor1	singlet	0.594180601669893	singlet	singlet	donor1	S6-PCW12	FN_S1256
	2	donor0	AAGTTCGGTGCGTTTA-1	singlet	donor0	singlet	1.5146188125721	doublet	singlet	donor0	S1-PCW7	FN_S1256
	doublet	doublet	AAGTTCGGTGTTCAGT-1	doublet	doublet	doublet	0.973859552860118	doublet	doublet	doublet	unassigned	FN_S1256
	3	donor3	AAGTTCGGTTCGGCTG-1	singlet	donor3	singlet	0.0055658890558991	singlet	singlet	donor3	S5-PCW10	FN_S1256
	3	donor3	AAGTTCGGTTTGACAC-1	singlet	donor3	singlet	0.0004440423106828	singlet	singlet	donor3	S5-PCW10	FN_S1256
	doublet	doublet	AAGTTCGTCAAGCCTA-1	doublet	doublet	doublet	0.0404048338714065	singlet	doublet	doublet	unassigned	FN_S1256
	0	donor2	AAGTTCGTCACGGAGA-1	singlet	donor2	singlet	0.623088752440139	singlet	singlet	donor2	S2-PCW8	FN_S1256
	2	donor0	AAGTTCGTCAGGAAGC-1	singlet	donor0	singlet	0.620380542922485	singlet	singlet	donor0	S1-PCW7	FN_S1256
	1	donor1	AAGTTCGTCATACAGC-1	singlet	donor1	singlet	0.0038311348515634	singlet	singlet	donor1	S6-PCW12	FN_S1256
	3	donor3	AAGTTCGTCCACATAG-1	singlet	donor3	singlet	0.0022057494139736	singlet	singlet	donor3	S5-PCW10	FN_S1256
	doublet	doublet	AAGTTCGTCCACCTGT-1	doublet	doublet	doublet	0.977494949800245	doublet	doublet	doublet	unassigned	FN_S1256
	doublet	doublet	AAGTTCGTCCCAACTC-1	doublet	doublet	doublet	0.124750499490816	singlet	doublet	doublet	unassigned	FN_S1256
	doublet	doublet	AAGTTCGTCCCTATTA-1	doublet	unassigned	unassigned	0.0004370761621826	singlet	doublet	doublet	unassigned	FN_S1256
	3	donor3	AAGTTCGTCCGTCCTA-1	singlet	donor3	singlet	0.252983389890722	singlet	singlet	donor3	S5-PCW10	FN_S1256
	1	donor1	AAGTTCGTCGCACGGT-1	singlet	donor1	singlet	0.0363765899496524	singlet	singlet	donor1	S6-PCW12	FN_S1256
	0	donor2	AAGTTCGTCTCATTAC-1	singlet	donor2	singlet	0.279972149339936	singlet	singlet	donor2	S2-PCW8	FN_S1256
	3	donor3	AAGTTCGTCTGCCTCA-1	singlet	donor3	singlet	0.0013461407305353	singlet	singlet	donor3	S5-PCW10	FN_S1256
	doublet	doublet	AATAGAGAGAGAGCAA-1	doublet	doublet	doublet	1.20046845480567	doublet	doublet	doublet	unassigned	FN_S1256
	1	donor1	AATAGAGAGAGCAGTC-1	singlet	doublet	doublet	1.14957518173605	doublet	doublet	doublet	unassigned	FN_S1256
	doublet	doublet	AATAGAGAGAGGTTTA-1	doublet	doublet	doublet	1.27241163917034	doublet	doublet	doublet	unassigned	FN_S1256
	1	donor1	AATAGAGAGATCACTC-1	singlet	donor1	singlet	1.73338406305646	doublet	singlet	donor1	S6-PCW12	FN_S1256
	0	donor2	AATAGAGAGCTAGAGC-1	singlet	donor2	singlet	0.0431024078576452	singlet	singlet	donor2	S2-PCW8	FN_S1256
	3	donor3	AATAGAGAGGAATTAC-1	singlet	donor3	singlet	1.48428593150133	doublet	singlet	donor3	S5-PCW10	FN_S1256
	doublet	doublet	AATAGAGAGGAGTCTG-1	doublet	doublet	doublet	1.37731010789182	doublet	doublet	doublet	unassigned	FN_S1256
	1	donor1	AATAGAGAGTGTTGAA-1	singlet	donor1	singlet	0.0690108526133663	singlet	singlet	donor1	S6-PCW12	FN_S1256
	1	donor1	AATAGAGCAAAGTATG-1	singlet	donor1	singlet	0.485636580876936	singlet	singlet	donor1	S6-PCW12	FN_S1256
	3	donor3	AATAGAGCAACCAATC-1	singlet	donor3	singlet	0.117696141248925	singlet	singlet	donor3	S5-PCW10	FN_S1256
	doublet	doublet	AATAGAGCAGGTCAGA-1	doublet	doublet	doublet	0.166500635620785	singlet	doublet	doublet	unassigned	FN_S1256
	2	donor0	AATAGAGCAGTCACGC-1	singlet	doublet	doublet	0.126195041813785	singlet	singlet	donor0	unassigned	FN_S1256
	2	donor0	AATAGAGCAGTCTACA-1	singlet	donor0	singlet	1.3770116121828	doublet	singlet	donor0	S1-PCW7	FN_S1256
	0	donor2	AATAGAGCATCCGAAT-1	singlet	donor2	singlet	0.394866413903263	singlet	singlet	donor2	S2-PCW8	FN_S1256
	3	donor3	AATAGAGCATCGGTTA-1	singlet	donor3	singlet	0.0048632555617784	singlet	singlet	donor3	S5-PCW10	FN_S1256
	doublet	doublet	AATAGAGCATGTACGT-1	doublet	doublet	doublet	1.72043566296819	doublet	doublet	doublet	unassigned	FN_S1256
	2	donor0	AATAGAGGTAAGGAGA-1	singlet	unassigned	unassigned	0.0001884780904807	singlet	singlet	donor0	unassigned	FN_S1256
	1	donor1	AATAGAGGTCGGAACA-1	singlet	donor1	singlet	0.0007692470387224	singlet	singlet	donor1	S6-PCW12	FN_S1256
	3	donor3	AATAGAGGTCTGCATA-1	singlet	donor3	singlet	0.156280821135583	singlet	singlet	donor3	S5-PCW10	FN_S1256
	2	donor0	AATAGAGGTGAGTAAT-1	singlet	donor0	singlet	0.0093063713574103	singlet	singlet	donor0	S1-PCW7	FN_S1256
	doublet	doublet	AATAGAGGTGGCAGAT-1	doublet	doublet	doublet	0.973818941057503	doublet	doublet	doublet	unassigned	FN_S1256
	doublet	doublet	AATAGAGGTGGTCTTA-1	doublet	doublet	doublet	0.609388075383189	singlet	doublet	doublet	unassigned	FN_S1256
	3	donor3	AATAGAGGTTCCTAGA-1	singlet	donor3	singlet	0.0521555095363162	singlet	singlet	donor3	S5-PCW10	FN_S1256
	2	donor0	AATAGAGTCCGTTGAA-1	singlet	donor0	singlet	0.150839997316415	singlet	singlet	donor0	S1-PCW7	FN_S1256
	2	donor0	AATAGAGTCGAGAGAC-1	singlet	donor0	singlet	0.0866178392736631	singlet	singlet	donor0	S1-PCW7	FN_S1256
	3	donor3	AATAGAGTCGCTAATG-1	singlet	donor3	singlet	0.0018613139483524	singlet	singlet	donor3	S5-PCW10	FN_S1256
	1	donor1	AATAGAGTCGTTAGAC-1	singlet	donor1	singlet	8.58371051638785e-05	singlet	singlet	donor1	S6-PCW12	FN_S1256
	3	donor3	AATAGAGTCTATCGCC-1	singlet	donor3	singlet	0.0037341080687422	singlet	singlet	donor3	S5-PCW10	FN_S1256
	3	donor3	AATAGAGTCTCGTCAC-1	singlet	donor3	singlet	0.228553631518144	singlet	singlet	donor3	S5-PCW10	FN_S1256
	2	donor0	AATAGAGTCTCTCTTC-1	singlet	donor0	singlet	0.11330010382224	singlet	singlet	donor0	S1-PCW7	FN_S1256
	doublet	doublet	AATCACGAGAACCGCA-1	doublet	doublet	doublet	0.0252253693109249	singlet	doublet	doublet	unassigned	FN_S1256
	2	donor0	AATCACGAGACCAGAC-1	singlet	donor0	singlet	1.94944946805104	doublet	singlet	donor0	S1-PCW7	FN_S1256
	3	donor3	AATCACGAGATCGGTG-1	singlet	donor3	singlet	0.21188642769069	singlet	singlet	donor3	S5-PCW10	FN_S1256
	1	donor1	AATCACGAGCACTCGC-1	singlet	donor1	singlet	0.0167843381737217	singlet	singlet	donor1	S6-PCW12	FN_S1256
	1	donor1	AATCACGAGCATGTTC-1	singlet	donor1	singlet	0.973122479282757	doublet	singlet	donor1	S6-PCW12	FN_S1256
	3	donor3	AATCACGAGCTTAGTC-1	singlet	donor3	singlet	0.0836197538942515	singlet	singlet	donor3	S5-PCW10	FN_S1256
	doublet	doublet	AATCACGAGGGCAGGA-1	doublet	unassigned	unassigned	0.0001360815063009	singlet	doublet	doublet	unassigned	FN_S1256
	doublet	doublet	AATCACGAGTGAGCCA-1	doublet	doublet	doublet	0.0146767216614787	singlet	doublet	doublet	unassigned	FN_S1256
	doublet	doublet	AATCACGAGTTGGAAT-1	doublet	doublet	doublet	0.940521573778959	doublet	doublet	doublet	unassigned	FN_S1256
	1	donor1	AATCACGCAAAGGGTC-1	singlet	donor1	singlet	0.0148809547640595	singlet	singlet	donor1	S6-PCW12	FN_S1256
	0	donor2	AATCACGCAAGGGTCA-1	singlet	donor2	singlet	0.329317665597956	singlet	singlet	donor2	S2-PCW8	FN_S1256
	3	donor3	AATCACGCAAGGTCGA-1	singlet	donor3	singlet	0.038464478746895	singlet	singlet	donor3	S5-PCW10	FN_S1256
	3	donor3	AATCACGCACAGACGA-1	singlet	doublet	doublet	0.511327539119041	singlet	singlet	donor3	unassigned	FN_S1256
	0	donor2	AATCACGCACCCTAAA-1	singlet	donor2	singlet	0.0285402948751831	singlet	singlet	donor2	S2-PCW8	FN_S1256
	0	donor2	AATCACGCACCCTGAG-1	singlet	donor2	singlet	0.765560091918943	singlet	singlet	donor2	S2-PCW8	FN_S1256
	doublet	doublet	AATCACGCACGACAAG-1	doublet	doublet	doublet	0.0400691455156783	singlet	doublet	doublet	unassigned	FN_S1256
	1	donor1	AATCACGCACGACCTG-1	singlet	donor1	singlet	0.0395722198838598	singlet	singlet	donor1	S6-PCW12	FN_S1256
	2	donor0	AATCACGCAGACACAG-1	singlet	donor0	singlet	0.0104222691648334	singlet	singlet	donor0	S1-PCW7	FN_S1256
	1	donor1	AATCACGCAGAGCTAG-1	singlet	donor1	singlet	0.0017407601739285	singlet	singlet	donor1	S6-PCW12	FN_S1256
	doublet	doublet	AATCACGCATCGAGCC-1	doublet	doublet	doublet	1.20931800541886	doublet	doublet	doublet	unassigned	FN_S1256
	2	donor0	AATCACGGTAATACCC-1	singlet	unassigned	unassigned	0.863687701618976	singlet	singlet	donor0	unassigned	FN_S1256
	3	donor3	AATCACGGTAATCAGA-1	singlet	doublet	doublet	0.551549245798275	singlet	singlet	donor3	unassigned	FN_S1256
	3	donor3	AATCACGGTATAATGG-1	singlet	donor3	singlet	0.0696957299876683	singlet	singlet	donor3	S5-PCW10	FN_S1256
	0	donor2	AATCACGGTCAAGCGA-1	singlet	donor2	singlet	0.0003346774695751	singlet	singlet	donor2	S2-PCW8	FN_S1256
	2	donor0	AATCACGGTCACCTTC-1	singlet	donor0	singlet	0.0011070169259187	singlet	singlet	donor0	S1-PCW7	FN_S1256
	doublet	doublet	AATCACGGTCATCACA-1	doublet	doublet	doublet	0.0453276669197001	singlet	doublet	doublet	unassigned	FN_S1256
	3	donor3	AATCACGGTCGTTGGC-1	singlet	donor3	singlet	0.839680984490095	singlet	singlet	donor3	S5-PCW10	FN_S1256
	2	donor0	AATCACGGTGATGGCA-1	singlet	donor0	singlet	0.161619611562472	singlet	singlet	donor0	S1-PCW7	FN_S1256
	doublet	doublet	AATCACGGTGCGGATA-1	doublet	doublet	doublet	0.877399945931306	singlet	doublet	doublet	unassigned	FN_S1256
	3	donor3	AATCACGGTTACCCAA-1	singlet	donor3	singlet	0.028787569623276	singlet	singlet	donor3	S5-PCW10	FN_S1256
	3	donor3	AATCACGGTTGGACTT-1	singlet	donor3	singlet	0.0026946823332412	singlet	singlet	donor3	S5-PCW10	FN_S1256
	doublet	doublet	AATCACGGTTTACGTG-1	doublet	doublet	doublet	0.530721917569365	singlet	doublet	doublet	unassigned	FN_S1256
	0	donor2	AATCACGTCAAGGAGC-1	singlet	doublet	doublet	0.0361948119082331	singlet	singlet	donor2	unassigned	FN_S1256
	1	donor1	AATCACGTCAATCAGC-1	singlet	donor1	singlet	0.974052719596025	doublet	singlet	donor1	S6-PCW12	FN_S1256
	3	donor3	AATCACGTCACGTAGT-1	singlet	donor3	singlet	0.0014931236000808	singlet	singlet	donor3	S5-PCW10	FN_S1256
	1	donor1	AATCACGTCATTTACC-1	singlet	donor1	singlet	1.02853336590439	doublet	singlet	donor1	S6-PCW12	FN_S1256
	1	donor1	AATCACGTCCAAGAGG-1	singlet	donor1	singlet	0.034786747065981	singlet	singlet	donor1	S6-PCW12	FN_S1256
	0	donor2	AATCACGTCCACTGGG-1	singlet	donor2	singlet	0.777480149935495	singlet	singlet	donor2	S2-PCW8	FN_S1256
	0	donor2	AATCACGTCCATTGGA-1	singlet	donor2	singlet	0.254115171951765	singlet	singlet	donor2	S2-PCW8	FN_S1256
	doublet	doublet	AATCACGTCCTGGGTG-1	doublet	doublet	doublet	1.15971613494271	doublet	doublet	doublet	unassigned	FN_S1256
	3	donor3	AATCACGTCCTTGGAA-1	singlet	donor3	singlet	1.72121200121866	doublet	singlet	donor3	S5-PCW10	FN_S1256
	0	donor2	AATCACGTCTGGGCAC-1	singlet	donor2	singlet	0.394923985504986	singlet	singlet	donor2	S2-PCW8	FN_S1256
	3	donor3	AATCACGTCTGGTTGA-1	singlet	donor3	singlet	0.927052239282337	doublet	singlet	donor3	S5-PCW10	FN_S1256
	2	donor0	AATCACGTCTTCCCGA-1	singlet	donor0	singlet	0.0134647503731778	singlet	singlet	donor0	S1-PCW7	FN_S1256
	1	donor1	AATCGACAGAAGTGTT-1	singlet	donor1	singlet	0.0509896093395411	singlet	singlet	donor1	S6-PCW12	FN_S1256
	3	donor3	AATCGACAGAATTGTG-1	singlet	donor3	singlet	0.151308067899561	singlet	singlet	donor3	S5-PCW10	FN_S1256
	1	donor1	AATCGACAGAGAGCGG-1	singlet	donor1	singlet	0.02364921021754	singlet	singlet	donor1	S6-PCW12	FN_S1256
	doublet	doublet	AATCGACAGAGCCGAT-1	doublet	doublet	doublet	0.0680030606965003	singlet	doublet	doublet	unassigned	FN_S1256
	3	donor3	AATCGACAGAGTGTGC-1	singlet	donor3	singlet	1.01806182461191	doublet	singlet	donor3	S5-PCW10	FN_S1256
	3	donor3	AATCGACAGATTACCC-1	singlet	donor3	singlet	0.0042312100918248	singlet	singlet	donor3	S5-PCW10	FN_S1256
	1	donor1	AATCGACAGCAACTCT-1	singlet	donor1	singlet	0.0098387834568181	singlet	singlet	donor1	S6-PCW12	FN_S1256
	1	donor1	AATCGACAGCCTGGAA-1	singlet	donor1	singlet	0.253126919266316	singlet	singlet	donor1	S6-PCW12	FN_S1256
	2	donor0	AATCGACAGCTCACTA-1	singlet	donor0	singlet	0.0251883982334102	singlet	singlet	donor0	S1-PCW7	FN_S1256
	2	donor0	AATCGACAGGCCTTGC-1	singlet	donor0	singlet	0.537578084596822	singlet	singlet	donor0	S1-PCW7	FN_S1256
	3	donor3	AATCGACAGGCTGAAC-1	singlet	donor3	singlet	0.0369984842247793	singlet	singlet	donor3	S5-PCW10	FN_S1256
	0	donor2	AATCGACAGGGCAGGA-1	singlet	donor2	singlet	1.66679181666396	doublet	singlet	donor2	S2-PCW8	FN_S1256
	2	donor0	AATCGACAGTTCGGTT-1	singlet	donor0	singlet	0.645495300086836	singlet	singlet	donor0	S1-PCW7	FN_S1256
	doublet	doublet	AATCGACAGTTCTACG-1	doublet	doublet	doublet	0.027303802620028	singlet	doublet	doublet	unassigned	FN_S1256
	3	donor3	AATCGACAGTTTCAGC-1	singlet	donor3	singlet	1.20828770774559	doublet	singlet	donor3	S5-PCW10	FN_S1256
	3	donor3	AATCGACCAACCGATT-1	singlet	donor3	singlet	0.0004770284476182	singlet	singlet	donor3	S5-PCW10	FN_S1256
	doublet	doublet	AATCGACCAAGAGAGA-1	doublet	unassigned	unassigned	0.0004884216356123	singlet	doublet	doublet	unassigned	FN_S1256
	0	donor2	AATCGACCACAGCGCT-1	singlet	donor2	singlet	0.699668732363643	singlet	singlet	donor2	S2-PCW8	FN_S1256
	doublet	doublet	AATCGACCACCAGCGT-1	doublet	doublet	doublet	0.976655943315843	doublet	doublet	doublet	unassigned	FN_S1256
	2	donor0	AATCGACCACGTAACT-1	singlet	donor0	singlet	0.56045266607163	singlet	singlet	donor0	S1-PCW7	FN_S1256
	doublet	doublet	AATCGACCACGTTGGC-1	doublet	doublet	doublet	0.470576501971701	singlet	doublet	doublet	unassigned	FN_S1256
	0	donor2	AATCGACCAGAGACTG-1	singlet	donor2	singlet	0.251952791424516	singlet	singlet	donor2	S2-PCW8	FN_S1256
	2	donor0	AATCGACCAGAGGGTT-1	singlet	donor0	singlet	0.497303244611267	singlet	singlet	donor0	S1-PCW7	FN_S1256
	doublet	doublet	AATCGACCAGTATGAA-1	doublet	doublet	doublet	0.0472414974026275	singlet	doublet	doublet	unassigned	FN_S1256
	doublet	doublet	AATCGACCAGTTAGAA-1	doublet	doublet	doublet	0.88055470199477	singlet	doublet	doublet	unassigned	FN_S1256
	1	donor1	AATCGACCATAACCCA-1	singlet	donor1	singlet	0.00079968379144	singlet	singlet	donor1	S6-PCW12	FN_S1256
	3	donor3	AATCGACCATAGAATG-1	singlet	donor3	singlet	0.129061262805079	singlet	singlet	donor3	S5-PCW10	FN_S1256
	2	donor0	AATCGACGTAGGTACG-1	singlet	donor0	singlet	0.0270221562603488	singlet	singlet	donor0	S1-PCW7	FN_S1256
	3	donor3	AATCGACGTCAACCTA-1	singlet	donor3	singlet	0.105537801741197	singlet	singlet	donor3	S5-PCW10	FN_S1256
	3	donor3	AATCGACGTCCTCAGG-1	singlet	donor3	singlet	0.875203802126023	singlet	singlet	donor3	S5-PCW10	FN_S1256
	doublet	doublet	AATCGACGTCGGAACA-1	doublet	doublet	doublet	1.76490142239489	doublet	doublet	doublet	unassigned	FN_S1256
	0	donor2	AATCGACGTGCAATGG-1	singlet	doublet	doublet	0.0001283291278365	singlet	singlet	donor2	unassigned	FN_S1256
	doublet	doublet	AATCGACGTGCTCGTG-1	doublet	doublet	doublet	0.621692763291476	singlet	doublet	doublet	unassigned	FN_S1256
	doublet	doublet	AATCGACGTGGATCGA-1	doublet	doublet	doublet	0.0439215281492796	singlet	doublet	doublet	unassigned	FN_S1256
	unassigned	doublet	AATCGACGTTAAGAAC-1	doublet	doublet	doublet	0.139861471101806	singlet	doublet	doublet	unassigned	FN_S1256
	3	donor3	AATCGACGTTACCTTT-1	singlet	donor3	singlet	0.0519055332500885	singlet	singlet	donor3	S5-PCW10	FN_S1256
	1	donor1	AATCGACGTTATTCTC-1	singlet	donor1	singlet	0.499595394213944	singlet	singlet	donor1	S6-PCW12	FN_S1256
	2	donor0	AATCGACGTTGATCGT-1	singlet	donor0	singlet	0.404991636111432	singlet	singlet	donor0	S1-PCW7	FN_S1256
	3	donor3	AATCGACTCACCTCGT-1	singlet	donor3	singlet	0.041528197803181	singlet	singlet	donor3	S5-PCW10	FN_S1256
	doublet	doublet	AATCGACTCAGGACGA-1	doublet	doublet	doublet	0.0007585257083013	singlet	doublet	doublet	unassigned	FN_S1256
	doublet	doublet	AATCGACTCATTTACC-1	doublet	doublet	doublet	1.13004672079782	doublet	doublet	doublet	unassigned	FN_S1256
	3	donor3	AATCGACTCCATGCAA-1	singlet	donor3	singlet	0.667007722052377	singlet	singlet	donor3	S5-PCW10	FN_S1256
	doublet	doublet	AATCGACTCCGTGCGA-1	doublet	doublet	doublet	0.851998897045699	singlet	doublet	doublet	unassigned	FN_S1256
	doublet	doublet	AATCGACTCGAGAGAC-1	doublet	doublet	doublet	0.218097566049945	singlet	doublet	doublet	unassigned	FN_S1256
	doublet	doublet	AATCGACTCGATCCAA-1	doublet	doublet	doublet	1.95184598414946	doublet	doublet	doublet	unassigned	FN_S1256
	0	donor2	AATCGACTCGCTTGAA-1	singlet	donor2	singlet	0.310757625203204	singlet	singlet	donor2	S2-PCW8	FN_S1256
	2	donor0	AATCGACTCGGAGTGA-1	singlet	donor0	singlet	0.0048191676736706	singlet	singlet	donor0	S1-PCW7	FN_S1256
	doublet	doublet	AATCGACTCGTGTTCC-1	doublet	doublet	doublet	0.0529742501664616	singlet	doublet	doublet	unassigned	FN_S1256
	doublet	doublet	AATCGACTCTAGAACC-1	doublet	doublet	doublet	1.87090921076021	doublet	doublet	doublet	unassigned	FN_S1256
	3	donor3	AATCGACTCTTTCCAA-1	singlet	donor3	singlet	0.548201595837418	singlet	singlet	donor3	S5-PCW10	FN_S1256
	unassigned	doublet	AATCGTGAGACGACGT-1	doublet	doublet	doublet	0.21692942514642	singlet	doublet	doublet	unassigned	FN_S1256
	2	donor0	AATCGTGAGACTTAAG-1	singlet	donor0	singlet	0.0105822596491573	singlet	singlet	donor0	S1-PCW7	FN_S1256
	2	donor0	AATCGTGAGAGCTGAC-1	singlet	unassigned	unassigned	0.0396895168263927	singlet	singlet	donor0	unassigned	FN_S1256
	0	donor2	AATCGTGAGGAACGAA-1	singlet	donor2	singlet	1.29514403900439	doublet	singlet	donor2	S2-PCW8	FN_S1256
	3	donor3	AATCGTGAGGAGAATG-1	singlet	donor3	singlet	1.53153834233448	doublet	singlet	donor3	S5-PCW10	FN_S1256
	2	donor0	AATCGTGAGGCCATAG-1	singlet	donor0	singlet	0.0063461745375925	singlet	singlet	donor0	S1-PCW7	FN_S1256
	2	donor0	AATCGTGAGTAACCGG-1	singlet	donor0	singlet	0.384527198822673	singlet	singlet	donor0	S1-PCW7	FN_S1256
	1	donor1	AATCGTGAGTAATCCC-1	singlet	donor1	singlet	0.0102340814985345	singlet	singlet	donor1	S6-PCW12	FN_S1256
	1	donor1	AATCGTGAGTATGCAA-1	singlet	donor1	singlet	1.64518742662308	doublet	singlet	donor1	S6-PCW12	FN_S1256
	2	donor0	AATCGTGAGTTTGAGA-1	singlet	doublet	doublet	0.0360481231409669	singlet	singlet	donor0	unassigned	FN_S1256
	1	donor1	AATCGTGCAAGAAACT-1	singlet	donor1	singlet	0.0072759192245591	singlet	singlet	donor1	S6-PCW12	FN_S1256
	3	donor3	AATCGTGCAATACGAA-1	singlet	donor3	singlet	0.0242462314346261	singlet	singlet	donor3	S5-PCW10	FN_S1256
	0	donor2	AATCGTGCACATACGT-1	singlet	donor2	singlet	0.191633535374652	singlet	singlet	donor2	S2-PCW8	FN_S1256
	2	donor0	AATCGTGCACATATGC-1	singlet	donor0	singlet	0.188515653185722	singlet	singlet	donor0	S1-PCW7	FN_S1256
	3	donor3	AATCGTGCAGATGCGA-1	singlet	donor3	singlet	8.46002295745118e-05	singlet	singlet	donor3	S5-PCW10	FN_S1256
	2	donor0	AATCGTGCATAAGCGG-1	singlet	donor0	singlet	0.515980193786851	singlet	singlet	donor0	S1-PCW7	FN_S1256
	1	donor1	AATCGTGCATCGTGCG-1	singlet	donor1	singlet	0.381592229363198	singlet	singlet	donor1	S6-PCW12	FN_S1256
	doublet	doublet	AATCGTGCATTGAGGG-1	doublet	doublet	doublet	0.0920104288437231	singlet	doublet	doublet	unassigned	FN_S1256
	3	donor3	AATCGTGGTAATGCTC-1	singlet	donor3	singlet	0.0500635658498854	singlet	singlet	donor3	S5-PCW10	FN_S1256
	doublet	doublet	AATCGTGGTACGCGTC-1	doublet	doublet	doublet	0.0048588278083451	singlet	doublet	doublet	unassigned	FN_S1256
	doublet	doublet	AATCGTGGTAGTAAGT-1	doublet	doublet	doublet	0.0005163216404435	singlet	doublet	doublet	unassigned	FN_S1256
	3	donor3	AATCGTGGTAGTATAG-1	singlet	donor3	singlet	0.734030041226077	singlet	singlet	donor3	S5-PCW10	FN_S1256
	doublet	doublet	AATCGTGGTCATCACA-1	doublet	doublet	doublet	0.851735725887545	singlet	doublet	doublet	unassigned	FN_S1256
	2	donor0	AATCGTGGTGACTGAG-1	singlet	donor0	singlet	0.0169292605080544	singlet	singlet	donor0	S1-PCW7	FN_S1256
	1	donor1	AATCGTGGTGTCCACG-1	singlet	doublet	doublet	1.07808773547003	doublet	doublet	doublet	unassigned	FN_S1256
	3	donor3	AATCGTGGTTAAACCC-1	singlet	donor3	singlet	0.0005130436378788	singlet	singlet	donor3	S5-PCW10	FN_S1256
	0	donor2	AATCGTGGTTCCGTTC-1	singlet	donor2	singlet	0.0052673332285682	singlet	singlet	donor2	S2-PCW8	FN_S1256
	1	donor1	AATCGTGGTTTCGATG-1	singlet	donor1	singlet	0.0069692244676117	singlet	singlet	donor1	S6-PCW12	FN_S1256
	0	donor2	AATCGTGTCAACCTCC-1	singlet	donor2	singlet	0.299235125058689	singlet	singlet	donor2	S2-PCW8	FN_S1256
	2	donor0	AATCGTGTCACCCATC-1	singlet	donor0	singlet	0.469008783272986	singlet	singlet	donor0	S1-PCW7	FN_S1256
	doublet	doublet	AATCGTGTCCCAGGAC-1	doublet	doublet	doublet	0.866046712418007	singlet	doublet	doublet	unassigned	FN_S1256
	3	donor3	AATCGTGTCCCTCGTA-1	singlet	donor3	singlet	0.0017943299697052	singlet	singlet	donor3	S5-PCW10	FN_S1256
	1	donor1	AATCGTGTCCGATGCG-1	singlet	donor1	singlet	0.0185025967954613	singlet	singlet	donor1	S6-PCW12	FN_S1256
	0	donor2	AATCGTGTCCTCAGGG-1	singlet	donor2	singlet	0.381595592807748	singlet	singlet	donor2	S2-PCW8	FN_S1256
	2	donor0	AATCGTGTCCTCCACA-1	singlet	donor0	singlet	1.148823305016	doublet	singlet	donor0	S1-PCW7	FN_S1256
	doublet	doublet	AATCGTGTCCTCTCGA-1	doublet	doublet	doublet	0.0353007772541623	singlet	doublet	doublet	unassigned	FN_S1256
	doublet	doublet	AATCGTGTCGAGAATA-1	doublet	doublet	doublet	0.0016840850541497	singlet	doublet	doublet	unassigned	FN_S1256
	doublet	doublet	AATCGTGTCGAGCCTG-1	doublet	doublet	doublet	0.545955812621258	singlet	doublet	doublet	unassigned	FN_S1256
	1	donor1	AATCGTGTCGCCGAAC-1	singlet	donor1	singlet	0.0144375500755778	singlet	singlet	donor1	S6-PCW12	FN_S1256
	3	donor3	AATCGTGTCGGCAGTC-1	singlet	donor3	singlet	0.0101048871211447	singlet	singlet	donor3	S5-PCW10	FN_S1256
	doublet	doublet	AATCGTGTCGGCTGTG-1	doublet	doublet	doublet	0.541097767781275	singlet	doublet	doublet	unassigned	FN_S1256
	doublet	doublet	AATCGTGTCGTCGCTT-1	doublet	doublet	doublet	0.732307802725509	singlet	doublet	doublet	unassigned	FN_S1256
	3	donor3	AATCGTGTCTCCTGAC-1	singlet	donor3	singlet	0.013038876667277	singlet	singlet	donor3	S5-PCW10	FN_S1256
	1	donor1	AATGAAGAGACGCTCC-1	singlet	donor1	singlet	0.0992624437509184	singlet	singlet	donor1	S6-PCW12	FN_S1256
	3	donor3	AATGAAGAGACTCTTG-1	singlet	donor3	singlet	0.114372961559539	singlet	singlet	donor3	S5-PCW10	FN_S1256
	doublet	doublet	AATGAAGAGAGAGGGC-1	doublet	doublet	doublet	0.80963089803771	singlet	doublet	doublet	unassigned	FN_S1256
	3	donor3	AATGAAGAGAGGCGTT-1	singlet	donor3	singlet	0.415236177175782	singlet	singlet	donor3	S5-PCW10	FN_S1256
	0	donor2	AATGAAGAGCAGCGAT-1	singlet	donor2	singlet	0.642489785124936	singlet	singlet	donor2	S2-PCW8	FN_S1256
	doublet	doublet	AATGAAGAGCGGTAAC-1	doublet	doublet	doublet	0.664540382837403	singlet	doublet	doublet	unassigned	FN_S1256
	doublet	doublet	AATGAAGAGCGTTCAT-1	doublet	unassigned	unassigned	1.04957129712889	doublet	doublet	doublet	unassigned	FN_S1256
	2	donor0	AATGAAGAGCTGCCAC-1	singlet	donor0	singlet	0.0009146863716445	singlet	singlet	donor0	S1-PCW7	FN_S1256
	doublet	doublet	AATGAAGAGCTGTACT-1	doublet	doublet	doublet	0.191681665316518	singlet	doublet	doublet	unassigned	FN_S1256
	1	donor1	AATGAAGAGCTTGTTG-1	singlet	donor1	singlet	0.0057655093039256	singlet	singlet	donor1	S6-PCW12	FN_S1256
	3	donor3	AATGAAGAGGATACCG-1	singlet	donor3	singlet	0.805170325869305	singlet	singlet	donor3	S5-PCW10	FN_S1256
	2	donor0	AATGAAGAGGATTACA-1	singlet	donor0	singlet	0.0011729629387319	singlet	singlet	donor0	S1-PCW7	FN_S1256
	3	donor3	AATGAAGAGTCTGCGC-1	singlet	donor3	singlet	0.523688646156511	singlet	singlet	donor3	S5-PCW10	FN_S1256
	1	donor1	AATGAAGAGTGATGGC-1	singlet	donor1	singlet	0.0857923893925597	singlet	singlet	donor1	S6-PCW12	FN_S1256
	1	donor1	AATGAAGAGTTTAGGA-1	singlet	donor1	singlet	1.08281048337444	doublet	singlet	donor1	S6-PCW12	FN_S1256
	0	donor2	AATGAAGCAACCAATC-1	singlet	doublet	doublet	0.351235610399035	singlet	singlet	donor2	unassigned	FN_S1256
	2	donor0	AATGAAGCAAGAGAGA-1	singlet	donor0	singlet	0.17452330361366	singlet	singlet	donor0	S1-PCW7	FN_S1256
	3	donor3	AATGAAGCAAGGGTCA-1	singlet	donor3	singlet	0.599586993346797	singlet	singlet	donor3	S5-PCW10	FN_S1256
	1	donor1	AATGAAGCAAGTCCAT-1	singlet	donor1	singlet	0.0167022188254425	singlet	singlet	donor1	S6-PCW12	FN_S1256
	2	donor0	AATGAAGCACTCACTC-1	singlet	donor0	singlet	0.812631069520921	singlet	singlet	donor0	S1-PCW7	FN_S1256
	1	donor1	AATGAAGCACTTACAG-1	singlet	donor1	singlet	1.27333867962029	doublet	singlet	donor1	S6-PCW12	FN_S1256
	doublet	doublet	AATGAAGCAGAATCGG-1	doublet	doublet	doublet	0.80915592915371	singlet	doublet	doublet	unassigned	FN_S1256
	doublet	doublet	AATGAAGCAGCTGTGC-1	doublet	doublet	doublet	0.127036210081327	singlet	doublet	doublet	unassigned	FN_S1256
	2	donor0	AATGAAGCAGGACGAT-1	singlet	donor0	singlet	0.307929092425581	singlet	singlet	donor0	S1-PCW7	FN_S1256
	3	donor3	AATGAAGCAGTTCTAG-1	singlet	donor3	singlet	0.0056090036526055	singlet	singlet	donor3	S5-PCW10	FN_S1256
	1	donor1	AATGAAGCATAGAAAC-1	singlet	donor1	singlet	0.0033256862931738	singlet	singlet	donor1	S6-PCW12	FN_S1256
	1	donor1	AATGAAGCATGACAGG-1	singlet	donor1	singlet	0.495514929108475	singlet	singlet	donor1	S6-PCW12	FN_S1256
	0	donor2	AATGAAGCATGACGTT-1	singlet	donor2	singlet	0.242311139144942	singlet	singlet	donor2	S2-PCW8	FN_S1256
	doublet	doublet	AATGAAGCATGACTGT-1	doublet	doublet	doublet	1.05628526050079	doublet	doublet	doublet	unassigned	FN_S1256
	doublet	doublet	AATGAAGGTAATTAGG-1	doublet	unassigned	unassigned	0.0003354138734785	singlet	doublet	doublet	unassigned	FN_S1256
	3	donor3	AATGAAGGTACCGTGC-1	singlet	donor3	singlet	0.00077036929618	singlet	singlet	donor3	S5-PCW10	FN_S1256
	2	donor0	AATGAAGGTACGTGTT-1	singlet	donor0	singlet	0.318880676243616	singlet	singlet	donor0	S1-PCW7	FN_S1256
	doublet	doublet	AATGAAGGTAGGGTAC-1	doublet	doublet	doublet	0.0266490846967855	singlet	doublet	doublet	unassigned	FN_S1256
	doublet	doublet	AATGAAGGTCGAATTC-1	doublet	doublet	doublet	1.83957821053261	doublet	doublet	doublet	unassigned	FN_S1256
	doublet	doublet	AATGAAGGTCGCATTA-1	doublet	doublet	doublet	1.05532737254778	doublet	doublet	doublet	unassigned	FN_S1256
	doublet	doublet	AATGAAGGTCTTCATT-1	doublet	doublet	doublet	1.54457845329069	doublet	doublet	doublet	unassigned	FN_S1256
	1	donor1	AATGAAGGTCTTGCTC-1	singlet	donor1	singlet	0.697667883475176	singlet	singlet	donor1	S6-PCW12	FN_S1256
	1	donor1	AATGAAGGTCTTTCAT-1	singlet	donor1	singlet	0.558744706394648	singlet	singlet	donor1	S6-PCW12	FN_S1256
	2	donor0	AATGAAGGTGACTGAG-1	singlet	donor0	singlet	0.825287311791228	singlet	singlet	donor0	S1-PCW7	FN_S1256
	0	donor2	AATGAAGGTGCAAGAC-1	singlet	donor2	singlet	0.001397257573442	singlet	singlet	donor2	S2-PCW8	FN_S1256
	2	donor0	AATGAAGGTTCGTACA-1	singlet	donor0	singlet	0.00717985835653	singlet	singlet	donor0	S1-PCW7	FN_S1256
	doublet	doublet	AATGAAGGTTCTTCAT-1	doublet	doublet	doublet	1.99569813481837	doublet	doublet	doublet	unassigned	FN_S1256
	doublet	doublet	AATGAAGTCAATCCGA-1	doublet	doublet	doublet	3.99848751137414e-05	singlet	doublet	doublet	unassigned	FN_S1256
	1	donor1	AATGAAGTCACTGGTA-1	singlet	donor1	singlet	0.283625938529079	singlet	singlet	donor1	S6-PCW12	FN_S1256
	3	donor3	AATGAAGTCAGACCTA-1	singlet	donor3	singlet	0.0059615287300877	singlet	singlet	donor3	S5-PCW10	FN_S1256
	0	donor2	AATGAAGTCAGCTCTC-1	singlet	donor2	singlet	0.992096504789505	doublet	singlet	donor2	S2-PCW8	FN_S1256
	1	donor1	AATGAAGTCCATTGGA-1	singlet	donor1	singlet	0.0298859304601499	singlet	singlet	donor1	S6-PCW12	FN_S1256
	2	donor0	AATGAAGTCCCTGGTT-1	singlet	donor0	singlet	0.0002577647802434	singlet	singlet	donor0	S1-PCW7	FN_S1256
	2	donor0	AATGAAGTCCGTATGA-1	singlet	donor0	singlet	0.47990141918566	singlet	singlet	donor0	S1-PCW7	FN_S1256
	doublet	doublet	AATGAAGTCGAGAAAT-1	doublet	doublet	doublet	0.565125301916757	singlet	doublet	doublet	unassigned	FN_S1256
	3	donor3	AATGAAGTCGGCTGGT-1	singlet	donor3	singlet	1.25228530680533e-05	singlet	singlet	donor3	S5-PCW10	FN_S1256
	doublet	doublet	AATGAAGTCTCCCATG-1	doublet	unassigned	unassigned	0.995486616349575	doublet	doublet	doublet	unassigned	FN_S1256
	2	donor0	AATGAAGTCTCTGACC-1	singlet	donor0	singlet	0.0055895567699233	singlet	singlet	donor0	S1-PCW7	FN_S1256
	doublet	doublet	AATGAAGTCTGACCCT-1	doublet	doublet	doublet	0.0507771945035303	singlet	doublet	doublet	unassigned	FN_S1256
	3	donor3	AATGACCAGAATCGTA-1	singlet	donor3	singlet	0.766344619612144	singlet	singlet	donor3	S5-PCW10	FN_S1256
	3	donor3	AATGACCAGACCAGAC-1	singlet	donor3	singlet	0.202455493031158	singlet	singlet	donor3	S5-PCW10	FN_S1256
	3	donor3	AATGACCAGAGTGGCT-1	singlet	donor3	singlet	0.688909798105942	singlet	singlet	donor3	S5-PCW10	FN_S1256
	0	donor2	AATGACCAGCAACCAG-1	singlet	donor2	singlet	0.0087757980211337	singlet	singlet	donor2	S2-PCW8	FN_S1256
	3	donor3	AATGACCAGCATTGAA-1	singlet	donor3	singlet	0.932000980633592	doublet	singlet	donor3	S5-PCW10	FN_S1256
	3	donor3	AATGACCAGGACAACC-1	singlet	donor3	singlet	0.203158777773735	singlet	singlet	donor3	S5-PCW10	FN_S1256
	doublet	doublet	AATGACCAGGCCCGTT-1	doublet	doublet	doublet	0.660636182820036	singlet	doublet	doublet	unassigned	FN_S1256
	0	donor2	AATGACCAGGGAACAA-1	singlet	donor2	singlet	0.0002063496574233	singlet	singlet	donor2	S2-PCW8	FN_S1256
	doublet	doublet	AATGACCAGTCCCAGC-1	doublet	doublet	doublet	1.90698104007943	doublet	doublet	doublet	unassigned	FN_S1256
	0	donor2	AATGACCAGTCGAAGC-1	singlet	donor2	singlet	0.245325627985495	singlet	singlet	donor2	S2-PCW8	FN_S1256
	3	donor3	AATGACCCAAGGTCTT-1	singlet	donor3	singlet	0.984768684111614	doublet	singlet	donor3	S5-PCW10	FN_S1256
	1	donor1	AATGACCCAATATCCG-1	singlet	donor1	singlet	0.50559193028248	singlet	singlet	donor1	S6-PCW12	FN_S1256
	doublet	doublet	AATGACCCACAAAGCG-1	doublet	doublet	doublet	0.801671270979677	singlet	doublet	doublet	unassigned	FN_S1256
	doublet	doublet	AATGACCCACCAGCTG-1	doublet	doublet	doublet	0.637112723112587	singlet	doublet	doublet	unassigned	FN_S1256
	3	donor3	AATGACCCACGGTGAA-1	singlet	donor3	singlet	0.0085169158767051	singlet	singlet	donor3	S5-PCW10	FN_S1256
	2	donor0	AATGACCCACTCCTGT-1	singlet	donor0	singlet	0.0002860461069346	singlet	singlet	donor0	S1-PCW7	FN_S1256
	2	donor0	AATGACCCAGAGCCCT-1	singlet	donor0	singlet	0.79712166607445	singlet	singlet	donor0	S1-PCW7	FN_S1256
	3	donor3	AATGACCCAGAGGGTT-1	singlet	donor3	singlet	0.320830119623274	singlet	singlet	donor3	S5-PCW10	FN_S1256
	2	donor0	AATGACCCAGCAGACA-1	singlet	donor0	singlet	0.308130545816717	singlet	singlet	donor0	S1-PCW7	FN_S1256
	0	donor2	AATGACCCAGCTGTAT-1	singlet	donor2	singlet	0.216608130800342	singlet	singlet	donor2	S2-PCW8	FN_S1256
	3	donor3	AATGACCCATCCGATA-1	singlet	donor3	singlet	0.721739093539557	singlet	singlet	donor3	S5-PCW10	FN_S1256
	doublet	doublet	AATGACCCATTCTCTA-1	doublet	doublet	doublet	1.70030621537321	doublet	doublet	doublet	unassigned	FN_S1256
	doublet	doublet	AATGACCGTAGTCACT-1	doublet	doublet	doublet	0.680843980550465	singlet	doublet	doublet	unassigned	FN_S1256
	3	donor3	AATGACCGTCAGTCTA-1	singlet	donor3	singlet	0.0507415729941844	singlet	singlet	donor3	S5-PCW10	FN_S1256
	1	donor1	AATGACCGTCGCACAC-1	singlet	donor1	singlet	0.444762636961208	singlet	singlet	donor1	S6-PCW12	FN_S1256
	1	donor1	AATGACCGTCTCACAA-1	singlet	donor1	singlet	0.238734997020708	singlet	singlet	donor1	S6-PCW12	FN_S1256
	2	donor0	AATGACCGTGATACCT-1	singlet	donor0	singlet	0.0124471216818347	singlet	singlet	donor0	S1-PCW7	FN_S1256
	3	donor3	AATGACCGTGGCCCAT-1	singlet	donor3	singlet	0.0041184521455414	singlet	singlet	donor3	S5-PCW10	FN_S1256
	0	donor2	AATGACCTCAACCTTT-1	singlet	donor2	singlet	0.171853546586756	singlet	singlet	donor2	S2-PCW8	FN_S1256
	1	donor1	AATGACCTCAAGCCCG-1	singlet	donor1	singlet	0.0912299401311329	singlet	singlet	donor1	S6-PCW12	FN_S1256
	doublet	doublet	AATGACCTCAGCTTCC-1	doublet	doublet	doublet	1.3384584123306	doublet	doublet	doublet	unassigned	FN_S1256
	3	donor3	AATGACCTCATTCACT-1	singlet	donor3	singlet	0.462643281547294	singlet	singlet	donor3	S5-PCW10	FN_S1256
	3	donor3	AATGACCTCATTCGGA-1	singlet	donor3	singlet	0.649058580644667	singlet	singlet	donor3	S5-PCW10	FN_S1256
	3	donor3	AATGACCTCGACCATA-1	singlet	donor3	singlet	0.426825617111698	singlet	singlet	donor3	S5-PCW10	FN_S1256
	doublet	doublet	AATGACCTCGCAAGAG-1	doublet	doublet	doublet	0.300058433640021	singlet	doublet	doublet	unassigned	FN_S1256
	3	donor3	AATGACCTCGCATTGA-1	singlet	donor3	singlet	1.07746043851075	doublet	singlet	donor3	S5-PCW10	FN_S1256
	1	donor1	AATGACCTCGTGAGAG-1	singlet	donor1	singlet	0.998720286860958	doublet	singlet	donor1	S6-PCW12	FN_S1256
	2	donor0	AATGACCTCGTTCATT-1	singlet	donor0	singlet	0.0244082798901075	singlet	singlet	donor0	S1-PCW7	FN_S1256
	1	donor1	AATGACCTCTACCTTA-1	singlet	donor1	singlet	1.14648288432206	doublet	singlet	donor1	S6-PCW12	FN_S1256
	3	donor3	AATGACCTCTTCACAT-1	singlet	donor3	singlet	1.34209170436795	doublet	singlet	donor3	S5-PCW10	FN_S1256
	1	donor1	AATGACCTCTTCGATT-1	singlet	donor1	singlet	0.28146158455492	singlet	singlet	donor1	S6-PCW12	FN_S1256
	doublet	doublet	AATGACCTCTTTGGAG-1	doublet	doublet	doublet	0.330309512478737	singlet	doublet	doublet	unassigned	FN_S1256
	doublet	doublet	AATGCCAAGAGCCATG-1	doublet	doublet	doublet	1.24368386805199	doublet	doublet	doublet	unassigned	FN_S1256
	3	donor3	AATGCCAAGAGTCTGG-1	singlet	donor3	singlet	0.914332682792546	singlet	singlet	donor3	S5-PCW10	FN_S1256
	3	donor3	AATGCCAAGCAATTCC-1	singlet	donor3	singlet	0.454468536646782	singlet	singlet	donor3	S5-PCW10	FN_S1256
	3	donor3	AATGCCAAGCTAATCC-1	singlet	donor3	singlet	0.162260080234652	singlet	singlet	donor3	S5-PCW10	FN_S1256
	1	donor1	AATGCCAAGGAAAGGT-1	singlet	donor1	singlet	7.02920746225704e-05	singlet	singlet	donor1	S6-PCW12	FN_S1256
	doublet	doublet	AATGCCAAGGCCTTCG-1	doublet	doublet	doublet	0.435831503368763	singlet	doublet	doublet	unassigned	FN_S1256
	1	donor1	AATGCCAAGGGAGATA-1	singlet	donor1	singlet	0.0800950781049748	singlet	singlet	donor1	S6-PCW12	FN_S1256
	unassigned	doublet	AATGCCAAGGTAGTCG-1	doublet	doublet	doublet	0.656368829427557	singlet	doublet	doublet	unassigned	FN_S1256
	1	donor1	AATGCCAAGGTTGGAC-1	singlet	donor1	singlet	0.635029135140959	singlet	singlet	donor1	S6-PCW12	FN_S1256
	0	donor2	AATGCCACAAGGCGTA-1	singlet	donor2	singlet	0.0333839149569302	singlet	singlet	donor2	S2-PCW8	FN_S1256
	2	donor0	AATGCCACAATAACCC-1	singlet	donor0	singlet	0.0413178955898442	singlet	singlet	donor0	S1-PCW7	FN_S1256
	0	donor2	AATGCCACACCCTCTA-1	singlet	donor2	singlet	0.0627292435774977	singlet	singlet	donor2	S2-PCW8	FN_S1256
	doublet	doublet	AATGCCACACCTGCAG-1	doublet	doublet	doublet	0.09986422561678	singlet	doublet	doublet	unassigned	FN_S1256
	doublet	doublet	AATGCCACACGCGCAT-1	doublet	doublet	doublet	1.06009998474622	doublet	doublet	doublet	unassigned	FN_S1256
	2	donor0	AATGCCACACTCCACT-1	singlet	donor0	singlet	0.0241361506913713	singlet	singlet	donor0	S1-PCW7	FN_S1256
	0	donor2	AATGCCACAGAGTTCT-1	singlet	donor2	singlet	0.33936149882275	singlet	singlet	donor2	S2-PCW8	FN_S1256
	1	donor1	AATGCCACAGATTCGT-1	singlet	donor1	singlet	0.003632809232376	singlet	singlet	donor1	S6-PCW12	FN_S1256
	3	donor3	AATGCCACAGCGAACA-1	singlet	donor3	singlet	0.0260665549444721	singlet	singlet	donor3	S5-PCW10	FN_S1256
	2	donor0	AATGCCACATAGGTAA-1	singlet	donor0	singlet	0.0054869062782488	singlet	singlet	donor0	S1-PCW7	FN_S1256
	3	donor3	AATGCCACATGGGCAA-1	singlet	donor3	singlet	0.71689131926431	singlet	singlet	donor3	S5-PCW10	FN_S1256
	3	donor3	AATGCCAGTACCTGTA-1	singlet	donor3	singlet	0.92811075220829	doublet	singlet	donor3	S5-PCW10	FN_S1256
	2	donor0	AATGCCAGTCAGACGA-1	singlet	donor0	singlet	1.399989919743	doublet	singlet	donor0	S1-PCW7	FN_S1256
	0	donor2	AATGCCAGTCCATCTC-1	singlet	donor2	singlet	0.452348368570082	singlet	singlet	donor2	S2-PCW8	FN_S1256
	doublet	doublet	AATGCCAGTGCCTTCT-1	doublet	doublet	doublet	0.648815900630884	singlet	doublet	doublet	unassigned	FN_S1256
	1	donor1	AATGCCAGTTTACGTG-1	singlet	donor1	singlet	0.0287349064326324	singlet	singlet	donor1	S6-PCW12	FN_S1256
	doublet	doublet	AATGCCATCACAAGGG-1	doublet	doublet	doublet	0.0514766629276694	singlet	doublet	doublet	unassigned	FN_S1256
	1	donor1	AATGCCATCACGATCA-1	singlet	donor1	singlet	0.340409789492983	singlet	singlet	donor1	S6-PCW12	FN_S1256
	1	donor1	AATGCCATCAGAATAG-1	singlet	donor1	singlet	0.0012172565862856	singlet	singlet	donor1	S6-PCW12	FN_S1256
	doublet	doublet	AATGCCATCCCGAACG-1	doublet	doublet	doublet	0.59435174098947	singlet	doublet	doublet	unassigned	FN_S1256
	3	donor3	AATGCCATCCTACACC-1	singlet	donor3	singlet	0.0005672025507778	singlet	singlet	donor3	S5-PCW10	FN_S1256
	2	donor0	AATGCCATCGCGGTAC-1	singlet	donor0	singlet	0.0218669988563238	singlet	singlet	donor0	S1-PCW7	FN_S1256
	doublet	doublet	AATGCCATCGTCCATC-1	doublet	doublet	doublet	0.0285725675880574	singlet	doublet	doublet	unassigned	FN_S1256
	1	donor1	AATGCCATCTGTAAGC-1	singlet	donor1	singlet	0.703716139215404	singlet	singlet	donor1	S6-PCW12	FN_S1256
	3	donor3	AATGGAAAGAACAGGA-1	singlet	donor3	singlet	0.002554453283377	singlet	singlet	donor3	S5-PCW10	FN_S1256
	0	donor2	AATGGAAAGAATGTTG-1	singlet	doublet	doublet	0.0962732633884296	singlet	singlet	donor2	unassigned	FN_S1256
	doublet	doublet	AATGGAAAGACACACG-1	doublet	doublet	doublet	0.513820661308137	singlet	doublet	doublet	unassigned	FN_S1256
	3	donor3	AATGGAAAGACATGCG-1	singlet	donor3	singlet	0.19647642272516	singlet	singlet	donor3	S5-PCW10	FN_S1256
	2	donor0	AATGGAAAGAGAGGTA-1	singlet	donor0	singlet	0.0086765886138816	singlet	singlet	donor0	S1-PCW7	FN_S1256
	2	donor0	AATGGAAAGAGATCGC-1	singlet	donor0	singlet	0.0003323605649158	singlet	singlet	donor0	S1-PCW7	FN_S1256
	doublet	doublet	AATGGAAAGAGTCGAC-1	doublet	doublet	doublet	0.0671288757668439	singlet	doublet	doublet	unassigned	FN_S1256
	doublet	doublet	AATGGAAAGCAAATCA-1	doublet	doublet	doublet	0.402981806673505	singlet	doublet	doublet	unassigned	FN_S1256
	2	donor0	AATGGAAAGCACTCTA-1	singlet	donor0	singlet	6.7688765987285e-06	singlet	singlet	donor0	S1-PCW7	FN_S1256
	2	donor0	AATGGAAAGCACTGGA-1	singlet	donor0	singlet	1.2183878415019	doublet	singlet	donor0	S1-PCW7	FN_S1256
	0	donor2	AATGGAAAGCAGAAAG-1	singlet	donor2	singlet	0.0063252973030943	singlet	singlet	donor2	S2-PCW8	FN_S1256
	2	donor0	AATGGAAAGCAGCCTC-1	singlet	donor0	singlet	0.809886503526522	singlet	singlet	donor0	S1-PCW7	FN_S1256
	doublet	doublet	AATGGAAAGCAGGTCA-1	doublet	doublet	doublet	0.0253532377612461	singlet	doublet	doublet	unassigned	FN_S1256
	2	donor0	AATGGAAAGCATGAAT-1	singlet	donor0	singlet	0.241707851735137	singlet	singlet	donor0	S1-PCW7	FN_S1256
[truncated: 86,211 more rows]

## Sheet: Supplementary Data 2
	Supplementary Table 2. Per-donor cell contributions by cluster, sex, developmental stage, and individual sample in the developing human olfactory epithelium (n = 8 donors).
	cluster	count	pct	Male	Female	PCW7-8	PCW10	PCW12	S1-PCW7	S2-PCW8	S3-PCW10	S5-PCW10	S4-PCW10.5	S6-PCW12	S7-PCW12	S8-PCW12
	RHBC	2588	6.1803	1529	1059	523	997	1068	315	208	242	493	262	291	589	188
	OHBC	549	1.31104	466	83	0	317	232	0	0	32	283	2	127	81	24
	CycBasal	664	1.58567	382	282	150	305	209	66	84	83	147	75	48	123	38
	GBC	89	0.212537	22	67	19	38	32	4	15	10	7	21	0	31	1
	INP	350	0.835821	154	196	83	163	104	28	55	41	68	54	11	87	6
	iOSN	436	1.04119	166	270	49	191	196	5	44	43	69	79	34	147	15
	Deut	344	0.821493	213	131	12	177	155	2	10	49	76	52	71	69	15
	MCC	1706	4.07403	938	768	27	748	931	4	23	209	272	267	351	478	102
	MV	2525	6.02985	1358	1167	237	1245	1043	41	196	355	496	394	320	577	146
	SUS	992	2.36896	355	637	186	460	346	41	145	114	117	229	50	263	33
	NP	923	2.20418	244	679	648	115	160	32	616	88	23	4	16	59	85
	GLUT	997	2.3809	566	431	316	299	382	2	314	286	9	4	33	113	236
	GABA	529	1.26328	343	186	182	62	285	137	45	33	13	16	23	125	137
	GnRH	29	0.0692537	18	11	11	8	10	8	3	4	0	4	1	4	5
	NOS1	209	0.499104	164	45	119	8	82	101	18	0	6	2	6	25	51
	NCC	344	0.821493	258	86	166	74	104	128	38	15	45	14	27	34	43
	SCP	128	0.305672	83	45	47	25	56	34	13	7	10	8	11	24	21
	SC	213	0.508657	139	74	34	60	119	23	11	30	22	8	16	55	48
	OEC	336	0.802388	157	179	76	56	204	25	51	16	24	16	16	112	76
	Mel	161	0.384478	71	90	32	31	98	10	22	7	9	15	8	53	37
	MSC	272	0.649552	169	103	54	94	124	35	19	32	44	18	16	66	42
	Mes0	2475	5.91045	1647	828	537	926	1012	311	226	334	421	171	278	431	303
	Mes1	5921	14.1397	3731	2190	477	2523	2921	90	387	755	1165	603	1019	1200	702
	Mes2	4838	11.5534	3981	857	2833	927	1078	2355	478	212	646	69	309	310	459
	Osteo	5656	13.5069	4254	1402	458	2570	2628	207	251	1230	1182	158	461	993	1174
	Cartl	3010	7.18806	1976	1034	681	815	1514	325	356	282	387	146	487	532	495
	Peri	821	1.9606	510	311	71	297	453	20	51	89	154	54	105	206	142
	EC	1838	4.38925	1206	632	297	649	892	167	130	202	298	149	263	353	276
	Lymph	294	0.70209	201	93	24	135	135	9	15	37	67	31	55	47	33
	Sat	864	2.06328	652	212	339	257	268	242	97	42	198	17	28	98	142
	SM	1185	2.82985	896	289	248	278	659	189	59	79	164	35	76	195	388
	MG	589	1.40657	402	187	80	225	284	48	32	76	108	41	62	114	108
	Total	41875	100	27251	14624	9016	15075	17784	5004	4012	5034	7023	3018	4619	7594	5571

## Sheet: Supplementary Data 3
	Supplementary Table 3. Sample-level sex assignment, XIST/Y expression–based classification, and erythroid contamination filtering in the developing human olfactory epithelium (n = 8 donors).
	sample	n_cells	frac_female_like	frac_male_like	frac_ambiguous	median_sex_score	median_eryth_sum	n_removed	frac_removed	eryth_threshold
	S1-PCW7	7221	0.049023680930619	0.645478465586484	0.305497853482897	-20.1489430318002	1.0166715027801	2217	0.30702118820108	5.08896138232325
	S2-PCW8	5087	0.776292510320425	0.0125810890505209	0.211126400629054	21.0878171943369	0.967688459450668	1075	0.211322980145469	5.08896138232325
	S3-PCW10	7191	0.048254762898067	0.655958837435684	0.29578639966625	-20.2711693235484	2.09521588156078	2157	0.299958281184814	5.08896138232325
	S5-PCW10	8929	0.771418971889349	0.0159032366446411	0.21267779146601	21.0641058813662	1.00280722172823	1906	0.213461753835816	5.08896138232325
	S4-PCW10.5	4372	0.0514638609332113	0.645013723696249	0.30352241537054	-20.2450207652752	2.0350640417908	1354	0.309698078682525	5.08896138232325
	S6-PCW12	6483	0.0447323769859633	0.668671911152244	0.286595711861792	-20.3000631064955	1.06923266812781	1864	0.287521209316674	5.08896138232325
	S7-PCW12	10553	0.696484412015541	0.0270065384250924	0.276509049559367	20.6979307698177	2.22766170952208	2959	0.280394200701222	5.08896138232325
	S8-PCW12	8392	0.0581506196377502	0.612368922783603	0.329480457578646	-20.111989963977	2.15929015038638	2821	0.33615347950429	5.08896138232325

## Sheet: Supplementary Data 4
	Supplementary Table 4. Differential expression of marker genes for cell annotation level 0.
	p_val	avg_log2FC	pct.1	pct.2	p_val_adj	cluster	gene	test.use
	0	7.11883	0.772	0.005	0	Epithelium	GRHL2	MAST
	0	7.20413	0.768	0.004	0	Epithelium	RBM47	MAST
	0	8.60018	0.736	0.003	0	Epithelium	ABCA13	MAST
	0	7.03013	0.723	0.007	0	Epithelium	NTN1	MAST
	0	7.74932	0.691	0.004	0	Epithelium	TTC6	MAST
	0	7.14716	0.68	0.012	0	Epithelium	CHST9	MAST
	0	3.28972	0.757	0.102	0	Epithelium	EPB41L4A	MAST
	0	5.95736	0.671	0.028	0	Epithelium	EZR	MAST
	0	4.98686	0.674	0.042	0	Epithelium	IKZF2	MAST
	0	5.61777	0.666	0.045	0	Epithelium	MIR205HG	MAST
	0	3.19331	0.89	0.273	0	Epithelium	PATJ	MAST
	0	4.47912	0.806	0.198	0	Epithelium	GLIS3	MAST
	0	5.67251	0.607	0.016	0	Epithelium	CELSR1	MAST
	0	7.7706	0.587	0.004	0	Epithelium	CLIC6	MAST
	0	3.94269	0.614	0.046	0	Epithelium	SAMD12	MAST
	0	4.39624	0.607	0.041	0	Epithelium	MTUS2	MAST
	0	7.15656	0.565	0.003	0	Epithelium	ELF5	MAST
	0	4.21096	0.596	0.04	0	Epithelium	PLCH1	MAST
	0	7.55043	0.558	0.003	0	Epithelium	EHF	MAST
	0	7.59491	0.547	0.003	0	Epithelium	ELF3	MAST
	0	6.92252	0.545	0.005	0	Epithelium	ADAM28	MAST
	0	4.43453	0.562	0.024	0	Epithelium	MAP7	MAST
	0	4.79852	0.569	0.045	0	Epithelium	SORL1	MAST
	0	3.97931	0.556	0.043	0	Epithelium	TPD52	MAST
	0	2.94518	0.722	0.215	0	Epithelium	NEBL	MAST
	0	8.03086	0.482	0.002	0	Epithelium	MUC16	MAST
	0	2.58515	0.74	0.267	0	Epithelium	MEIS1	MAST
	0	4.19109	0.51	0.04	0	Epithelium	CCDC88C	MAST
	0	3.03561	0.677	0.211	0	Epithelium	MAPK10	MAST
	0	3.63948	0.53	0.065	0	Epithelium	PLEKHA7	MAST
	0	6.65659	0.467	0.007	0	Epithelium	GRHL1	MAST
	0	4.17061	0.505	0.046	0	Epithelium	PPM1H	MAST
	0	5.6045	0.466	0.012	0	Epithelium	STOX1	MAST
	0	3.75062	0.648	0.197	0	Epithelium	KRT19	MAST
	0	4.94556	0.47	0.022	0	Epithelium	WWC1	MAST
	0	3.35961	0.507	0.064	0	Epithelium	SHANK2	MAST
	0	6.08601	0.449	0.007	0	Epithelium	ESRP1	MAST
	0	6.38973	0.45	0.008	0	Epithelium	MCTP2	MAST
	0	2.136	0.808	0.367	0	Epithelium	EYA2	MAST
	0	7.12013	0.447	0.006	0	Epithelium	CRACDL	MAST
	0	4.19637	0.516	0.078	0	Epithelium	NSUN7	MAST
	0	6.94795	0.443	0.006	0	Epithelium	RAB11FIP1	MAST
	0	4.26707	0.451	0.018	0	Epithelium	CDH1	MAST
	0	2.42991	0.668	0.236	0	Epithelium	USP54	MAST
	0	3.01671	0.543	0.112	0	Epithelium	BAIAP2L1	MAST
	0	1.33685	0.602	0.174	0	Epithelium	FGD4	MAST
	0	2.89423	0.801	0.375	0	Epithelium	FRAS1	MAST
	0	1.93861	0.905	0.479	0	Epithelium	MEIS2	MAST
	0	1.57688	0.642	0.221	0	Epithelium	CCSER1	MAST
	0	1.53625	0.494	0.076	0	Epithelium	ADGRV1	MAST
	0	1.7305	0.732	0.314	0	Epithelium	ANKS1B	MAST
	0	2.41754	0.732	0.316	0	Epithelium	RUNX1	MAST
	0	3.74298	0.477	0.072	0	Epithelium	LYPD6B	MAST
	0	4.71511	0.428	0.026	0	Epithelium	SLC1A1	MAST
	0	4.5604	0.425	0.024	0	Epithelium	MYH14	MAST
	0	2.74177	0.553	0.153	0	Epithelium	KDM7A	MAST
	0	2.32269	0.547	0.149	0	Epithelium	KIAA1671	MAST
	0	2.6316	0.513	0.118	0	Epithelium	MPP7	MAST
	0	4.81976	0.418	0.029	0	Epithelium	ALOX15	MAST
	0	2.1687	0.509	0.122	0	Epithelium	SLC22A23	MAST
	0	3.45497	0.62	0.234	0	Epithelium	SPAG16	MAST
	0	3.89984	0.465	0.079	0	Epithelium	TSGA10	MAST
	0	1.73417	0.724	0.339	0	Epithelium	NHSL1	MAST
	0	3.74223	0.51	0.132	0	Epithelium	NDRG1	MAST
	0	1.31673	0.48	0.103	0	Epithelium	ARHGEF28	MAST
	0	2.74265	0.549	0.173	0	Epithelium	SAT1	MAST
	0	1.80441	0.788	0.413	0	Epithelium	STOX2	MAST
	0	2.24052	0.698	0.323	0	Epithelium	STRBP	MAST
	0	1.32839	0.799	0.425	0	Epithelium	CNTN4	MAST
	0	0.894222	0.542	0.169	0	Epithelium	CHD7	MAST
	0	1.64386	0.443	0.07	0	Epithelium	DOCK3	MAST
	0	3.05712	0.462	0.089	0	Epithelium	PTPN3	MAST
	0	3.68838	0.448	0.077	0	Epithelium	HES1	MAST
	0	3.20054	0.467	0.097	0	Epithelium	BCL6	MAST
	0	1.50425	0.754	0.387	0	Epithelium	PTPRJ	MAST
	0	8.54893	0.368	0.003	0	Epithelium	NWD1	MAST
	0	1.96938	0.691	0.326	0	Epithelium	PDGFC	MAST
	0	4.74691	0.381	0.017	0	Epithelium	PDLIM1	MAST
	0	1.90669	0.94	0.577	0	Epithelium	ANK3	MAST
	0	3.30152	0.403	0.041	0	Epithelium	MYO5C	MAST
	0	2.70564	0.459	0.097	0	Epithelium	CMTM8	MAST
	0	1.94106	0.893	0.534	0	Epithelium	TSHZ2	MAST
	0	4.51425	0.393	0.036	0	Epithelium	EGLN3	MAST
	0	6.62116	0.357	0.003	0	Epithelium	DPYS	MAST
	0	1.76602	0.682	0.33	0	Epithelium	ABLIM1	MAST
	0	2.95424	0.467	0.115	0	Epithelium	OSBPL3	MAST
	0	1.75038	0.7	0.349	0	Epithelium	AFF1	MAST
	0	2.68516	0.451	0.1	0	Epithelium	EXPH5	MAST
	0	3.83156	0.417	0.067	0	Epithelium	BHLHE40	MAST
	0	1.76274	0.684	0.336	0	Epithelium	PAK1	MAST
	0	2.87141	0.479	0.136	0	Epithelium	SNAPC1	MAST
	0	2.4709	0.65	0.308	0	Epithelium	CCDC146	MAST
	0	2.2966	0.476	0.134	0	Epithelium	LIMK2	MAST
	0	0.87037	0.487	0.147	0	Epithelium	DPP10	MAST
	0	3.9128	0.368	0.028	0	Epithelium	SLC37A1	MAST
	0	1.3914	0.573	0.234	0	Epithelium	PAWR	MAST
	0	1.44098	0.535	0.197	0	Epithelium	SHROOM3	MAST
	0	1.44405	0.623	0.286	0	Epithelium	NELL2	MAST
	0	2.37105	0.541	0.205	0	Epithelium	MAP3K5	MAST
	0	3.31006	0.465	0.129	0	Epithelium	ANXA1	MAST
	0	2.27475	0.506	0.17	0	Epithelium	TMEM123	MAST
	0	5.32442	0.344	0.009	0	Epithelium	RNF43	MAST
	0	1.1229	0.756	0.423	0	Epithelium	MECOM	MAST
	0	2.65838	0.958	0.625	0	Epithelium	SDK1	MAST
	0	2.26296	0.542	0.21	0	Epithelium	SCD5	MAST
	0	1.73043	0.82	0.49	0	Epithelium	ALCAM	MAST
	0	3.02194	0.405	0.076	0	Epithelium	CCDC125	MAST
	0	3.9357	0.353	0.024	0	Epithelium	RAB3IP	MAST
	0	3.41848	0.367	0.039	0	Epithelium	GCNT2	MAST
	0	1.62733	0.647	0.319	0	Epithelium	OSBPL10	MAST
	0	1.52113	0.76	0.433	0	Epithelium	RALGAPA2	MAST
	0	6.01936	0.333	0.006	0	Epithelium	SGPP2	MAST
	0	4.089	0.362	0.035	0	Epithelium	SLC15A2	MAST
	0	1.72447	0.81	0.485	0	Epithelium	SRGAP3	MAST
	0	5.84163	0.331	0.008	0	Epithelium	CDS1	MAST
	0	1.58022	0.619	0.298	0	Epithelium	TTC39C	MAST
	0	3.75735	0.356	0.038	0	Epithelium	LNX1	MAST
	0	2.5897	0.421	0.103	0	Epithelium	PCAT1	MAST
	0	2.1646	0.465	0.148	0	Epithelium	KRT8	MAST
	0	1.28677	0.629	0.312	0	Epithelium	MYO6	MAST
	0	1.79391	0.532	0.216	0	Epithelium	TACC2	MAST
	0	1.38048	0.597	0.281	0	Epithelium	VPS13A	MAST
	0	1.47536	0.781	0.467	0	Epithelium	CARMIL1	MAST
	0	1.41571	0.529	0.217	0	Epithelium	ELL2	MAST
	0	3.82567	0.361	0.049	0	Epithelium	KLF5	MAST
	0	7.27817	0.314	0.003	0	Epithelium	ATP2C2	MAST
	0	2.49055	0.437	0.126	0	Epithelium	DSP	MAST
	0	2.80332	0.403	0.094	0	Epithelium	SPOCK1	MAST
	0	5.46196	0.316	0.008	0	Epithelium	ACSM3	MAST
	0	1.19556	0.571	0.264	0	Epithelium	PTPRZ1	MAST
	0	6.4848	0.308	0.003	0	Epithelium	PRRG4	MAST
	0	3.96273	0.339	0.036	0	Epithelium	ARHGEF38	MAST
	0	3.23515	0.396	0.093	0	Epithelium	ERRFI1	MAST
	0	2.03008	0.449	0.146	0	Epithelium	TJP2	MAST
	0	6.83821	0.307	0.004	0	Epithelium	RHPN2	MAST
	0	2.16862	0.62	0.318	0	Epithelium	IGFBP2	MAST
	0	4.07495	0.331	0.03	0	Epithelium	TP63	MAST
	0	6.2589	0.304	0.004	0	Epithelium	BLNK	MAST
	0	2.67162	0.411	0.111	0	Epithelium	CFAP20DC	MAST
	0	10.5899	0.302	0.002	0	Epithelium	DNAH11	MAST
	0	1.32739	0.571	0.271	0	Epithelium	BCL11A	MAST
	0	1.15952	0.82	0.521	0	Epithelium	FRMD4B	MAST
	0	2.13996	0.441	0.143	0	Epithelium	SMYD2	MAST
	0	5.45091	0.319	0.021	0	Epithelium	CFAP69	MAST
	0	1.13556	0.675	0.379	0	Epithelium	MTUS1	MAST
	0	3.36209	0.326	0.031	0	Epithelium	ARFGEF3	MAST
	0	1.6812	0.919	0.624	0	Epithelium	CUX1	MAST
	0	5.50029	0.302	0.007	0	Epithelium	LLGL2	MAST
	0	1.56524	0.496	0.201	0	Epithelium	PTPRF	MAST
	0	4.8417	0.314	0.02	0	Epithelium	ANKRD37	MAST
	0	5.19689	0.302	0.01	0	Epithelium	TC2N	MAST
	0	1.45336	0.675	0.384	0	Epithelium	SGMS1	MAST
	0	1.30969	0.762	0.472	0	Epithelium	CMIP	MAST
	0	2.43713	0.438	0.148	0	Epithelium	GFRA1	MAST
	0	1.69477	0.461	0.172	0	Epithelium	ECHDC2	MAST
	0	2.27975	0.428	0.139	0	Epithelium	ECE1	MAST
	0	6.07149	0.295	0.007	0	Epithelium	ATP13A4	MAST
	0	1.08393	0.471	0.183	0	Epithelium	NRCAM	MAST
	0	7.50289	0.289	0.001	0	Epithelium	SVOPL	MAST
	0	1.47689	0.533	0.246	0	Epithelium	PPM1L	MAST
	0	1.28773	0.612	0.325	0	Epithelium	CYTH1	MAST
	0	2.59034	0.337	0.051	0	Epithelium	PLPPR1	MAST
	0	1.4236	0.455	0.169	0	Epithelium	SHTN1	MAST
	0	6.3327	0.303	0.017	0	Epithelium	CCDC30	MAST
	0	1.51328	0.624	0.339	0	Epithelium	EGFR	MAST
	0	3.77577	0.342	0.058	0	Epithelium	SLC2A1	MAST
	0	8.32232	0.287	0.004	0	Epithelium	FANK1	MAST
	0	7.20888	0.285	0.002	0	Epithelium	RASSF6	MAST
	0	3.09397	0.315	0.033	0	Epithelium	CXADR	MAST
	0	2.05357	0.394	0.112	0	Epithelium	MYO5B	MAST
	0	1.90215	0.335	0.053	0	Epithelium	RIMS2	MAST
	0	0.847365	0.469	0.187	0	Epithelium	PRKCH	MAST
	0	4.8339	0.318	0.037	0	Epithelium	EFCAB6	MAST
	0	4.89681	0.302	0.021	0	Epithelium	KLHL14	MAST
	0	1.85496	0.428	0.148	0	Epithelium	NPNT	MAST
	0	1.18345	0.688	0.408	0	Epithelium	NR6A1	MAST
	0	1.13644	0.842	0.563	0	Epithelium	CAMK1D	MAST
	0	1.60715	0.454	0.175	0	Epithelium	RALGPS1	MAST
	0	0.632657	0.356	0.077	0	Epithelium	RAPGEF5	MAST
	0	1.47239	0.617	0.338	0	Epithelium	STK38	MAST
	0	5.80723	0.288	0.01	0	Epithelium	SPATA6L	MAST
	0	2.08141	0.326	0.049	0	Epithelium	CHL1	MAST
	0	1.62878	0.461	0.184	0	Epithelium	HOOK2	MAST
	0	3.90777	0.301	0.025	0	Epithelium	SYTL3	MAST
	0	1.13351	0.671	0.396	0	Epithelium	GTF2IRD1	MAST
	0	2.03462	0.399	0.125	0	Epithelium	PROM1	MAST
	0	2.5123	0.359	0.086	0	Epithelium	FAAH2	MAST
	0	2.17078	0.376	0.103	0	Epithelium	ZDHHC13	MAST
	0	0.441063	0.515	0.245	0	Epithelium	NRXN3	MAST
	0	1.71868	0.435	0.165	0	Epithelium	PRKX	MAST
	0	6.8813	0.274	0.004	0	Epithelium	SLC27A2	MAST
	0	1.47962	0.511	0.242	0	Epithelium	SLK	MAST
	0	7.79858	0.269	0.001	0	Epithelium	MACC1	MAST
	0	6.30132	0.272	0.005	0	Epithelium	DCDC2C	MAST
	0	1.32078	0.636	0.369	0	Epithelium	STIM2	MAST
	0	0.987665	0.743	0.478	0	Epithelium	LMO7	MAST
	0	3.86637	0.315	0.05	0	Epithelium	SLC2A3	MAST
	0	1.98482	0.423	0.159	0	Epithelium	CD9	MAST
	0	1.1596	0.615	0.351	0	Epithelium	ENOSF1	MAST
	0	1.78053	0.41	0.146	0	Epithelium	YBX3	MAST
	0	0.891221	0.715	0.451	0	Epithelium	PPP1R9A	MAST
	0	1.25265	0.738	0.475	0	Epithelium	ETV6	MAST
	0	1.14526	0.867	0.604	0	Epithelium	NEDD4L	MAST
	0	1.13358	0.692	0.429	0	Epithelium	FUT8	MAST
	0	1.00454	0.372	0.11	0	Epithelium	AKAP6	MAST
	0	1.80715	0.36	0.098	0	Epithelium	STON2	MAST
	0	1.61428	0.724	0.462	0	Epithelium	ZFP36L1	MAST
	0	1.5833	0.359	0.098	0	Epithelium	PPP1R13B	MAST
	0	1.68064	0.425	0.164	0	Epithelium	TDRP	MAST
	0	2.06667	0.966	0.706	0	Epithelium	MSI2	MAST
	0	2.38349	0.349	0.089	0	Epithelium	PDE8B	MAST
	0	1.23414	0.482	0.223	0	Epithelium	ESR2	MAST
	0	4.11988	0.298	0.039	0	Epithelium	IQCH	MAST
	0	1.1866	0.642	0.383	0	Epithelium	KIAA0319L	MAST
	0	1.89381	0.772	0.514	0	Epithelium	ANXA2	MAST
	0	3.36684	0.317	0.059	0	Epithelium	C5orf66	MAST
	0	1.61103	0.427	0.169	0	Epithelium	GALNT13	MAST
	0	2.13535	0.374	0.116	0	Epithelium	POR	MAST
	0	4.88921	0.286	0.028	0	Epithelium	CASC2	MAST
	0	5.65722	0.265	0.008	0	Epithelium	ATP8B4	MAST
	0	1.14166	0.651	0.394	0	Epithelium	ESYT2	MAST
	0	1.09491	0.663	0.406	0	Epithelium	RREB1	MAST
	0	1.88665	0.402	0.145	0	Epithelium	SINHCAF	MAST
	0	1.09545	0.648	0.392	0	Epithelium	ACTN4	MAST
	0	5.85028	0.29	0.034	0	Epithelium	TMEM232	MAST
	0	6.52364	0.272	0.017	0	Epithelium	LRRIQ1	MAST
	0	2.1985	0.566	0.311	0	Epithelium	KHDRBS2	MAST
	0	8.57046	0.257	0.003	0	Epithelium	CFAP70	MAST
	0	2.54765	0.903	0.65	0	Epithelium	H3-3B	MAST
	0	5.70222	0.272	0.019	0	Epithelium	PACRG	MAST
	0	2.43703	0.372	0.119	0	Epithelium	RBBP8	MAST
	0	1.35526	0.518	0.266	0	Epithelium	CAST	MAST
	0	4.08346	0.295	0.043	0	Epithelium	IER3	MAST
	0	3.56613	0.275	0.023	0	Epithelium	SYT17	MAST
	0	1.03034	0.708	0.456	0	Epithelium	VPS13C	MAST
	0	2.97193	0.33	0.079	0	Epithelium	UBASH3B	MAST
	0	1.2997	0.694	0.443	0	Epithelium	COL4A5	MAST
	0	8.06015	0.251	0.001	0	Epithelium	FYB2	MAST
	0	2.9702	0.315	0.066	0	Epithelium	CPXM2	MAST
	0	7.16485	0.25	0.001	0	Epithelium	RIPK4	MAST
	0	2.07117	0.389	0.141	0	Epithelium	KCNB2	MAST
	0	1.13693	0.642	0.394	0	Epithelium	GAPVD1	MAST
	0	0.822058	0.613	0.365	0	Epithelium	MYO1D	MAST
	0	0.93588	0.751	0.505	0	Epithelium	TRAPPC9	MAST
	0	2.78586	0.279	0.034	0	Epithelium	MIR325HG	MAST
	0	2.07076	0.323	0.078	0	Epithelium	ENO4	MAST
	0	1.11284	0.7	0.456	0	Epithelium	MAGI3	MAST
	0	3.20089	0.27	0.027	0	Epithelium	SHISA9	MAST
	0	0.638531	0.758	0.515	0	Epithelium	CADM1	MAST
	0	0.996394	0.547	0.305	0	Epithelium	SLX4IP	MAST
	0	1.1811	0.79	0.548	0	Epithelium	C11orf49	MAST
	0	1.10838	0.56	0.319	0	Epithelium	CRACD	MAST
	0	1.56411	0.396	0.155	0	Epithelium	SPPL2B	MAST
	0	1.36342	0.489	0.248	0	Epithelium	ABCA5	MAST
	0	5.19977	0.29	0.049	0	Epithelium	CDHR3	MAST
	0	1.3854	0.423	0.182	0	Epithelium	CMTM4	MAST
	0	1.68474	0.352	0.111	0	Epithelium	ESRRG	MAST
	0	2.36135	0.366	0.125	0	Epithelium	LRP11	MAST
	0	1.23622	0.603	0.362	0	Epithelium	PLEKHG1	MAST
	0	1.37273	0.575	0.334	0	Epithelium	GALNT2	MAST
	0	1.45964	0.704	0.463	0	Epithelium	PLCE1	MAST
	0	1.22671	0.464	0.224	0	Epithelium	FGGY	MAST
	0	1.29499	0.444	0.204	0	Epithelium	TET3	MAST
	0	4.80969	0.25	0.01	0	Epithelium	PARD6B	MAST
	0	1.08451	0.479	0.239	0	Epithelium	SEC14L1	MAST
	0	1.10418	0.407	0.167	0	Epithelium	PCLO	MAST
	0	4.80973	0.271	0.032	0	Epithelium	KRT17	MAST
	0	1.16125	0.5	0.261	0	Epithelium	PELI1	MAST
	0	1.10174	0.895	0.656	0	Epithelium	PTPRK	MAST
	0	1.13667	0.546	0.308	0	Epithelium	LRIG1	MAST
	0	5.32315	0.272	0.034	0	Epithelium	AGBL4	MAST
	0	2.47853	0.384	0.146	0	Epithelium	DDIT4	MAST
	0	2.81163	0.283	0.045	0	Epithelium	ABCG1	MAST
	0	1.62855	0.431	0.193	0	Epithelium	ADSS2	MAST
	0	2.10017	0.361	0.123	0	Epithelium	KLHL2	MAST
	0	1.36595	0.466	0.23	0	Epithelium	ABCC1	MAST
	0	4.0312	0.258	0.022	0	Epithelium	CDH3	MAST
	0	1.67874	0.401	0.165	0	Epithelium	DHX32	MAST
	0	1.52149	0.477	0.241	0	Epithelium	FBXL13	MAST
	0	1.04344	0.623	0.387	0	Epithelium	SIPA1L3	MAST
	0	1.53449	0.379	0.144	0	Epithelium	ANKRD30BL	MAST
	0	1.10093	0.391	0.156	0	Epithelium	CECR2	MAST
	0	0.969522	0.623	0.388	0	Epithelium	REPS1	MAST
	0	1.29809	0.501	0.267	0	Epithelium	C11orf80	MAST
	0	1.41043	0.833	0.6	0	Epithelium	MRTFB	MAST
	0	1.87753	0.962	0.729	0	Epithelium	PLEKHA5	MAST
	0	1.35347	0.479	0.247	0	Epithelium	RAI1	MAST
	0	2.62502	0.265	0.034	0	Epithelium	EPCAM-DT	MAST
	0	4.3288	0.261	0.03	0	Epithelium	F3	MAST
	0	2.298	0.327	0.096	0	Epithelium	LNX2	MAST
	0	1.33739	0.459	0.228	0	Epithelium	NFE2L2	MAST
	0	1.62805	0.371	0.14	0	Epithelium	LAMA3	MAST
	0	2.2033	0.4	0.17	0	Epithelium	TBC1D8	MAST
	0	1.28774	0.43	0.2	0	Epithelium	DGLUCY	MAST
	0	1.14603	0.826	0.596	0	Epithelium	FHIT	MAST
	0	2.88338	0.28	0.051	0	Epithelium	PER2	MAST
	0	1.01694	0.67	0.441	0	Epithelium	SMAD3	MAST
	0	3.88411	0.251	0.023	0	Epithelium	ARAP2	MAST
	0	2.03195	0.392	0.164	0	Epithelium	PFKFB3	MAST
	0	3.21797	0.256	0.028	0	Epithelium	SUSD4	MAST
	0	1.09901	0.566	0.338	0	Epithelium	JUN	MAST
	0	0.848549	0.65	0.423	0	Epithelium	TIAM1	MAST
	0	2.40722	0.301	0.074	0	Epithelium	TTC12	MAST
	0	3.79556	0.272	0.046	0	Epithelium	LRRC6	MAST
	0	1.05161	0.659	0.433	0	Epithelium	PPP1CB	MAST
	0	3.21238	0.276	0.05	0	Epithelium	SLC6A6	MAST
	0	0.948549	0.607	0.381	0	Epithelium	DGKH	MAST
	0	1.47112	0.382	0.157	0	Epithelium	EVA1C	MAST
	0	1.11198	0.493	0.269	0	Epithelium	EML1	MAST
	0	2.2425	0.341	0.118	0	Epithelium	SLC35D2	MAST
	0	0.921581	0.627	0.404	0	Epithelium	ZNF516	MAST
	0	0.920877	0.51	0.289	0	Epithelium	PARP8	MAST
	0	1.5662	0.856	0.635	0	Epithelium	EYA1	MAST
	0	4.08126	0.282	0.061	0	Epithelium	KRT15	MAST
	0	1.21329	0.599	0.379	0	Epithelium	DTNB	MAST
	0	0.921664	0.538	0.319	0	Epithelium	KDM3B	MAST
	0	1.02741	0.529	0.31	0	Epithelium	RELCH	MAST
	0	2.00915	0.378	0.159	0	Epithelium	GGT7	MAST
	0	1.25091	0.366	0.147	0	Epithelium	ZBTB7C	MAST
	0	3.1912	0.263	0.045	0	Epithelium	ANXA3	MAST
	0	1.30565	0.393	0.175	0	Epithelium	KIF13B	MAST
	0	1.2894	0.405	0.187	0	Epithelium	REPS2	MAST
	0	3.10844	0.378	0.16	0	Epithelium	STK33	MAST
	0	0.325756	0.635	0.418	0	Epithelium	L3MBTL4	MAST
	0	0.862357	0.623	0.406	0	Epithelium	MAP3K13	MAST
	0	2.5496	0.29	0.074	0	Epithelium	DMGDH	MAST
	0	1.46233	0.353	0.137	0	Epithelium	LRRC8D	MAST
	0	1.33515	0.41	0.194	0	Epithelium	WDR45B	MAST
	0	0.997565	0.499	0.284	0	Epithelium	ELF1	MAST
	0	2.07446	0.362	0.147	0	Epithelium	KATNIP	MAST
	0	1.1088	0.884	0.669	0	Epithelium	MAML3	MAST
	0	0.444725	0.769	0.555	0	Epithelium	LGR4	MAST
	0	0.661553	0.837	0.623	0	Epithelium	SYNE2	MAST
	0	0.951307	0.491	0.277	0	Epithelium	USP6NL	MAST
	0	0.914694	0.557	0.344	0	Epithelium	FOXK2	MAST
	0	0.824891	0.664	0.451	0	Epithelium	SREBF2	MAST
	0	1.03724	0.484	0.271	0	Epithelium	CPEB3	MAST
	0	1.30239	0.489	0.276	0	Epithelium	UBC	MAST
	0	1.68682	0.36	0.148	0	Epithelium	PLA2R1	MAST
	0	0.914839	0.618	0.406	0	Epithelium	ABI1	MAST
	0	1.78057	0.277	0.067	0	Epithelium	SEL1L3	MAST
	0	3.43739	0.267	0.057	0	Epithelium	XBP1	MAST
	0	1.44836	0.373	0.163	0	Epithelium	PGM2L1	MAST
	0	1.4315	0.424	0.214	0	Epithelium	TSPAN14	MAST
	0	2.51669	0.266	0.057	0	Epithelium	LYN	MAST
	0	0.901418	0.597	0.388	0	Epithelium	CYRIB	MAST
	0	2.34449	0.296	0.088	0	Epithelium	CAPS2	MAST
	0	0.721397	0.904	0.697	0	Epithelium	ZFHX3	MAST
	0	2.07319	0.307	0.1	0	Epithelium	STEAP2	MAST
	0	1.02975	0.689	0.482	0	Epithelium	MAP3K4	MAST
	0	1.42897	0.336	0.13	0	Epithelium	TOX3	MAST
	0	1.09528	0.474	0.268	0	Epithelium	CHKA	MAST
	0	2.88191	0.258	0.053	0	Epithelium	ARMH1	MAST
	0	1.19544	0.411	0.206	0	Epithelium	SLC35A3	MAST
	0	1.16203	0.642	0.438	0	Epithelium	MCC	MAST
	0	0.781199	0.749	0.545	0	Epithelium	GMDS-DT	MAST
	0	0.763737	0.757	0.553	0	Epithelium	NT5C2	MAST
	0	2.68862	0.253	0.05	0	Epithelium	ARHGAP8	MAST
	0	2.44147	0.313	0.11	0	Epithelium	ETS2	MAST
	0	0.966102	0.533	0.33	0	Epithelium	STK24	MAST
	0	1.03543	0.589	0.386	0	Epithelium	ATL2	MAST
	0	1.06626	0.412	0.21	0	Epithelium	TOM1L1	MAST
	0	1.57837	0.316	0.115	0	Epithelium	BCL2L1	MAST
	0	1.60369	0.322	0.121	0	Epithelium	BEND7	MAST
	0	1.72092	0.359	0.158	0	Epithelium	KRT18	MAST
	0	1.30878	0.426	0.225	0	Epithelium	RAD9A	MAST
	0	2.5062	0.261	0.061	0	Epithelium	AGR3	MAST
	0	0.530001	0.281	0.081	0	Epithelium	GPM6A	MAST
	0	2.98714	0.251	0.052	0	Epithelium	HS3ST1	MAST
	0	1.04872	0.417	0.218	0	Epithelium	CCDC186	MAST
	0	0.661339	0.846	0.647	0	Epithelium	MACROD2	MAST
	0	1.76532	0.398	0.2	0	Epithelium	NPAS2	MAST
	0	1.22652	0.447	0.25	0	Epithelium	LMO4	MAST
	0	2.32062	0.338	0.142	0	Epithelium	KIF27	MAST
	0	1.18719	0.512	0.316	0	Epithelium	SLC12A2	MAST
	0	2.05484	0.283	0.087	0	Epithelium	MTCL1	MAST
	0	1.6277	0.576	0.38	0	Epithelium	FOXO1	MAST
	0	1.77015	0.321	0.126	0	Epithelium	CLUAP1	MAST
	0	0.784093	0.623	0.429	0	Epithelium	HMGN3	MAST
	0	1.79023	0.31	0.116	0	Epithelium	NDFIP2	MAST
	0	1.37001	0.385	0.191	0	Epithelium	NUP93	MAST
	0	1.31615	0.435	0.242	0	Epithelium	ABCC4	MAST
	0	3.23343	0.27	0.077	0	Epithelium	AK9	MAST
	0	2.25091	0.332	0.139	0	Epithelium	LRP4	MAST
	0	1.79051	0.259	0.066	0	Epithelium	MBP	MAST
	0	1.90303	0.269	0.076	0	Epithelium	PRKCZ	MAST
	0	1.42887	0.381	0.189	0	Epithelium	TEX9	MAST
	0	1.76993	0.329	0.138	0	Epithelium	CCDC191	MAST
	0	2.04366	0.272	0.081	0	Epithelium	FMN1	MAST
	0	1.44703	0.312	0.121	0	Epithelium	MFSD6	MAST
	0	1.97087	0.293	0.103	0	Epithelium	RCBTB1	MAST
	0	1.03015	0.357	0.167	0	Epithelium	MYEF2	MAST
	0	0.654812	0.934	0.745	0	Epithelium	FOXP1	MAST
	0	1.75749	0.303	0.114	0	Epithelium	IQCA1	MAST
	0	0.948749	0.737	0.548	0	Epithelium	HECTD1	MAST
	0	1.14614	0.868	0.679	0	Epithelium	WDPCP	MAST
	0	1.81738	0.279	0.091	0	Epithelium	ATP1B1	MAST
	0	1.98885	0.266	0.08	0	Epithelium	GNG4	MAST
	0	1.57628	0.3	0.114	0	Epithelium	GOLPH3L	MAST
	0	1.754	0.587	0.401	0	Epithelium	ANKUB1	MAST
	0	0.665941	0.698	0.512	0	Epithelium	RNF130	MAST
	0	1.8355	0.27	0.085	0	Epithelium	PRSS12	MAST
	0	1.74039	0.298	0.113	0	Epithelium	SNCA	MAST
	0	1.08754	0.486	0.302	0	Epithelium	ACVR2A	MAST
	0	1.72778	0.291	0.107	0	Epithelium	OPTN	MAST
	0	1.59456	0.569	0.385	0	Epithelium	LPGAT1	MAST
	0	0.9443	0.832	0.648	0	Epithelium	TSC22D1	MAST
	0	1.93617	0.265	0.082	0	Epithelium	JUP	MAST
	0	2.13509	0.253	0.07	0	Epithelium	SLC19A2	MAST
	0	0.595283	0.362	0.179	0	Epithelium	SNTB1	MAST
	0	1.23444	0.655	0.473	0	Epithelium	ADCY2	MAST
	0	1.24984	0.342	0.16	0	Epithelium	DDI2	MAST
	0	0.996164	0.607	0.425	0	Epithelium	ATP2A2	MAST
	0	2.26132	0.312	0.13	0	Epithelium	LNC-LBCS	MAST
	0	1.27115	0.945	0.763	0	Epithelium	LRBA	MAST
	0	1.99724	0.261	0.08	0	Epithelium	TMEM150C	MAST
	0	0.69622	0.834	0.653	0	Epithelium	CSNK1A1	MAST
	0	0.593531	0.785	0.605	0	Epithelium	NUMB	MAST
	0	1.04825	0.659	0.481	0	Epithelium	PRICKLE2	MAST
	0	1.23463	0.89	0.712	0	Epithelium	RAD51B	MAST
	0	1.41048	0.297	0.119	0	Epithelium	GKAP1	MAST
	0	1.58671	0.281	0.104	0	Epithelium	OVOL2	MAST
	0	0.766416	0.663	0.486	0	Epithelium	ZMYND8	MAST
	0	2.48227	0.251	0.074	0	Epithelium	DZANK1	MAST
	0	1.63391	0.281	0.105	0	Epithelium	TFRC	MAST
	0	0.714818	0.773	0.598	0	Epithelium	ZNF608	MAST
	0	3.18622	0.26	0.085	0	Epithelium	KRT5	MAST
	0	1.62115	0.273	0.099	0	Epithelium	FZD6	MAST
	0	1.04401	0.472	0.302	0	Epithelium	IFT81	MAST
	0	2.93057	0.276	0.107	0	Epithelium	DNAI4	MAST
	0	0.778867	0.819	0.65	0	Epithelium	VGLL4	MAST
	0	1.72727	0.275	0.107	0	Epithelium	CCDC148	MAST
	0	2.8565	0.441	0.273	0	Epithelium	ULK4	MAST
	0	1.2935	0.925	0.76	0	Epithelium	IMMP2L	MAST
	0	1.72693	0.254	0.089	0	Epithelium	CATSPERE	MAST
	0	0.729432	0.862	0.698	0	Epithelium	CTNNA1	MAST
	0	1.63201	0.267	0.103	0	Epithelium	FBXO36	MAST
	0	1.62241	0.31	0.146	0	Epithelium	MIPEP	MAST
	0	1.92343	0.326	0.162	0	Epithelium	TRAF3IP1	MAST
	0	0.973528	0.565	0.401	0	Epithelium	FBXL2	MAST
	0	1.32641	0.265	0.102	0	Epithelium	ICA1	MAST
	0	0.346	0.88	0.717	0	Epithelium	MAGI1	MAST
	0	1.55311	0.252	0.089	0	Epithelium	CDCA7L	MAST
	0	1.56108	0.254	0.091	0	Epithelium	ERAP1	MAST
	0	0.817785	0.697	0.534	0	Epithelium	ANO6	MAST
	0	0.79011	0.893	0.731	0	Epithelium	MNAT1	MAST
	0	1.65187	0.278	0.117	0	Epithelium	AGR2	MAST
	0	0.898539	0.939	0.778	0	Epithelium	KIAA1217	MAST
	0	0.694703	0.882	0.722	0	Epithelium	AKAP9	MAST
	0	1.54957	0.257	0.098	0	Epithelium	ALDH1A1	MAST
	0	1.04757	0.932	0.775	0	Epithelium	WWOX	MAST
	0	1.50872	0.25	0.093	0	Epithelium	RAB40C	MAST
	0	2.08464	0.256	0.099	0	Epithelium	RPGR	MAST
	0	1.57838	0.319	0.162	0	Epithelium	VEGFA	MAST
	0	1.30739	0.716	0.559	0	Epithelium	DYNC2H1	MAST
	0	1.74038	0.259	0.103	0	Epithelium	COL4A6	MAST
	0	2.49687	0.323	0.168	0	Epithelium	MOK	MAST
	0	1.49639	0.36	0.209	0	Epithelium	DIXDC1	MAST
	0	1.03109	0.953	0.802	0	Epithelium	MAML2	MAST
	0	1.71898	0.928	0.78	0	Epithelium	PDE4D	MAST
	0	1.65184	0.369	0.221	0	Epithelium	HUNK	MAST
	0	1.82367	0.286	0.139	0	Epithelium	IQCG	MAST
	0	0.513233	0.87	0.724	0	Epithelium	CTNND1	MAST
	0	0.818357	0.911	0.766	0	Epithelium	AGAP1	MAST
	0	1.79241	0.335	0.192	0	Epithelium	TMEM67	MAST
	0	0.988524	0.598	0.455	0	Epithelium	DYNC2I1	MAST
	0	1.31045	0.371	0.23	0	Epithelium	SPATA13	MAST
	0	1.59225	0.329	0.192	0	Epithelium	NUAK1	MAST
	0	1.01331	0.917	0.781	0	Epithelium	NFAT5	MAST
	0	1.61647	0.289	0.155	0	Epithelium	DNAAF4	MAST
	0	1.30266	0.903	0.773	0	Epithelium	NBEA	MAST
	0	1.13925	0.466	0.337	0	Epithelium	EFCAB2	MAST
	0	2.60203	0.307	0.178	0	Epithelium	NEK11	MAST
	0	1.99217	0.324	0.196	0	Epithelium	CDKN1C	MAST
	0	0.637088	0.861	0.735	0	Epithelium	RAPGEF2	MAST
	0	1.45773	0.838	0.714	0	Epithelium	RFX3	MAST
	0	1.71455	0.549	0.431	0	Epithelium	NCKAP5	MAST
	0	0.683473	0.889	0.771	0	Epithelium	DLG1	MAST
	0	2.62554	0.329	0.212	0	Epithelium	CFAP44	MAST
	0	0.702408	0.934	0.818	0	Epithelium	AOPEP	MAST
	0	0.729772	0.917	0.805	0	Epithelium	IGF1R	MAST
	0	1.99495	0.638	0.527	0	Epithelium	NEAT1	MAST
	0	0.662241	0.802	0.693	0	Epithelium	PCM1	MAST
	0	1.46681	0.311	0.203	0	Epithelium	ARMC2	MAST
	0	1.40356	0.735	0.632	0	Epithelium	IL1RAPL1	MAST
	0	0.778401	0.915	0.814	0	Epithelium	FOXN3	MAST
	0	1.22704	0.467	0.373	0	Epithelium	KIAA0825	MAST
	0	0.856066	0.955	0.864	0	Epithelium	PBX1	MAST
	0	2.65429	0.257	0.169	0	Epithelium	SPEF2	MAST
	0	1.33132	0.419	0.337	0	Epithelium	CDC14A	MAST
	0	1.13177	0.404	0.336	0	Epithelium	CEP83	MAST
	0	1.46623	0.359	0.291	0	Epithelium	EFHC1	MAST
	0	0.890988	0.979	0.916	0	Epithelium	PARD3	MAST
	0	0.45971	0.976	0.935	0	Epithelium	RERE	MAST
	0	1.00559	0.495	0.463	0	Epithelium	CSPP1	MAST
	0	0.593974	0.636	0.614	0	Epithelium	HIF3A	MAST
	0	1.04209	0.438	0.257	0	Epithelium	CCDC57	MAST
	0	1.47061	0.271	0.11	0	Epithelium	C9orf72	MAST
	0	0.775007	0.592	0.383	0	Epithelium	UMAD1	MAST
	0	1.10873	0.374	0.186	0	Epithelium	HK1	MAST
	0	1.00429	0.466	0.27	0	Epithelium	MBD2	MAST
	0	0.766371	0.652	0.456	0	Epithelium	LARGE1	MAST
	0	1.12281	0.386	0.198	0	Epithelium	SUSD6	MAST
	0	1.62548	0.271	0.127	0	Epithelium	ID1	MAST
	0	1.37527	0.29	0.125	0	Epithelium	DNAJB1	MAST
	0	1.43328	0.315	0.145	6.10088e-308	Epithelium	B4GALT1	MAST
	0	1.16373	0.299	0.13	2.29835e-306	Epithelium	PRKAA2	MAST
	0	1.21221	0.339	0.163	1.47108e-305	Epithelium	ZNF846	MAST
	0	1.17386	0.353	0.172	1.99255e-305	Epithelium	MTMR1	MAST
	0	1.05036	0.412	0.222	2.16287e-305	Epithelium	SLC11A2	MAST
	0	1.03573	0.469	0.274	3.20798e-305	Epithelium	GK5	MAST
	0	0.982917	0.44	0.245	3.81816e-304	Epithelium	PTPN2	MAST
	2.61636e-308	0.70222	0.65	0.451	5.36747e-304	Epithelium	PDCD4	MAST
	5.80237e-308	1.02643	0.45	0.259	1.19036e-303	Epithelium	PKM	MAST
	4.15614e-307	0.872222	0.379	0.192	8.52631e-303	Epithelium	KIF21A	MAST
	7.50145e-306	0.83922	0.621	0.449	1.53892e-301	Epithelium	WLS	MAST
	8.26254e-306	0.623487	0.711	0.51	1.69506e-301	Epithelium	CAMKMT	MAST
	2.03605e-304	0.697697	0.673	0.486	4.17696e-300	Epithelium	TET2	MAST
	5.89152e-303	1.49315	0.266	0.114	1.20865e-298	Epithelium	RSPH3	MAST
	2.0615e-299	0.548923	0.314	0.152	4.22917e-295	Epithelium	ITGA6	MAST
	1.58666e-297	1.19045	0.312	0.143	3.25503e-293	Epithelium	KREMEN1	MAST
	6.57649e-295	1.21783	0.354	0.185	1.34917e-290	Epithelium	PLEKHG4B	MAST
	8.82588e-295	0.77146	0.422	0.231	1.81063e-290	Epithelium	GAB2	MAST
	1.6303e-294	1.04769	0.269	0.112	3.34455e-290	Epithelium	FGF12	MAST
	2.16646e-294	0.549821	0.664	0.472	4.44449e-290	Epithelium	AFDN	MAST
	3.17093e-293	1.02601	0.424	0.238	6.50517e-289	Epithelium	STRADB	MAST
	7.04468e-293	1.48528	0.298	0.151	1.44522e-288	Epithelium	STXBP6	MAST
	9.58121e-293	1.27172	0.342	0.175	1.96559e-288	Epithelium	TM7SF3	MAST
	6.35231e-292	0.82781	0.477	0.28	1.30318e-287	Epithelium	ZC3H6	MAST
	1.49416e-291	1.30191	0.372	0.227	3.06528e-287	Epithelium	CHN2	MAST
	2.11549e-291	1.34987	0.296	0.134	4.33993e-287	Epithelium	ATP1A1	MAST
	2.68553e-291	1.39279	0.255	0.103	5.50936e-287	Epithelium	PERP	MAST
	3.2298e-291	1.071	0.39	0.211	6.62594e-287	Epithelium	CUEDC1	MAST
	6.64406e-290	1.42766	0.278	0.124	1.36303e-285	Epithelium	WEE1	MAST
	4.53852e-289	1.29561	0.329	0.165	9.31077e-285	Epithelium	TESK2	MAST
	4.44977e-288	1.03061	0.393	0.212	9.1287e-284	Epithelium	DNAJC5	MAST
	5.17553e-288	0.602301	0.634	0.436	1.06176e-283	Epithelium	PHLPP1	MAST
	2.7324e-287	0.727085	0.579	0.379	5.60552e-283	Epithelium	SH3RF1	MAST
	5.17322e-287	1.43421	0.265	0.114	1.06129e-282	Epithelium	SNTG2	MAST
	5.67403e-287	0.694193	0.445	0.253	1.16403e-282	Epithelium	MTSS1	MAST
	7.26771e-287	1.08781	0.333	0.161	1.49097e-282	Epithelium	RPA3	MAST
	1.05224e-285	0.984136	0.388	0.205	2.15866e-281	Epithelium	SLC25A29	MAST
	1.22735e-285	1.18746	0.354	0.198	2.51791e-281	Epithelium	IQCK	MAST
	1.3741e-285	1.06584	0.356	0.18	2.81896e-281	Epithelium	IKBKB	MAST
	3.90973e-284	0.602178	0.687	0.501	8.02082e-280	Epithelium	SH3D19	MAST
	5.08083e-284	1.11547	0.372	0.211	1.04233e-279	Epithelium	CLHC1	MAST
	1.25461e-282	1.39468	0.277	0.128	2.57383e-278	Epithelium	TLE2	MAST
	4.61271e-282	0.705828	0.516	0.317	9.46297e-278	Epithelium	ITGB8	MAST
	1.92952e-281	0.352273	0.62	0.419	3.95841e-277	Epithelium	PDLIM5	MAST
	7.89345e-279	0.822596	0.466	0.273	1.61934e-274	Epithelium	CEMIP2	MAST
	4.07843e-278	0.802832	0.498	0.305	8.3669e-274	Epithelium	CRADD	MAST
	1.1993e-277	1.07476	0.429	0.258	2.46037e-273	Epithelium	ZNRF3	MAST
	1.38132e-277	1.32682	0.264	0.113	2.83378e-273	Epithelium	ACSS1	MAST
	2.11981e-277	1.13525	0.366	0.201	4.34878e-273	Epithelium	CCDC138	MAST
	1.41707e-276	0.551229	0.552	0.354	2.90713e-272	Epithelium	SEMA3C	MAST
	2.92116e-275	0.976345	0.311	0.272	5.99275e-271	Epithelium	KIAA1841	MAST
	6.16724e-274	1.19596	0.284	0.127	1.26521e-269	Epithelium	MGST2	MAST
	7.46432e-274	0.672069	0.625	0.432	1.53131e-269	Epithelium	ZDHHC20	MAST
	1.75316e-273	0.691237	0.617	0.444	3.5966e-269	Epithelium	GRIP1	MAST
	1.87519e-273	1.29492	0.261	0.111	3.84696e-269	Epithelium	MROH1	MAST
	3.05962e-273	0.999096	0.379	0.202	6.2768e-269	Epithelium	D2HGDH	MAST
	5.31088e-272	1.24449	0.331	0.173	1.08953e-267	Epithelium	USP31	MAST
	2.61023e-269	0.865037	0.516	0.403	5.35488e-265	Epithelium	ODF2L	MAST
	4.43331e-269	0.921543	0.361	0.188	9.09493e-265	Epithelium	MIR3936HG	MAST
	5.64015e-269	1.02139	0.386	0.215	1.15708e-264	Epithelium	IFT74	MAST
	1.04452e-268	0.73593	0.585	0.397	2.14283e-264	Epithelium	XKR6	MAST
	4.58556e-268	0.390978	0.387	0.22	9.40728e-264	Epithelium	CAP2	MAST
	1.02595e-267	0.607084	0.696	0.506	2.10474e-263	Epithelium	DNAH14	MAST
	1.15469e-267	0.954559	0.527	0.363	2.36885e-263	Epithelium	SIK2	MAST
	9.39727e-265	0.791199	0.515	0.326	1.92785e-260	Epithelium	DPH6	MAST
	1.63966e-264	0.379796	0.615	0.419	3.36377e-260	Epithelium	NAV2	MAST
	3.20376e-264	1.12466	0.315	0.154	6.57251e-260	Epithelium	SLC12A6	MAST
	7.99748e-263	1.10404	0.326	0.163	1.64068e-258	Epithelium	JMY	MAST
	4.13263e-261	0.631282	0.727	0.565	8.47808e-257	Epithelium	SMC5	MAST
	7.16791e-260	0.934026	0.495	0.329	1.4705e-255	Epithelium	ATP11A	MAST
	1.12276e-258	1.23645	0.322	0.163	2.30335e-254	Epithelium	SQSTM1	MAST
	3.32779e-258	0.924358	0.453	0.305	6.82697e-254	Epithelium	NME7	MAST
	1.26009e-256	0.722219	0.603	0.422	2.58507e-252	Epithelium	PPA2	MAST
	2.89319e-255	1.1344	0.336	0.183	5.93538e-251	Epithelium	TMEM68	MAST
	2.9001e-254	0.667586	0.579	0.388	5.94956e-250	Epithelium	CD2AP	MAST
	5.14226e-254	0.611569	0.586	0.399	1.05494e-249	Epithelium	ANKS1A	MAST
	7.114e-254	0.65058	0.635	0.449	1.45944e-249	Epithelium	RAB10	MAST
	3.10562e-253	1.0071	0.324	0.163	6.37118e-249	Epithelium	TRIM2	MAST
	6.73711e-253	1.38224	0.297	0.154	1.38212e-248	Epithelium	ERO1A	MAST
	2.21674e-252	0.814633	0.549	0.419	4.54764e-248	Epithelium	IFT88	MAST
	2.46524e-250	0.530732	0.843	0.718	5.05744e-246	Epithelium	GPHN	MAST
	3.92654e-248	1.34433	0.299	0.181	8.0553e-244	Epithelium	CAPS	MAST
	9.44992e-247	1.01202	0.396	0.234	1.93865e-242	Epithelium	FNIP2	MAST
	1.03378e-245	1.35021	0.259	0.125	2.12081e-241	Epithelium	MNS1	MAST
	2.29023e-245	0.783575	0.449	0.269	4.69842e-241	Epithelium	PIK3CB	MAST
	2.80209e-245	0.743905	0.442	0.263	5.74849e-241	Epithelium	OFD1	MAST
	4.83113e-245	0.502036	0.784	0.643	9.91106e-241	Epithelium	GPBP1	MAST
	6.76757e-245	1.0004	0.356	0.192	1.38837e-240	Epithelium	PTPN1	MAST
	1.20917e-243	0.434552	0.861	0.752	2.48061e-239	Epithelium	PUM2	MAST
	1.78625e-243	0.471707	0.807	0.672	3.66448e-239	Epithelium	ZNF609	MAST
	5.32753e-243	1.06674	0.382	0.223	1.09294e-238	Epithelium	ITPR2	MAST
	1.05553e-242	0.412998	0.893	0.783	2.16543e-238	Epithelium	SMYD3	MAST
	4.00286e-242	1.13283	0.324	0.225	8.21187e-238	Epithelium	IFT122	MAST
	1.82707e-241	0.887054	0.37	0.203	3.74824e-237	Epithelium	SFMBT1	MAST
	9.15273e-241	0.579822	0.549	0.363	1.87768e-236	Epithelium	ARHGAP26	MAST
	2.14388e-240	1.21306	0.26	0.119	4.39818e-236	Epithelium	HSPA12A	MAST
	8.1663e-240	0.794815	0.477	0.299	1.67532e-235	Epithelium	FBXO34	MAST
	1.07401e-238	0.751994	0.527	0.362	2.20333e-234	Epithelium	IFT43	MAST
	3.37615e-236	0.874208	0.382	0.215	6.92617e-232	Epithelium	ANXA4	MAST
	4.93529e-236	0.465731	0.866	0.739	1.01247e-231	Epithelium	NAALADL2	MAST
	9.52858e-235	0.453378	0.637	0.452	1.95479e-230	Epithelium	MARK1	MAST
	9.3515e-234	0.783881	0.624	0.502	1.91846e-229	Epithelium	PARVA	MAST
	2.13835e-233	0.7094	0.616	0.446	4.38683e-229	Epithelium	SCAI	MAST
	2.52644e-233	0.941771	0.387	0.223	5.18299e-229	Epithelium	ST6GAL1	MAST
	7.57862e-231	0.918388	0.339	0.181	1.55475e-226	Epithelium	UPF3B	MAST
	3.58973e-230	0.346532	0.452	0.278	7.36433e-226	Epithelium	NRG3	MAST
	5.16118e-230	0.875935	0.424	0.258	1.05882e-225	Epithelium	HULC	MAST
	1.32059e-228	0.633108	0.501	0.322	2.7092e-224	Epithelium	SRSF7	MAST
	4.6326e-227	0.347747	0.926	0.854	9.50378e-223	Epithelium	EXOC4	MAST
	1.93204e-225	1.08645	0.349	0.202	3.96358e-221	Epithelium	PGK1	MAST
	4.93512e-225	0.796938	0.434	0.268	1.01244e-220	Epithelium	NECTIN3	MAST
	3.01819e-224	0.683667	0.537	0.365	6.19181e-220	Epithelium	MAK	MAST
	4.06925e-224	1.02827	0.255	0.12	8.34808e-220	Epithelium	SPINT2	MAST
	2.22848e-223	1.02229	0.295	0.149	4.57172e-219	Epithelium	GRAMD2B	MAST
	5.13753e-223	1.14549	0.289	0.147	1.05396e-218	Epithelium	SMCR5	MAST
	2.48095e-222	0.57667	0.717	0.586	5.08967e-218	Epithelium	BTBD9	MAST
	5.97227e-222	0.644884	0.55	0.375	1.22521e-217	Epithelium	TRIM24	MAST
	1.17402e-220	0.502003	0.751	0.6	2.40851e-216	Epithelium	ARHGAP32	MAST
	2.5057e-220	0.975785	0.343	0.189	5.14043e-216	Epithelium	DIPK1A	MAST
	3.20221e-220	1.15762	0.253	0.118	6.56934e-216	Epithelium	ALPK1	MAST
	6.70633e-219	0.625353	0.553	0.377	1.3758e-214	Epithelium	WDFY2	MAST
	1.39466e-218	0.948945	0.381	0.223	2.86115e-214	Epithelium	TRIT1	MAST
	3.05889e-217	0.73352	0.53	0.363	6.2753e-213	Epithelium	PRKCI	MAST
	2.75384e-216	0.945171	0.371	0.216	5.6495e-212	Epithelium	NET1	MAST
	3.55858e-216	0.993849	0.316	0.167	7.30042e-212	Epithelium	IRF2	MAST
	5.38511e-215	0.98355	0.332	0.183	1.10475e-210	Epithelium	C21orf58	MAST
	5.51823e-215	0.672165	0.431	0.264	1.13206e-210	Epithelium	THRB	MAST
	1.20932e-214	0.534253	0.687	0.524	2.48092e-210	Epithelium	TBL1X	MAST
	1.62824e-214	0.37582	0.904	0.814	3.34034e-210	Epithelium	NF1	MAST
	1.50255e-213	0.40479	0.938	0.872	3.08249e-209	Epithelium	SSBP2	MAST
	7.33287e-213	0.735169	0.445	0.278	1.50434e-208	Epithelium	IQCB1	MAST
	1.5131e-212	1.08776	0.271	0.134	3.10412e-208	Epithelium	TMTC3	MAST
	5.56204e-212	0.98959	0.309	0.164	1.14105e-207	Epithelium	EIPR1	MAST
	5.86011e-212	0.992988	0.317	0.171	1.2022e-207	Epithelium	ADGRG6	MAST
	8.2811e-212	1.05113	0.425	0.272	1.69887e-207	Epithelium	HMGCS1	MAST
	9.95495e-212	0.487361	0.602	0.426	2.04226e-207	Epithelium	KDM4C	MAST
	2.93026e-211	0.600596	0.604	0.434	6.01143e-207	Epithelium	AUH	MAST
	4.07748e-211	1.11	0.256	0.123	8.36495e-207	Epithelium	QTRT2	MAST
	1.11688e-210	0.726937	0.556	0.452	2.29128e-206	Epithelium	TTLL5	MAST
	2.07885e-210	0.327463	0.965	0.922	4.26477e-206	Epithelium	ARID1B	MAST
	2.08583e-210	1.00676	0.276	0.138	4.27908e-206	Epithelium	MZF1	MAST
	6.81245e-210	0.829655	0.444	0.284	1.39757e-205	Epithelium	FEZ2	MAST
	1.17051e-209	0.486724	0.716	0.554	2.4013e-205	Epithelium	CCDC91	MAST
	1.76289e-209	0.904714	0.32	0.276	3.61657e-205	Epithelium	IL17RD	MAST
	6.02119e-209	0.875681	0.402	0.244	1.23525e-204	Epithelium	SLCO3A1	MAST
	4.37801e-208	0.68603	0.444	0.278	8.98148e-204	Epithelium	AK3	MAST
	1.55858e-207	1.21061	0.289	0.158	3.19742e-203	Epithelium	NIBAN2	MAST
	1.56071e-206	0.531108	0.584	0.414	3.2018e-202	Epithelium	RALGPS2	MAST
	7.17674e-205	0.400244	0.749	0.588	1.47231e-200	Epithelium	ZSWIM6	MAST
	9.24672e-205	0.498902	0.738	0.581	1.89697e-200	Epithelium	SLMAP	MAST
	6.37471e-204	0.873678	0.385	0.229	1.30777e-199	Epithelium	VPS37B	MAST
	7.77858e-204	1.03183	0.285	0.147	1.59578e-199	Epithelium	PI4K2B	MAST
	2.31049e-203	0.456722	0.845	0.727	4.73997e-199	Epithelium	FAF1	MAST
	1.21299e-202	1.0539	0.313	0.174	2.48845e-198	Epithelium	TXNRD1	MAST
	3.76507e-202	0.555906	0.64	0.473	7.72405e-198	Epithelium	RLF	MAST
	1.20988e-201	1.22851	0.268	0.144	2.48207e-197	Epithelium	ACOX1	MAST
	2.41838e-201	0.802448	0.424	0.266	4.96131e-197	Epithelium	TAOK3	MAST
	3.68351e-201	1.14523	0.273	0.143	7.55673e-197	Epithelium	LRRN3	MAST
	9.24462e-201	0.771848	0.393	0.236	1.89653e-196	Epithelium	ANKRD6	MAST
	2.00624e-200	0.762714	0.463	0.302	4.11579e-196	Epithelium	DARS1	MAST
	2.63629e-200	0.324684	0.525	0.364	5.40836e-196	Epithelium	SIPA1L2	MAST
	2.72895e-200	0.759724	0.411	0.252	5.59843e-196	Epithelium	CLMN	MAST
	6.31173e-199	0.712147	0.584	0.429	1.29485e-194	Epithelium	SERINC5	MAST
	6.56101e-199	0.423602	0.454	0.293	1.34599e-194	Epithelium	MYH9	MAST
	1.45713e-198	0.2515	0.771	0.612	2.98931e-194	Epithelium	MID1	MAST
	3.50215e-198	0.411414	0.854	0.736	7.18466e-194	Epithelium	SPIDR	MAST
	7.38783e-198	0.379412	0.884	0.783	1.51561e-193	Epithelium	ZNF292	MAST
	1.25978e-196	0.946883	0.352	0.284	2.58443e-192	Epithelium	WDR41	MAST
	2.96264e-196	0.646972	0.48	0.316	6.07785e-192	Epithelium	CLSTN1	MAST
	4.13572e-196	0.613075	0.519	0.353	8.48442e-192	Epithelium	ENSA	MAST
	2.39754e-195	0.527814	0.744	0.618	4.91856e-191	Epithelium	MFSD4B	MAST
	3.02471e-195	0.974065	0.28	0.145	6.2052e-191	Epithelium	CERS4	MAST
	1.112e-194	0.877467	0.324	0.18	2.28128e-190	Epithelium	MARK2	MAST
	3.58168e-193	0.802143	0.386	0.234	7.34782e-189	Epithelium	KDM3A	MAST
	6.62762e-193	0.551683	0.816	0.716	1.35966e-188	Epithelium	IGF2BP3	MAST
	2.85994e-192	0.509964	0.696	0.543	5.86717e-188	Epithelium	TLK1	MAST
	8.07843e-192	0.848789	0.311	0.171	1.65729e-187	Epithelium	MGLL	MAST
	8.60946e-192	1.06841	0.32	0.188	1.76623e-187	Epithelium	H1-3	MAST
	7.25547e-191	1.05383	0.318	0.181	1.48846e-186	Epithelium	KLF3	MAST
	7.8089e-191	0.733586	0.474	0.337	1.602e-186	Epithelium	IFT80	MAST
	3.01435e-190	0.899932	0.386	0.244	6.18393e-186	Epithelium	GNPTAB	MAST
	5.17535e-190	0.82384	0.307	0.168	1.06172e-185	Epithelium	DSTYK	MAST
	8.88303e-190	0.819562	0.404	0.258	1.82235e-185	Epithelium	RNF213	MAST
	3.43246e-188	0.516227	0.629	0.47	7.0417e-184	Epithelium	RSRP1	MAST
	4.95763e-188	0.935737	0.281	0.148	1.01706e-183	Epithelium	TPGS2	MAST
	2.72019e-187	0.744403	0.407	0.254	5.58047e-183	Epithelium	HSPB11	MAST
	1.21315e-186	0.724238	0.451	0.298	2.48877e-182	Epithelium	AZIN1	MAST
	2.06114e-186	0.764067	0.381	0.231	4.22842e-182	Epithelium	MXI1	MAST
	4.49756e-186	0.662704	0.393	0.242	9.22674e-182	Epithelium	NT5DC1	MAST
	5.04681e-186	0.934855	0.264	0.136	1.03535e-181	Epithelium	MAP4K3-DT	MAST
	1.92371e-185	0.868241	0.28	0.149	3.94648e-181	Epithelium	ZNRF2	MAST
	1.99384e-185	0.989761	0.273	0.143	4.09036e-181	Epithelium	MINK1	MAST
	5.85306e-185	0.560745	0.685	0.53	1.20076e-180	Epithelium	ARHGAP24	MAST
	4.02372e-184	0.456801	0.7	0.545	8.25467e-180	Epithelium	NPEPPS	MAST
	1.34368e-183	0.62913	0.542	0.389	2.75656e-179	Epithelium	SLC20A2	MAST
	2.48984e-183	0.850598	0.259	0.134	5.1079e-179	Epithelium	SFI1	MAST
	3.2217e-182	0.901585	0.292	0.158	6.60932e-178	Epithelium	CAB39L	MAST
	2.3322e-181	0.855125	0.25	0.128	4.78451e-177	Epithelium	SORT1	MAST
	2.54326e-181	1.13115	0.292	0.172	5.2175e-177	Epithelium	SMS	MAST
	2.80802e-181	0.703184	0.379	0.231	5.76066e-177	Epithelium	RRAS2	MAST
	5.03737e-180	0.457495	0.658	0.499	1.03342e-175	Epithelium	TBC1D22A	MAST
	2.09366e-178	0.94698	0.287	0.156	4.29515e-174	Epithelium	DPH6-DT	MAST
	2.65618e-178	0.736076	0.388	0.24	5.44915e-174	Epithelium	DHX29	MAST
	3.16115e-178	1.0208	0.261	0.137	6.48509e-174	Epithelium	ZBTB4	MAST
	8.2166e-178	0.361339	0.393	0.245	1.68563e-173	Epithelium	SULT1E1	MAST
	1.02572e-177	0.345472	0.861	0.759	2.10427e-173	Epithelium	UTRN	MAST
	5.16385e-177	0.793268	0.309	0.174	1.05936e-172	Epithelium	ARHGAP44	MAST
	5.36648e-177	0.66644	0.388	0.241	1.10093e-172	Epithelium	C1GALT1	MAST
	5.4909e-177	0.465653	0.658	0.502	1.12646e-172	Epithelium	GLCCI1	MAST
	6.19957e-177	0.767277	0.361	0.218	1.27184e-172	Epithelium	MTSS2	MAST
	8.16192e-177	0.430039	0.62	0.46	1.67442e-172	Epithelium	DIAPH2	MAST
	1.7025e-176	0.407968	0.939	0.897	3.49268e-172	Epithelium	WSB1	MAST
	2.09926e-176	0.514098	0.617	0.461	4.30663e-172	Epithelium	LARP4B	MAST
	6.35594e-176	0.471441	0.588	0.428	1.30392e-171	Epithelium	TASP1	MAST
	6.62588e-175	0.848948	0.273	0.146	1.3593e-170	Epithelium	RNF144B	MAST
	2.06623e-174	0.72707	0.401	0.254	4.23886e-170	Epithelium	TAF1B	MAST
	3.40684e-173	0.642197	0.448	0.296	6.98913e-169	Epithelium	PPME1	MAST
	5.85534e-173	0.430668	0.754	0.612	1.20122e-168	Epithelium	RABGAP1	MAST
	2.08858e-172	0.482199	0.641	0.485	4.28472e-168	Epithelium	USP3	MAST
	5.56489e-171	0.75785	0.31	0.178	1.14164e-166	Epithelium	PITPNA	MAST
	2.23493e-170	0.508702	0.697	0.556	4.58496e-166	Epithelium	PRRC2B	MAST
	1.09569e-169	0.364594	0.839	0.728	2.2478e-165	Epithelium	CHD2	MAST
	1.71901e-169	0.516417	0.407	0.263	3.52655e-165	Epithelium	NR3C2	MAST
	4.73998e-169	0.705091	0.35	0.211	9.72408e-165	Epithelium	WDSUB1	MAST
	6.9115e-169	0.91464	0.319	0.188	1.4179e-164	Epithelium	METAP1	MAST
	2.40611e-168	0.428262	0.752	0.615	4.93614e-164	Epithelium	TMEM131	MAST
	1.27888e-167	0.588175	0.615	0.471	2.62363e-163	Epithelium	UBA6	MAST
	2.61592e-167	0.399365	0.752	0.608	5.36657e-163	Epithelium	CHD6	MAST
	7.0634e-166	0.371582	0.767	0.623	1.44906e-161	Epithelium	TENM4	MAST
	1.77313e-165	0.829678	0.369	0.24	3.63757e-161	Epithelium	ARMC9	MAST
	3.76481e-165	1.35349	0.338	0.22	7.72351e-161	Epithelium	TRPM3	MAST
	2.74978e-164	0.808642	0.303	0.174	5.64117e-160	Epithelium	HNRNPF	MAST
	5.11874e-164	0.828174	0.296	0.168	1.05011e-159	Epithelium	ANKRA2	MAST
	1.33207e-163	0.354373	0.859	0.751	2.73275e-159	Epithelium	ZMYM2	MAST
	8.31104e-163	0.332231	0.842	0.726	1.70501e-158	Epithelium	PAN3	MAST
	1.09303e-162	0.959664	0.281	0.16	2.24236e-158	Epithelium	TRMT9B	MAST
	1.6787e-162	0.865506	0.338	0.206	3.44385e-158	Epithelium	NUCB2	MAST
	2.91366e-162	0.831262	0.294	0.167	5.97737e-158	Epithelium	DYNLT1	MAST
	2.9545e-162	0.831115	0.262	0.142	6.06115e-158	Epithelium	SCRN1	MAST
	1.04151e-161	0.353275	0.349	0.221	2.13666e-157	Epithelium	USP53	MAST
	1.27588e-161	0.699327	0.367	0.228	2.61747e-157	Epithelium	ILRUN	MAST
	1.69801e-161	0.379063	0.805	0.7	3.48346e-157	Epithelium	PHIP	MAST
	9.07546e-160	0.955754	0.267	0.146	1.86183e-155	Epithelium	POLR1D	MAST
	9.07128e-159	0.866446	0.317	0.188	1.86097e-154	Epithelium	ZNF710	MAST
	1.07608e-158	0.695462	0.345	0.21	2.20759e-154	Epithelium	PACRGL	MAST
	3.8514e-158	0.417966	0.774	0.637	7.90115e-154	Epithelium	EYA4	MAST
	5.62435e-158	0.517884	0.615	0.466	1.15384e-153	Epithelium	SOBP	MAST
	9.59551e-158	0.746932	0.444	0.325	1.96852e-153	Epithelium	CROCC	MAST
	5.35343e-157	0.816099	0.41	0.292	1.09826e-152	Epithelium	CEP43	MAST
	5.41999e-157	0.861452	0.286	0.162	1.11191e-152	Epithelium	AMOT	MAST
	1.5547e-156	1.05598	0.257	0.156	3.18947e-152	Epithelium	BBS5	MAST
	1.85861e-156	0.844482	0.307	0.18	3.81295e-152	Epithelium	PHF8	MAST
	3.09996e-155	0.861843	0.317	0.191	6.35957e-151	Epithelium	HES4	MAST
	3.46968e-155	0.673148	0.381	0.243	7.11805e-151	Epithelium	TMEM260	MAST
	3.48881e-155	0.597099	0.432	0.289	7.1573e-151	Epithelium	DNAJB6	MAST
	5.28265e-155	0.423649	0.61	0.46	1.08374e-150	Epithelium	NCOA3	MAST
	8.06912e-155	0.462231	0.656	0.515	1.65538e-150	Epithelium	MGAT5	MAST
	8.65603e-155	0.411973	0.757	0.625	1.77578e-150	Epithelium	DIP2B	MAST
	1.29326e-154	1.02679	0.258	0.175	2.65312e-150	Epithelium	ARHGAP18	MAST
	4.01132e-154	0.808069	0.392	0.264	8.22923e-150	Epithelium	APTX	MAST
	1.95749e-153	1.05593	0.297	0.174	4.01579e-149	Epithelium	B4GALNT3	MAST
	3.31059e-153	0.768874	0.291	0.168	6.79168e-149	Epithelium	LMTK2	MAST
	1.20773e-152	0.487473	0.566	0.419	2.47766e-148	Epithelium	NUBPL	MAST
	1.38805e-152	0.864566	0.25	0.135	2.84758e-148	Epithelium	ZDHHC2	MAST
	2.51328e-152	0.389695	0.792	0.682	5.156e-148	Epithelium	UBE2H	MAST
	3.13282e-152	0.49065	0.594	0.449	6.42698e-148	Epithelium	DIS3L2	MAST
	1.10579e-151	0.694494	0.327	0.198	2.26854e-147	Epithelium	KIAA0753	MAST
	1.30159e-151	0.46544	0.628	0.482	2.67021e-147	Epithelium	EPN2	MAST
	4.45912e-151	0.497973	0.521	0.374	9.14788e-147	Epithelium	GCC2	MAST
	1.04212e-150	0.322905	0.447	0.309	2.13791e-146	Epithelium	ARHGEF3	MAST
	1.60224e-150	0.431776	0.531	0.384	3.28699e-146	Epithelium	FOXO3	MAST
	5.93025e-150	0.808144	0.287	0.166	1.21659e-145	Epithelium	ZNF10	MAST
	1.29165e-149	0.721377	0.304	0.18	2.64982e-145	Epithelium	UNC13B	MAST
	2.60467e-149	0.37558	0.729	0.59	5.34347e-145	Epithelium	LCOR	MAST
	3.40602e-149	0.798823	0.301	0.177	6.98745e-145	Epithelium	TRAK2	MAST
	8.95132e-149	0.519589	0.666	0.534	1.83636e-144	Epithelium	RANBP17	MAST
	1.12866e-148	0.79431	0.554	0.424	2.31545e-144	Epithelium	H2AC6	MAST
	1.31467e-148	0.61748	0.401	0.263	2.69705e-144	Epithelium	B3GALNT2	MAST
	1.84827e-148	0.322348	0.871	0.777	3.79172e-144	Epithelium	GTF2I	MAST
	2.8113e-148	0.962252	0.275	0.164	5.76738e-144	Epithelium	PDK1	MAST
	3.94059e-148	0.570844	0.497	0.353	8.08412e-144	Epithelium	GPD2	MAST
	5.60539e-148	0.357704	0.786	0.66	1.14995e-143	Epithelium	ARFGEF1	MAST
	7.01372e-148	0.723282	0.3	0.177	1.43886e-143	Epithelium	SCCPDH	MAST
	7.45383e-148	0.621571	0.449	0.308	1.52915e-143	Epithelium	PIGN	MAST
	8.00099e-148	0.806125	0.344	0.221	1.6414e-143	Epithelium	DYNLT2B	MAST
	1.33178e-147	0.313279	0.86	0.762	2.73214e-143	Epithelium	PUM1	MAST
	1.64103e-147	0.544631	0.276	0.166	3.36657e-143	Epithelium	BRI3	MAST
	7.93052e-147	0.433454	0.667	0.526	1.62695e-142	Epithelium	PPP2R2A	MAST
	4.06128e-144	0.438009	0.552	0.408	8.33172e-140	Epithelium	XPR1	MAST
	9.00861e-144	0.388592	0.454	0.318	1.84812e-139	Epithelium	KIAA1958	MAST
	1.21125e-143	0.644213	0.334	0.208	2.48489e-139	Epithelium	TCAIM	MAST
	3.40751e-143	0.444859	0.651	0.516	6.9905e-139	Epithelium	THADA	MAST
	5.04603e-143	0.438462	0.571	0.427	1.03519e-138	Epithelium	ATXN7L1	MAST
	5.4345e-143	0.692015	0.445	0.31	1.11489e-138	Epithelium	PLD1	MAST
	2.23311e-142	0.706229	0.306	0.184	4.58122e-138	Epithelium	PCBD2	MAST
	3.29592e-142	0.713421	0.378	0.248	6.76158e-138	Epithelium	MDM2	MAST
	8.67494e-142	1.09491	0.281	0.184	1.77966e-137	Epithelium	KCND2	MAST
	1.52636e-141	0.580111	0.262	0.153	3.13134e-137	Epithelium	PRKAG2	MAST
	1.31463e-140	0.738662	0.313	0.191	2.69696e-136	Epithelium	ZSCAN5A	MAST
	1.80434e-140	0.669896	0.407	0.274	3.70161e-136	Epithelium	ZFAS1	MAST
	2.64042e-140	0.390717	0.263	0.163	5.41682e-136	Epithelium	CNTNAP3B	MAST
	3.48605e-140	0.772075	0.261	0.149	7.15164e-136	Epithelium	AKR1A1	MAST
	3.67902e-140	0.407382	0.666	0.526	7.54751e-136	Epithelium	VMP1	MAST
	5.11713e-140	0.396554	0.699	0.563	1.04978e-135	Epithelium	PHACTR4	MAST
	5.99994e-140	0.597376	0.541	0.442	1.23089e-135	Epithelium	SPATA6	MAST
	1.26505e-139	0.70163	0.356	0.228	2.59525e-135	Epithelium	TRAF3	MAST
	2.04837e-139	0.36145	0.683	0.544	4.20224e-135	Epithelium	SDCCAG8	MAST
	3.98085e-139	0.676812	0.4	0.272	8.16672e-135	Epithelium	CFLAR	MAST
	2.42107e-138	0.456062	0.688	0.559	4.96682e-134	Epithelium	AHI1	MAST
	3.48666e-138	0.41018	0.577	0.435	7.15287e-134	Epithelium	KIF2A	MAST
	8.12151e-138	0.427491	0.525	0.385	1.66613e-133	Epithelium	KANK1	MAST
	1.73751e-137	0.460405	0.478	0.34	3.56451e-133	Epithelium	CLIP1	MAST
	1.82083e-137	0.346001	0.558	0.418	3.73543e-133	Epithelium	ELF2	MAST
	2.0001e-137	0.364332	0.426	0.3	4.10321e-133	Epithelium	PCNX2	MAST
	4.83516e-137	0.713893	0.277	0.164	9.91933e-133	Epithelium	CPD	MAST
	2.52257e-136	0.523422	0.477	0.339	5.17505e-132	Epithelium	WDR26	MAST
	1.14935e-135	0.827586	0.361	0.244	2.35789e-131	Epithelium	TMEM241	MAST
	2.07777e-135	0.786568	0.345	0.252	4.26254e-131	Epithelium	DZIP3	MAST
	2.95879e-135	0.609311	0.395	0.264	6.06995e-131	Epithelium	ZNF814	MAST
	7.09896e-135	0.643907	0.274	0.163	1.45635e-130	Epithelium	MTM1	MAST
	1.03067e-134	0.405922	0.62	0.481	2.11442e-130	Epithelium	ARHGAP5	MAST
	5.82051e-134	0.566121	0.319	0.201	1.19408e-129	Epithelium	ZNF33B	MAST
	5.86296e-134	0.638721	0.301	0.184	1.20279e-129	Epithelium	GTF2E2	MAST
	9.39273e-134	0.906852	0.256	0.146	1.92692e-129	Epithelium	MCL1	MAST
	1.52596e-133	0.909213	0.28	0.173	3.13051e-129	Epithelium	RGS17	MAST
	3.89036e-133	0.403169	0.5	0.364	7.98108e-129	Epithelium	KIAA0232	MAST
	6.16097e-133	0.405415	0.391	0.265	1.26392e-128	Epithelium	CNTN3	MAST
	6.35645e-133	0.520531	0.429	0.297	1.30403e-128	Epithelium	CCNL1	MAST
	1.99834e-132	0.597346	0.297	0.183	4.09958e-128	Epithelium	CAMSAP1	MAST
	2.54919e-132	0.552656	0.665	0.539	5.22966e-128	Epithelium	RANBP9	MAST
	4.97417e-132	0.385919	0.689	0.554	1.02045e-127	Epithelium	TFDP2	MAST
	1.0089e-131	0.847367	0.287	0.174	2.06975e-127	Epithelium	GPI	MAST
	1.51926e-131	0.418361	0.538	0.399	3.11677e-127	Epithelium	TAX1BP1	MAST
	3.43202e-131	0.829007	0.328	0.212	7.0408e-127	Epithelium	DIAPH1	MAST
	3.90226e-131	0.465002	0.255	0.155	8.00548e-127	Epithelium	ENOX2	MAST
	1.17465e-130	0.434491	0.524	0.386	2.40979e-126	Epithelium	MSH3	MAST
	1.17624e-130	0.675753	0.361	0.237	2.41306e-126	Epithelium	CLIP4	MAST
	1.3251e-130	0.48814	0.426	0.296	2.71845e-126	Epithelium	KDM4B	MAST
	3.62649e-130	0.415709	0.671	0.539	7.43974e-126	Epithelium	UBE2E1	MAST
	3.66959e-130	0.732096	0.363	0.242	7.52817e-126	Epithelium	ENO1	MAST
	5.28084e-130	0.493436	0.314	0.201	1.08336e-125	Epithelium	CPEB4	MAST
	5.59144e-130	0.460527	0.47	0.337	1.14708e-125	Epithelium	UBAP1	MAST
	1.59558e-129	0.538257	0.335	0.217	3.27333e-125	Epithelium	ZSCAN18	MAST
	2.9923e-129	1.05388	0.27	0.202	6.13871e-125	Epithelium	HSPH1	MAST
	8.60377e-129	0.472881	0.543	0.407	1.76506e-124	Epithelium	CRIM1	MAST
	1.81549e-128	0.551603	0.391	0.264	3.72447e-124	Epithelium	USP40	MAST
	3.24154e-128	0.6646	0.298	0.183	6.65001e-124	Epithelium	COQ4	MAST
	2.98454e-127	0.559457	0.409	0.28	6.12278e-123	Epithelium	SRPK1	MAST
	4.1967e-127	0.498249	0.317	0.204	8.60953e-123	Epithelium	JAG1	MAST
	5.70464e-127	0.478868	0.489	0.355	1.17031e-122	Epithelium	DENND1B	MAST
	9.01058e-127	0.797126	0.284	0.173	1.84852e-122	Epithelium	HIPK1	MAST
	1.51179e-126	0.508833	0.475	0.343	3.10144e-122	Epithelium	KPNA3	MAST
	1.69067e-126	0.580174	0.379	0.254	3.4684e-122	Epithelium	ATP6V1H	MAST
	2.30346e-126	0.502139	0.513	0.38	4.72554e-122	Epithelium	REV1	MAST
	2.76804e-126	0.625899	0.356	0.234	5.67864e-122	Epithelium	MCCC1	MAST
	3.48334e-126	0.391644	0.782	0.667	7.14608e-122	Epithelium	SPPL3	MAST
	5.02969e-126	0.80627	0.263	0.155	1.03184e-121	Epithelium	LITAF	MAST
	5.26288e-126	0.463439	0.53	0.396	1.07968e-121	Epithelium	TVP23C	MAST
	8.74349e-126	0.708075	0.333	0.214	1.79373e-121	Epithelium	CTTNBP2NL	MAST
	1.32043e-125	0.759502	0.264	0.156	2.70886e-121	Epithelium	ANKRD13A	MAST
	1.82672e-125	0.54915	0.38	0.256	3.74752e-121	Epithelium	MED15	MAST
	2.29882e-125	0.80441	0.276	0.166	4.71603e-121	Epithelium	GRAMD1B	MAST
	2.34746e-125	0.578103	0.57	0.458	4.81582e-121	Epithelium	PTGES3	MAST
	3.5628e-125	0.385767	0.653	0.523	7.30909e-121	Epithelium	METTL15	MAST
	7.43622e-125	0.47612	0.509	0.376	1.52554e-120	Epithelium	MAX	MAST
	2.87547e-124	0.549459	0.365	0.244	5.89902e-120	Epithelium	CDRT4	MAST
	5.32711e-124	0.604089	0.529	0.41	1.09286e-119	Epithelium	CDIN1	MAST
	5.95093e-124	0.660077	0.263	0.158	1.22083e-119	Epithelium	TFDP1	MAST
	6.16891e-124	0.592266	0.373	0.25	1.26555e-119	Epithelium	MTFR1	MAST
	6.48776e-124	0.400156	0.585	0.45	1.33096e-119	Epithelium	OLA1	MAST
	1.80647e-123	0.356957	0.699	0.57	3.70598e-119	Epithelium	PKP4	MAST
	2.52654e-123	0.538991	0.471	0.343	5.18321e-119	Epithelium	ZKSCAN1	MAST
	6.12828e-123	0.581036	0.303	0.191	1.25722e-118	Epithelium	ANOS1	MAST
	6.73236e-123	0.682431	0.3	0.187	1.38114e-118	Epithelium	IRF2BP2	MAST
	1.62803e-122	0.3624	0.585	0.452	3.33991e-118	Epithelium	STAU2	MAST
	1.79861e-122	0.427172	0.527	0.394	3.68984e-118	Epithelium	NAA35	MAST
	2.2576e-122	0.411778	0.617	0.487	4.63146e-118	Epithelium	VAPA	MAST
	3.2149e-122	0.419209	0.451	0.325	6.59537e-118	Epithelium	LRRC1	MAST
	3.33586e-122	0.408137	0.59	0.458	6.84351e-118	Epithelium	CSNK1G1	MAST
	3.5184e-122	0.259064	0.885	0.788	7.21799e-118	Epithelium	FARP1	MAST
	3.80841e-122	0.495551	0.47	0.34	7.81295e-118	Epithelium	HIVEP1	MAST
	6.07047e-122	0.729078	0.257	0.152	1.24536e-117	Epithelium	DAZAP1	MAST
	6.46831e-122	0.392868	0.566	0.433	1.32697e-117	Epithelium	SMG1	MAST
	1.02092e-121	0.442165	0.415	0.291	2.09443e-117	Epithelium	ASXL2	MAST
	2.30793e-121	0.521461	0.48	0.349	4.73472e-117	Epithelium	CHD3	MAST
	6.19523e-121	0.335365	0.82	0.716	1.27095e-116	Epithelium	STK39	MAST
	8.29217e-121	0.349962	0.481	0.352	1.70114e-116	Epithelium	RAPGEF1	MAST
	1.1917e-120	0.507049	0.452	0.324	2.44477e-116	Epithelium	MORC3	MAST
	1.76384e-120	0.609428	0.452	0.381	3.61852e-116	Epithelium	TTC21B	MAST
	2.55821e-120	0.497748	0.425	0.298	5.24817e-116	Epithelium	BMT2	MAST
	3.59471e-120	0.311276	0.36	0.25	7.37455e-116	Epithelium	SNX25	MAST
	4.14387e-120	0.44826	0.554	0.424	8.50116e-116	Epithelium	PPP4R3B	MAST
	7.02589e-120	0.429527	0.331	0.354	1.44136e-115	Epithelium	IL7	MAST
	1.16862e-119	0.444168	0.441	0.315	2.39743e-115	Epithelium	ABCD3	MAST
	2.93971e-119	0.634473	0.256	0.154	6.03082e-115	Epithelium	VEZF1	MAST
	4.56784e-119	0.381962	0.535	0.404	9.37093e-115	Epithelium	ORC4	MAST
	5.7314e-119	0.251533	0.935	0.863	1.1758e-114	Epithelium	TBL1XR1	MAST
	7.87396e-119	0.634755	0.306	0.194	1.61534e-114	Epithelium	NAPB	MAST
	1.3582e-118	0.630487	0.344	0.226	2.78635e-114	Epithelium	STX17	MAST
	1.81773e-118	0.369662	0.444	0.32	3.72906e-114	Epithelium	RTN3	MAST
	3.60522e-118	0.445317	0.474	0.346	7.39611e-114	Epithelium	RNF13	MAST
	5.15174e-118	0.483445	0.617	0.495	1.05688e-113	Epithelium	PDE8A	MAST
	5.92242e-118	0.417006	0.618	0.489	1.21499e-113	Epithelium	USP9X	MAST
	5.94824e-118	0.50152	0.341	0.227	1.22028e-113	Epithelium	GBE1	MAST
	1.92e-117	0.68292	0.295	0.185	3.93888e-113	Epithelium	RCC2	MAST
	2.47552e-117	0.37	0.774	0.667	5.07854e-113	Epithelium	TMCC1	MAST
	5.08211e-117	0.597815	0.341	0.225	1.0426e-112	Epithelium	POC1B	MAST
	5.42699e-117	0.963293	0.251	0.155	1.11335e-112	Epithelium	ERO1B	MAST
	6.1503e-117	0.475822	0.357	0.241	1.26173e-112	Epithelium	UHRF1BP1L	MAST
	6.38622e-117	0.419215	0.506	0.377	1.31013e-112	Epithelium	IP6K2	MAST
	7.13964e-117	0.442963	0.496	0.367	1.4647e-112	Epithelium	NUP98	MAST
	7.71359e-117	0.346761	0.492	0.367	1.58244e-112	Epithelium	CACUL1	MAST
	9.50741e-117	0.503088	0.565	0.438	1.95045e-112	Epithelium	PHACTR2	MAST
	1.53832e-116	0.404381	0.534	0.404	3.15586e-112	Epithelium	ATP13A3	MAST
	2.03772e-116	0.606699	0.356	0.238	4.18038e-112	Epithelium	AGPAT3	MAST
	2.32723e-116	0.2823	0.59	0.463	4.77431e-112	Epithelium	ATG7	MAST
	5.7617e-116	0.288195	0.824	0.722	1.18201e-111	Epithelium	SETD5	MAST
	6.335e-116	0.286121	0.804	0.69	1.29962e-111	Epithelium	HNRNPH1	MAST
	4.42046e-115	0.491917	0.451	0.326	9.06857e-111	Epithelium	MAILR	MAST
	1.04186e-114	0.67566	0.253	0.153	2.13737e-110	Epithelium	ANXA11	MAST
	1.65264e-114	0.386743	0.647	0.521	3.3904e-110	Epithelium	PIP5K1A	MAST
	1.90832e-114	0.558943	0.345	0.229	3.91493e-110	Epithelium	KIAA1549	MAST
	2.17426e-114	0.377033	0.553	0.424	4.4605e-110	Epithelium	HNRNPM	MAST
	2.78719e-114	0.498216	0.298	0.193	5.71791e-110	Epithelium	CCPG1	MAST
	3.04664e-114	0.367402	0.519	0.392	6.25018e-110	Epithelium	MTMR3	MAST
	4.95544e-114	0.660823	0.259	0.157	1.01661e-109	Epithelium	ZNF69	MAST
	5.56391e-114	0.481387	0.398	0.278	1.14144e-109	Epithelium	PEX14	MAST
	6.07628e-114	0.26718	0.789	0.674	1.24655e-109	Epithelium	BRWD1	MAST
	1.11762e-113	0.347583	0.646	0.519	2.2928e-109	Epithelium	FBXW11	MAST
	1.56183e-113	0.631024	0.296	0.188	3.20409e-109	Epithelium	OMG	MAST
	6.22704e-113	0.263979	0.715	0.592	1.27748e-108	Epithelium	KTN1	MAST
	7.82769e-113	0.313713	0.512	0.39	1.60585e-108	Epithelium	SIL1	MAST
	1.15126e-112	0.47495	0.519	0.393	2.36181e-108	Epithelium	PABPC1	MAST
	2.88965e-112	0.373211	0.541	0.413	5.92813e-108	Epithelium	PTBP3	MAST
	3.66518e-112	0.519958	0.441	0.317	7.51911e-108	Epithelium	ARL8B	MAST
	1.19946e-111	0.565402	0.288	0.184	2.46069e-107	Epithelium	EXOC7	MAST
	2.00004e-111	0.795153	0.269	0.167	4.10308e-107	Epithelium	GCNT1	MAST
	3.5678e-111	0.644193	0.278	0.174	7.31934e-107	Epithelium	DIMT1	MAST
	3.89269e-111	0.60108	0.276	0.174	7.98586e-107	Epithelium	WDR6	MAST
	4.27576e-111	0.715905	0.423	0.311	8.77173e-107	Epithelium	CEP128	MAST
	5.3018e-111	0.467554	0.551	0.425	1.08767e-106	Epithelium	ZNF254	MAST
	7.83284e-111	1.04028	0.298	0.214	1.60691e-106	Epithelium	KCNMB2	MAST
	1.48097e-110	0.433822	0.549	0.424	3.03821e-106	Epithelium	SLC25A36	MAST
	2.48444e-110	0.361272	0.428	0.311	5.09683e-106	Epithelium	TARBP1	MAST
	4.90149e-110	0.463951	0.55	0.428	1.00554e-105	Epithelium	PIAS2	MAST
	7.39558e-110	0.599773	0.323	0.213	1.5172e-105	Epithelium	CKB	MAST
	8.53533e-110	0.382171	0.587	0.461	1.75102e-105	Epithelium	YWHAZ	MAST
	2.13606e-109	0.361314	0.581	0.455	4.38213e-105	Epithelium	CCAR1	MAST
	2.3886e-109	0.503623	0.325	0.217	4.90021e-105	Epithelium	AFTPH	MAST
	4.42723e-109	0.2573	0.469	0.349	9.08246e-105	Epithelium	MROH9	MAST
	9.06732e-109	0.297192	0.763	0.65	1.86016e-104	Epithelium	TRA2A	MAST
	7.17031e-108	0.350772	0.637	0.513	1.47099e-103	Epithelium	ANKRD11	MAST
	1.33722e-107	0.307439	0.736	0.622	2.74331e-103	Epithelium	FARS2	MAST
	1.70336e-107	0.461572	0.386	0.271	3.49444e-103	Epithelium	ZNF586	MAST
	1.98784e-107	0.291903	0.668	0.546	4.07805e-103	Epithelium	MCU	MAST
	2.23536e-107	0.672512	0.387	0.281	4.58584e-103	Epithelium	SORCS2	MAST
	2.79548e-107	0.347981	0.566	0.442	5.73492e-103	Epithelium	AVL9	MAST
	3.1789e-107	0.730532	0.277	0.175	6.52151e-103	Epithelium	LDHA	MAST
	4.42926e-107	0.53107	0.327	0.219	9.08664e-103	Epithelium	ESCO1	MAST
	6.08358e-107	0.465452	0.377	0.262	1.24805e-102	Epithelium	DYNC2LI1	MAST
	6.65643e-107	0.426692	0.476	0.353	1.36557e-102	Epithelium	GPATCH2	MAST
	8.47641e-107	0.36556	0.522	0.398	1.73894e-102	Epithelium	MGMT	MAST
	8.70366e-107	0.629398	0.277	0.175	1.78556e-102	Epithelium	TNFAIP8	MAST
	1.87951e-106	0.468549	0.431	0.312	3.85582e-102	Epithelium	UBE2G1	MAST
	2.55642e-106	0.337931	0.423	0.311	5.2445e-102	Epithelium	RAD50	MAST
	3.46608e-106	0.395261	0.704	0.59	7.11065e-102	Epithelium	FOXJ3	MAST
	3.71391e-106	0.315584	0.495	0.375	7.6191e-102	Epithelium	KCTD1	MAST
	4.95219e-106	0.356627	0.362	0.256	1.01594e-101	Epithelium	MTMR12	MAST
	5.39509e-106	0.635033	0.311	0.204	1.1068e-101	Epithelium	C2CD3	MAST
	5.5589e-106	0.448178	0.443	0.323	1.14041e-101	Epithelium	HSPD1	MAST
	6.46921e-106	0.675744	0.322	0.216	1.32716e-101	Epithelium	CEP162	MAST
	7.27449e-106	0.684023	0.294	0.19	1.49236e-101	Epithelium	CD164	MAST
	1.09356e-105	0.348742	0.514	0.392	2.24344e-101	Epithelium	RAB7A	MAST
	1.25448e-105	0.615984	0.364	0.252	2.57357e-101	Epithelium	ATF7IP2	MAST
	1.37254e-105	0.644552	0.348	0.241	2.81577e-101	Epithelium	TTC8	MAST
	1.38587e-105	0.609906	0.318	0.21	2.8431e-101	Epithelium	DNAJC10	MAST
	1.684e-105	0.421918	0.616	0.494	3.45474e-101	Epithelium	ZNF91	MAST
	2.05671e-105	0.479522	0.371	0.259	4.21934e-101	Epithelium	VRK2	MAST
	1.00775e-104	0.357697	0.355	0.253	2.0674e-100	Epithelium	MECP2	MAST
	1.01439e-104	0.457597	0.61	0.493	2.08102e-100	Epithelium	SMURF2	MAST
	1.04106e-104	0.342248	0.496	0.376	2.13574e-100	Epithelium	RAB28	MAST
	1.65071e-104	0.475201	0.632	0.519	3.38644e-100	Epithelium	DISP1	MAST
	3.52942e-104	0.361751	0.416	0.302	7.2406e-100	Epithelium	NOS1AP	MAST
	3.64029e-104	0.501867	0.296	0.195	7.46805e-100	Epithelium	IDE	MAST
	3.87314e-104	0.310465	0.551	0.429	7.94575e-100	Epithelium	ZFAND6	MAST
	6.12513e-104	0.603446	0.273	0.173	1.25657e-99	Epithelium	LPIN1	MAST
	6.04343e-103	0.331621	0.452	0.337	1.23981e-98	Epithelium	TM9SF2	MAST
	2.52695e-102	0.325039	0.776	0.689	5.18404e-98	Epithelium	BCAS3	MAST
	2.66736e-102	0.298724	0.701	0.583	5.47209e-98	Epithelium	ZFR	MAST
	2.74045e-102	0.460598	0.388	0.275	5.62204e-98	Epithelium	RAB11FIP3	MAST
	3.84498e-102	0.480491	0.4	0.286	7.88797e-98	Epithelium	XPO6	MAST
	6.22018e-102	0.34956	0.46	0.345	1.27607e-97	Epithelium	TANK	MAST
	8.30424e-102	0.308111	0.796	0.698	1.70362e-97	Epithelium	BRAF	MAST
	1.28883e-101	0.305445	0.613	0.492	2.64403e-97	Epithelium	SF1	MAST
	1.59953e-101	0.388251	0.593	0.472	3.28143e-97	Epithelium	PDE7A	MAST
	1.93585e-101	0.564235	0.253	0.159	3.9714e-97	Epithelium	ARHGEF18	MAST
	2.75982e-101	0.531658	0.266	0.17	5.66177e-97	Epithelium	RFFL	MAST
	4.81341e-101	0.58368	0.254	0.16	9.87471e-97	Epithelium	MLLT6	MAST
	9.63403e-101	0.432366	0.314	0.214	1.97642e-96	Epithelium	GATAD2A	MAST
	1.07491e-100	0.37717	0.755	0.651	2.20517e-96	Epithelium	PIAS1	MAST
	1.14202e-100	0.31904	0.655	0.536	2.34285e-96	Epithelium	RAB11A	MAST
	1.62576e-100	0.508168	0.338	0.231	3.33524e-96	Epithelium	GLYR1	MAST
	2.25001e-100	0.419384	0.45	0.333	4.61589e-96	Epithelium	CDC42	MAST
	7.82095e-100	0.413132	0.395	0.284	1.60447e-95	Epithelium	ZNF248	MAST
	8.11629e-100	0.498066	0.259	0.167	1.66506e-95	Epithelium	L3MBTL1	MAST
	9.07604e-100	0.315166	0.719	0.605	1.86195e-95	Epithelium	SCAPER	MAST
	1.06137e-99	0.315518	0.478	0.363	2.1774e-95	Epithelium	SMG7	MAST
	1.06259e-99	0.576131	0.318	0.213	2.17989e-95	Epithelium	CAPN2	MAST
	1.09487e-99	0.721922	0.269	0.172	2.24614e-95	Epithelium	ACOT11	MAST
	1.41779e-99	0.299385	0.575	0.456	2.90861e-95	Epithelium	PRDM2	MAST
	1.50223e-99	0.444785	0.318	0.217	3.08183e-95	Epithelium	AKAP8L	MAST
	1.66911e-99	0.402527	0.391	0.281	3.42418e-95	Epithelium	ABHD18	MAST
	2.49082e-99	0.281595	0.649	0.53	5.10991e-95	Epithelium	CHASERR	MAST
	2.84643e-99	0.617628	0.283	0.183	5.83946e-95	Epithelium	GXYLT1	MAST
	4.65187e-99	0.404523	0.379	0.271	9.54331e-95	Epithelium	PARN	MAST
	5.23865e-99	0.285096	0.452	0.343	1.07471e-94	Epithelium	ZNF33A	MAST
	6.31799e-99	0.600713	0.388	0.281	1.29613e-94	Epithelium	SLC38A1	MAST
	2.67101e-98	0.503977	0.334	0.229	5.47959e-94	Epithelium	ZNF717	MAST
	3.48793e-98	0.467804	0.351	0.245	7.15548e-94	Epithelium	NCK1	MAST
	3.71576e-98	0.417552	0.375	0.267	7.62287e-94	Epithelium	SACM1L	MAST
	5.13732e-98	0.385361	0.801	0.737	1.05392e-93	Epithelium	REV3L	MAST
	5.2393e-98	0.350825	0.627	0.508	1.07484e-93	Epithelium	DENND4C	MAST
	5.93875e-98	0.527052	0.362	0.253	1.21834e-93	Epithelium	DUSP16	MAST
	1.5615e-97	0.287372	0.675	0.559	3.20342e-93	Epithelium	TAF15	MAST
	1.66259e-97	0.326308	0.633	0.514	3.41081e-93	Epithelium	UBE4B	MAST
	2.1435e-97	0.420126	0.386	0.277	4.39739e-93	Epithelium	IWS1	MAST
	4.32901e-97	0.516698	0.447	0.343	8.88096e-93	Epithelium	TOGARAM1	MAST
	4.84112e-97	0.340632	0.585	0.466	9.93157e-93	Epithelium	CNOT1	MAST
	5.65099e-97	0.451588	0.36	0.254	1.1593e-92	Epithelium	GATAD1	MAST
	6.23598e-97	0.606264	0.256	0.162	1.27931e-92	Epithelium	GFM2	MAST
	1.52749e-96	0.461353	0.333	0.23	3.13364e-92	Epithelium	ARL17B	MAST
	1.64157e-96	0.291178	0.551	0.435	3.36768e-92	Epithelium	TTC19	MAST
	1.71812e-96	0.471223	0.29	0.194	3.52473e-92	Epithelium	HMGXB3	MAST
	6.83761e-96	0.318879	0.387	0.284	1.40273e-91	Epithelium	BAZ1A	MAST
	9.37365e-96	0.280144	0.562	0.447	1.923e-91	Epithelium	UBAC2	MAST
	3.37495e-95	0.281832	0.448	0.342	6.9237e-91	Epithelium	ZNF326	MAST
	5.77775e-95	0.269012	0.68	0.566	1.18531e-90	Epithelium	CELF1	MAST
	9.67608e-95	0.271928	0.624	0.508	1.98505e-90	Epithelium	SMG6	MAST
	2.02354e-94	0.474258	0.449	0.337	4.15129e-90	Epithelium	KLHL28	MAST
	3.22095e-94	0.430871	0.339	0.238	6.60778e-90	Epithelium	SIN3A	MAST
	4.48987e-94	0.276697	0.623	0.507	9.21097e-90	Epithelium	KDM5B	MAST
	4.79574e-94	0.339985	0.452	0.341	9.83847e-90	Epithelium	ALG13	MAST
	2.84342e-93	0.419421	0.484	0.369	5.83327e-89	Epithelium	ATR	MAST
	3.87624e-93	0.41358	0.33	0.231	7.9521e-89	Epithelium	RUFY1	MAST
	4.62605e-93	0.525801	0.378	0.27	9.49034e-89	Epithelium	RAC1	MAST
	6.05469e-93	0.502558	0.379	0.271	1.24212e-88	Epithelium	TCF20	MAST
	7.92898e-93	0.603512	0.305	0.205	1.62663e-88	Epithelium	GALNT7	MAST
	9.29429e-93	0.379342	0.28	0.192	1.90672e-88	Epithelium	R3HCC1L	MAST
	1.32666e-92	0.662531	0.309	0.209	2.72164e-88	Epithelium	FDFT1	MAST
	1.64719e-92	0.382232	0.501	0.387	3.37921e-88	Epithelium	CAPZA1	MAST
	1.93361e-92	0.549629	0.257	0.167	3.96681e-88	Epithelium	CSNK1D	MAST
	2.33397e-92	0.605175	0.269	0.175	4.78813e-88	Epithelium	XPOT	MAST
	3.50268e-92	0.446688	0.422	0.311	7.18574e-88	Epithelium	MRPS31	MAST
	3.63782e-92	0.391883	0.306	0.212	7.46299e-88	Epithelium	C7orf50	MAST
	1.01331e-91	0.526666	0.37	0.264	2.07882e-87	Epithelium	CABIN1	MAST
	1.12904e-91	0.281841	0.595	0.481	2.31622e-87	Epithelium	PIK3C2A	MAST
	1.29588e-91	0.371656	0.702	0.594	2.65849e-87	Epithelium	MRTFA	MAST
	1.35859e-91	0.284815	0.573	0.459	2.78714e-87	Epithelium	PHF3	MAST
	1.63553e-91	0.42532	0.286	0.195	3.35528e-87	Epithelium	MPP5	MAST
	2.97116e-91	0.388424	0.316	0.221	6.09533e-87	Epithelium	MFHAS1	MAST
	2.98985e-91	0.356317	0.368	0.268	6.13368e-87	Epithelium	ZNF84	MAST
	4.1141e-91	0.339311	0.341	0.245	8.44007e-87	Epithelium	SOD2	MAST
	1.46403e-90	0.305198	0.444	0.337	3.00345e-86	Epithelium	ZNF652	MAST
	1.99356e-90	0.442894	0.364	0.261	4.08978e-86	Epithelium	ZBTB44	MAST
	2.0751e-90	0.374182	0.408	0.302	4.25706e-86	Epithelium	PPP1R21	MAST
	5.57637e-90	0.481302	0.269	0.179	1.14399e-85	Epithelium	POLI	MAST
	5.93401e-90	0.326216	0.45	0.343	1.21736e-85	Epithelium	MIR181A2HG	MAST
	1.42337e-89	0.271889	0.493	0.385	2.92005e-85	Epithelium	EMSY	MAST
	1.43476e-89	0.408807	0.643	0.561	2.94341e-85	Epithelium	EVI5	MAST
	1.58127e-89	0.411313	0.453	0.342	3.24398e-85	Epithelium	SNAPC3	MAST
	1.94499e-89	0.469498	0.297	0.2	3.99014e-85	Epithelium	PDK3	MAST
	2.58046e-89	0.38892	0.394	0.289	5.29381e-85	Epithelium	ORMDL1	MAST
	3.39359e-89	0.390941	0.304	0.212	6.96195e-85	Epithelium	RPP38	MAST
	6.42205e-89	0.255562	0.506	0.399	1.31748e-84	Epithelium	STAT3	MAST
	2.26686e-88	0.383366	0.361	0.262	4.65046e-84	Epithelium	SRSF3	MAST
	2.50145e-88	0.597687	0.283	0.188	5.13172e-84	Epithelium	CAAP1	MAST
	2.85595e-88	0.375195	0.419	0.313	5.85898e-84	Epithelium	LARP1	MAST
	6.67469e-88	0.38984	0.648	0.559	1.36931e-83	Epithelium	LDLRAD4	MAST
	9.53986e-88	0.56413	0.37	0.33	1.9571e-83	Epithelium	CNTRL	MAST
	9.65302e-88	0.402994	0.421	0.313	1.98032e-83	Epithelium	GALNT11	MAST
	9.98341e-88	0.410479	0.32	0.225	2.0481e-83	Epithelium	INTS12	MAST
	1.03954e-87	0.496694	0.307	0.211	2.13262e-83	Epithelium	HSPA9	MAST
	2.47916e-87	0.512982	0.47	0.379	5.08599e-83	Epithelium	ALMS1	MAST
	2.49907e-87	0.490519	0.352	0.25	5.12684e-83	Epithelium	FNTB	MAST
	2.78735e-87	0.382282	0.395	0.289	5.71825e-83	Epithelium	SLC25A37	MAST
	5.09921e-87	0.660557	0.259	0.168	1.0461e-82	Epithelium	FSIP2	MAST
	1.1416e-86	0.441007	0.581	0.511	2.34199e-82	Epithelium	CPLANE1	MAST
	1.18094e-86	0.272541	0.651	0.541	2.4227e-82	Epithelium	ANKHD1	MAST
	1.6202e-86	0.332272	0.39	0.29	3.32384e-82	Epithelium	SAFB	MAST
	3.38912e-86	0.640169	0.382	0.286	6.95279e-82	Epithelium	TUBB4B	MAST
	5.03338e-86	0.350247	0.37	0.271	1.0326e-81	Epithelium	EFR3A	MAST
	5.13624e-86	0.376875	0.407	0.303	1.0537e-81	Epithelium	ANAPC16	MAST
	6.23861e-86	0.298395	0.341	0.249	1.27985e-81	Epithelium	AFG1L	MAST
	9.76218e-86	0.31716	0.535	0.424	2.00271e-81	Epithelium	CALM2	MAST
	1.62565e-85	0.27722	0.527	0.418	3.33503e-81	Epithelium	UPF2	MAST
	1.88765e-85	0.260857	0.484	0.38	3.87252e-81	Epithelium	DCAF5	MAST
	2.21986e-85	0.424652	0.518	0.407	4.55405e-81	Epithelium	WASF2	MAST
	4.38264e-85	0.268175	0.321	0.234	8.99099e-81	Epithelium	PCGF5	MAST
	5.35487e-85	0.466294	0.257	0.172	1.09855e-80	Epithelium	ABHD2	MAST
	5.71997e-85	0.269298	0.488	0.383	1.17345e-80	Epithelium	TRAPPC8	MAST
	9.98332e-85	0.393105	0.405	0.301	2.04808e-80	Epithelium	MAPK14	MAST
	1.04502e-84	0.258259	0.621	0.512	2.14386e-80	Epithelium	PDSS2	MAST
	3.01378e-84	0.324991	0.444	0.339	6.18277e-80	Epithelium	LCLAT1	MAST
	7.64837e-84	0.578057	0.254	0.166	1.56906e-79	Epithelium	TLE5	MAST
	1.75656e-83	0.59743	0.316	0.22	3.60358e-79	Epithelium	ZHX2	MAST
	1.90224e-83	0.350741	0.422	0.318	3.90244e-79	Epithelium	DENND2A	MAST
	3.11233e-83	0.546637	0.288	0.195	6.38494e-79	Epithelium	KYAT3	MAST
	5.07082e-83	0.418681	0.251	0.17	1.04028e-78	Epithelium	GOLGA1	MAST
	5.18426e-83	0.412835	0.307	0.216	1.06355e-78	Epithelium	ZNF277	MAST
	8.32679e-83	0.334588	0.471	0.364	1.70824e-78	Epithelium	SEPTIN9	MAST
	3.44952e-81	0.456812	0.512	0.415	7.0767e-77	Epithelium	HIF1A	MAST
	4.53532e-81	0.694944	0.276	0.197	9.3042e-77	Epithelium	IFT172	MAST
	4.57194e-81	0.258275	0.354	0.265	9.37933e-77	Epithelium	P4HA3	MAST
	5.42008e-81	0.268168	0.562	0.455	1.11193e-76	Epithelium	YTHDC1	MAST
	5.80491e-81	0.255064	0.463	0.364	1.19088e-76	Epithelium	AGO2	MAST
	8.77213e-81	0.293615	0.303	0.22	1.7996e-76	Epithelium	LYPLA1	MAST
	1.10449e-80	0.253375	0.768	0.671	2.26587e-76	Epithelium	SMARCC1	MAST
	1.81538e-80	0.353767	0.523	0.415	3.72424e-76	Epithelium	CLINT1	MAST
	2.12368e-80	0.346846	0.373	0.276	4.35673e-76	Epithelium	SMIM14	MAST
	4.44439e-80	0.372619	0.278	0.195	9.11766e-76	Epithelium	SUDS3	MAST
	1.43485e-79	0.490379	0.27	0.184	2.9436e-75	Epithelium	CARF	MAST
	2.07936e-79	0.35501	0.481	0.375	4.2658e-75	Epithelium	SUZ12	MAST
	6.70474e-79	0.273673	0.36	0.271	1.37548e-74	Epithelium	OGDH	MAST
	6.73987e-79	0.561082	0.266	0.179	1.38268e-74	Epithelium	CDC42SE1	MAST
	1.12134e-78	0.282516	0.426	0.328	2.30042e-74	Epithelium	TMF1	MAST
	1.53144e-78	0.493904	0.307	0.214	3.14175e-74	Epithelium	DCAKD	MAST
	2.08541e-78	0.412223	0.309	0.218	4.27821e-74	Epithelium	ALS2	MAST
	2.2966e-78	0.288663	0.295	0.21	4.71148e-74	Epithelium	COBLL1	MAST
	3.54635e-78	0.512024	0.355	0.258	7.27533e-74	Epithelium	DERA	MAST
	3.7393e-78	0.503577	0.427	0.365	7.67117e-74	Epithelium	HIPK3	MAST
	3.96934e-78	0.277359	0.458	0.359	8.1431e-74	Epithelium	ATXN7	MAST
	5.07759e-78	0.353655	0.426	0.326	1.04167e-73	Epithelium	MRPS28	MAST
	1.17346e-77	0.255756	0.492	0.392	2.40736e-73	Epithelium	RSBN1L	MAST
	5.45263e-77	0.376345	0.604	0.507	1.11861e-72	Epithelium	SEMA5A	MAST
	7.93518e-77	0.299433	0.473	0.372	1.6279e-72	Epithelium	BRD4	MAST
	8.36782e-77	0.532792	0.255	0.171	1.71666e-72	Epithelium	TFB1M	MAST
	1.1043e-76	0.287849	0.516	0.413	2.26547e-72	Epithelium	PPP3R1	MAST
	1.13054e-76	0.26337	0.467	0.369	2.31929e-72	Epithelium	WAPL	MAST
	4.0186e-76	0.38318	0.296	0.212	8.24417e-72	Epithelium	DNAJC3	MAST
	4.20361e-76	0.26615	0.55	0.445	8.6237e-72	Epithelium	RC3H1	MAST
	4.2957e-76	0.403876	0.269	0.188	8.81262e-72	Epithelium	WDR73	MAST
	8.49917e-76	0.384689	0.273	0.192	1.74361e-71	Epithelium	STX6	MAST
	1.35113e-75	0.327878	0.417	0.32	2.77183e-71	Epithelium	CUL4A	MAST
	2.17814e-75	0.362383	0.283	0.202	4.46846e-71	Epithelium	DNMBP	MAST
	4.95022e-75	0.269241	0.436	0.341	1.01554e-70	Epithelium	PI4KA	MAST
	9.69313e-75	0.594387	0.283	0.198	1.98855e-70	Epithelium	ZNF124	MAST
	1.7091e-74	0.26708	0.465	0.368	3.50622e-70	Epithelium	N4BP2	MAST
	3.10736e-74	0.267661	0.335	0.25	6.37474e-70	Epithelium	ME3	MAST
	4.08753e-74	0.635429	0.271	0.229	8.38557e-70	Epithelium	DTNA	MAST
	4.42107e-74	0.34422	0.358	0.267	9.06983e-70	Epithelium	TMEM41B	MAST
	5.28551e-74	0.252581	0.597	0.495	1.08432e-69	Epithelium	MIPOL1	MAST
	5.8356e-74	0.311181	0.483	0.381	1.19717e-69	Epithelium	EP400	MAST
	8.22269e-74	0.486342	0.267	0.183	1.68689e-69	Epithelium	PUDP	MAST
	9.52411e-74	0.621366	0.278	0.192	1.95387e-69	Epithelium	GNL3	MAST
	1.12829e-73	0.337898	0.321	0.236	2.3147e-69	Epithelium	RAB30-DT	MAST
	1.14156e-73	0.35622	0.266	0.188	2.34191e-69	Epithelium	VPS4B	MAST
	4.41977e-73	0.294824	0.332	0.249	9.06716e-69	Epithelium	SOGA1	MAST
	9.09031e-73	0.4621	0.273	0.19	1.86488e-68	Epithelium	PPP5C	MAST
	1.29799e-72	0.31055	0.341	0.254	2.66282e-68	Epithelium	PIGU	MAST
	1.64527e-72	0.343531	0.48	0.378	3.37527e-68	Epithelium	CEP95	MAST
	7.66325e-72	0.660899	0.253	0.172	1.57212e-67	Epithelium	IFT52	MAST
	9.76786e-72	0.352297	0.31	0.226	2.00388e-67	Epithelium	SGPL1	MAST
	2.66095e-71	0.532554	0.484	0.405	5.45895e-67	Epithelium	CREB3L2	MAST
	5.98467e-71	0.310075	0.354	0.267	1.22775e-66	Epithelium	ZNF562	MAST
	7.14022e-71	0.352266	0.294	0.213	1.46482e-66	Epithelium	MRE11	MAST
	1.12051e-70	0.305044	0.384	0.293	2.29873e-66	Epithelium	HLCS	MAST
	3.36699e-70	0.328739	0.52	0.42	6.90738e-66	Epithelium	ATG10	MAST
	6.75953e-70	0.257584	0.324	0.245	1.38672e-65	Epithelium	CANX	MAST
	1.47564e-69	0.464896	0.268	0.186	3.02728e-65	Epithelium	WNK2	MAST
	3.41111e-69	0.34625	0.307	0.225	6.99789e-65	Epithelium	GTF3C1	MAST
	5.08013e-69	0.44368	0.451	0.442	1.04219e-64	Epithelium	MIR924HG	MAST
	1.02182e-68	0.412076	0.384	0.29	2.09627e-64	Epithelium	OXSR1	MAST
	1.07244e-68	0.461141	0.42	0.324	2.20012e-64	Epithelium	RTTN	MAST
	1.65777e-68	0.355322	0.397	0.304	3.40092e-64	Epithelium	RANBP2	MAST
	1.91244e-68	0.53231	0.288	0.203	3.92337e-64	Epithelium	NFKB1	MAST
	2.00571e-68	0.271082	0.349	0.266	4.11471e-64	Epithelium	ZNF875	MAST
	2.47952e-68	0.368812	0.33	0.244	5.08673e-64	Epithelium	KHDC4	MAST
	3.26322e-68	0.31417	0.566	0.469	6.6945e-64	Epithelium	FOCAD	MAST
	4.13203e-68	0.307256	0.319	0.238	8.47686e-64	Epithelium	BTF3L4	MAST
	9.70447e-68	0.284188	0.321	0.242	1.99087e-63	Epithelium	TUT7	MAST
	1.5216e-67	0.304576	0.528	0.429	3.12157e-63	Epithelium	CDC14B	MAST
	3.67462e-67	0.292963	0.586	0.487	7.53848e-63	Epithelium	RAPGEF6	MAST
	3.86142e-67	0.359117	0.277	0.199	7.92171e-63	Epithelium	SQLE	MAST
	4.79378e-67	0.347599	0.268	0.193	9.83445e-63	Epithelium	RRAGB	MAST
	5.32631e-67	0.393544	0.345	0.256	1.09269e-62	Epithelium	ABCC5	MAST
	7.45448e-66	0.275001	0.295	0.22	1.52929e-61	Epithelium	SLC25A26	MAST
	1.14632e-65	0.347015	0.29	0.212	2.35168e-61	Epithelium	MFSD8	MAST
	1.71266e-65	0.32896	0.294	0.216	3.51353e-61	Epithelium	GOLGA8B	MAST
	2.86702e-65	0.268175	0.439	0.347	5.88168e-61	Epithelium	XRRA1	MAST
	5.7156e-65	0.270672	0.293	0.219	1.17255e-60	Epithelium	NARF	MAST
	6.02289e-65	0.261585	0.269	0.196	1.2356e-60	Epithelium	DPY19L2	MAST
	7.5236e-65	0.284259	0.431	0.342	1.54347e-60	Epithelium	NFX1	MAST
	7.92228e-65	0.335496	0.534	0.437	1.62525e-60	Epithelium	SLC35F5	MAST
	8.47461e-65	0.282974	0.503	0.408	1.73857e-60	Epithelium	PPP4R1	MAST
	8.77011e-65	0.580807	0.297	0.225	1.79919e-60	Epithelium	WDR19	MAST
	2.11087e-63	0.305858	0.27	0.196	4.33045e-59	Epithelium	MERTK	MAST
	3.3916e-63	0.402949	0.317	0.234	6.95786e-59	Epithelium	ERICH1	MAST
	1.7595e-62	0.381409	0.318	0.235	3.60962e-58	Epithelium	WDR35	MAST
	3.92114e-62	0.439098	0.491	0.42	8.04423e-58	Epithelium	ALDH7A1	MAST
	5.15033e-62	0.311409	0.507	0.413	1.05659e-57	Epithelium	RGS12	MAST
	5.36157e-62	0.292889	0.254	0.187	1.09993e-57	Epithelium	COPS5	MAST
	6.74743e-62	0.394554	0.26	0.186	1.38423e-57	Epithelium	RIOK3	MAST
	1.37852e-61	0.352488	0.312	0.232	2.82804e-57	Epithelium	LARS2	MAST
	1.39896e-61	0.400793	0.256	0.183	2.86996e-57	Epithelium	CAT	MAST
	2.6733e-61	0.320003	0.525	0.43	5.48427e-57	Epithelium	RNF145	MAST
	5.14713e-61	0.260514	0.771	0.691	1.05593e-56	Epithelium	YAP1	MAST
	1.95982e-60	0.337658	0.279	0.205	4.02057e-56	Epithelium	CNOT9	MAST
	2.32681e-60	0.357565	0.315	0.235	4.77344e-56	Epithelium	KCTD20	MAST
	3.40786e-60	0.321101	0.6	0.521	6.99123e-56	Epithelium	PPFIBP1	MAST
	4.08023e-60	0.37205	0.348	0.264	8.37059e-56	Epithelium	DNASE1	MAST
	4.16442e-60	0.33428	0.549	0.463	8.54331e-56	Epithelium	ANKRD26	MAST
	5.56908e-60	0.427892	0.286	0.208	1.1425e-55	Epithelium	CEP295	MAST
	1.42946e-59	0.59876	0.439	0.363	2.93253e-55	Epithelium	IGFBP5	MAST
	1.52586e-59	0.255688	0.453	0.366	3.1303e-55	Epithelium	CCNC	MAST
	1.56649e-59	0.351655	0.544	0.465	3.21366e-55	Epithelium	SNX29	MAST
	3.32846e-59	0.268357	0.443	0.355	6.82833e-55	Epithelium	SUN1	MAST
	7.82181e-59	0.419236	0.281	0.204	1.60464e-54	Epithelium	ATP5F1C	MAST
	8.99736e-59	0.35784	0.393	0.305	1.84581e-54	Epithelium	MAP3K20	MAST
	9.59833e-58	0.382594	0.301	0.223	1.9691e-53	Epithelium	RNASEH2B	MAST
	1.27033e-57	0.371094	0.334	0.252	2.60608e-53	Epithelium	GLRX3	MAST
	7.85196e-57	0.327655	0.349	0.27	1.61083e-52	Epithelium	SKP1	MAST
	2.44427e-56	0.289986	0.285	0.215	5.01442e-52	Epithelium	URGCP	MAST
	2.33364e-55	0.401025	0.309	0.23	4.78746e-51	Epithelium	JAKMIP2	MAST
	3.46914e-55	0.527181	0.337	0.267	7.11695e-51	Epithelium	MYOF	MAST
	1.71793e-54	0.391684	0.377	0.294	3.52434e-50	Epithelium	ARPC2	MAST
	2.13459e-54	0.273972	0.378	0.299	4.37911e-50	Epithelium	JUND	MAST
	2.2994e-54	0.306605	0.377	0.296	4.71721e-50	Epithelium	NIPSNAP2	MAST
	4.13645e-54	0.388803	0.269	0.197	8.48594e-50	Epithelium	TADA2A	MAST
	4.86723e-54	0.504836	0.318	0.241	9.98513e-50	Epithelium	KLHL5	MAST
	7.3748e-54	0.540755	0.303	0.227	1.51294e-49	Epithelium	MSMO1	MAST
	3.35374e-53	0.267921	0.391	0.312	6.88019e-49	Epithelium	LDAH	MAST
	4.18409e-53	0.37979	0.388	0.305	8.58366e-49	Epithelium	OTUD4	MAST
	6.42403e-53	0.478663	0.293	0.217	1.31789e-48	Epithelium	STK38L	MAST
	1.14119e-52	0.307226	0.327	0.252	2.34115e-48	Epithelium	GSTCD	MAST
	1.18236e-52	0.328276	0.344	0.266	2.42561e-48	Epithelium	UBA3	MAST
	5.66382e-52	0.256682	0.28	0.215	1.16193e-47	Epithelium	HNRNPUL1	MAST
	1.78346e-51	0.319804	0.333	0.257	3.65877e-47	Epithelium	APLP2	MAST
	4.62815e-51	0.272413	0.449	0.366	9.49464e-47	Epithelium	WDR59	MAST
	9.76847e-51	0.405959	0.362	0.284	2.004e-46	Epithelium	BTBD3	MAST
	9.9616e-51	0.274864	0.253	0.191	2.04362e-46	Epithelium	CENATAC	MAST
	5.12107e-50	0.315055	0.739	0.673	1.05059e-45	Epithelium	TCF7L1	MAST
	1.04057e-49	0.257804	0.41	0.332	2.13473e-45	Epithelium	ACSL3	MAST
	1.84056e-49	0.338291	0.282	0.213	3.77591e-45	Epithelium	COX20	MAST
	6.70145e-48	0.276126	0.271	0.208	1.3748e-43	Epithelium	WDR12	MAST
	2.38151e-47	0.263627	0.56	0.477	4.88566e-43	Epithelium	CTDSPL	MAST
	8.75906e-46	0.329032	0.441	0.365	1.79692e-41	Epithelium	CC2D2A	MAST
	3.28631e-45	0.349518	0.282	0.214	6.74187e-41	Epithelium	EFCAB11	MAST
	4.53367e-45	0.281528	0.294	0.228	9.30082e-41	Epithelium	CHPT1	MAST
	5.7584e-45	0.33226	0.446	0.369	1.18133e-40	Epithelium	APPL2	MAST
	2.07254e-44	0.285629	0.314	0.245	4.25183e-40	Epithelium	IP6K1	MAST
	3.23016e-44	0.314592	0.342	0.271	6.62667e-40	Epithelium	ARL5A	MAST
	5.22215e-44	0.254145	0.258	0.199	1.07132e-39	Epithelium	WDR61	MAST
	9.92474e-44	0.272039	0.268	0.207	2.03606e-39	Epithelium	PRMT3	MAST
	1.12272e-42	0.255621	0.503	0.428	2.30326e-38	Epithelium	INTU	MAST
	2.70713e-42	0.273253	0.293	0.229	5.55368e-38	Epithelium	NUP88	MAST
	3.76869e-42	0.26621	0.308	0.243	7.73148e-38	Epithelium	IPO5	MAST
	8.92993e-42	0.330512	0.29	0.225	1.83198e-37	Epithelium	AMD1	MAST
	1.37318e-40	0.332236	0.261	0.199	2.81709e-36	Epithelium	XPNPEP3	MAST
	9.25785e-40	0.28856	0.463	0.39	1.89925e-35	Epithelium	CCDC66	MAST
	1.47699e-39	0.270041	0.273	0.214	3.03004e-35	Epithelium	SUCLA2	MAST
	3.14741e-38	0.286448	0.307	0.243	6.45692e-34	Epithelium	BBS4	MAST
	4.14887e-38	0.296799	0.32	0.255	8.5114e-34	Epithelium	ANP32A	MAST
	5.67174e-38	0.335513	0.282	0.22	1.16356e-33	Epithelium	SLC25A40	MAST
	1.00266e-37	0.272998	0.351	0.286	2.05695e-33	Epithelium	CADPS2	MAST
	1.36177e-37	0.405232	0.266	0.204	2.79367e-33	Epithelium	CEP78	MAST
	4.20279e-36	0.276489	0.576	0.547	8.62202e-32	Epithelium	DCLK1	MAST
	5.96806e-36	0.683096	0.317	0.369	1.22435e-31	Epithelium	KCNIP4	MAST
	1.09169e-33	0.641392	0.277	0.231	2.23959e-29	Epithelium	S100A6	MAST
	9.63907e-33	0.261045	0.375	0.311	1.97745e-28	Epithelium	SLC39A10	MAST
	2.10865e-32	0.30372	0.38	0.315	4.32589e-28	Epithelium	ZNF431	MAST
	3.93659e-32	0.250637	0.296	0.24	8.07591e-28	Epithelium	USP46	MAST
	1.02114e-30	0.287705	0.355	0.293	2.09487e-26	Epithelium	BNIP3L	MAST
	1.92698e-29	0.445181	0.262	0.209	3.9532e-25	Epithelium	UTP20	MAST
	1.21461e-24	0.318637	0.256	0.206	2.49178e-20	Epithelium	MTERF1	MAST
	1.81524e-23	0.282181	0.285	0.236	3.72397e-19	Epithelium	CCDC18	MAST
	1.04117e-21	0.2505	0.421	0.366	2.13597e-17	Epithelium	GAPDH	MAST
	1.5075e-20	0.353086	0.261	0.226	3.09264e-16	Epithelium	RPGRIP1L	MAST
	1.05807e-16	0.320264	0.279	0.239	2.17063e-12	Epithelium	DHRS3	MAST
	3.28226e-16	0.335001	0.266	0.253	6.73357e-12	Epithelium	CSMD1	MAST
	3.71578e-15	0.255961	0.45	0.423	7.62291e-11	Epithelium	EPHA4	MAST
	5.71686e-08	0.342817	0.379	0.354	0.00117281	Epithelium	PLOD2	MAST
	8.67044e-08	0.272237	0.841	0.832	0.00177874	Epithelium	EXOC6B	MAST
	0	6.59521	0.755	0.023	0	Neuronal	KCNH7	MAST
	0	4.54973	0.759	0.046	0	Neuronal	TMEM178B	MAST
	0	4.31353	0.888	0.196	0	Neuronal	CTNND2	MAST
	0	4.70803	0.772	0.085	0	Neuronal	GPM6A	MAST
	0	3.8548	0.752	0.088	0	Neuronal	PPM1E	MAST
	0	4.25157	0.71	0.052	0	Neuronal	CADPS	MAST
	0	6.32726	0.667	0.018	0	Neuronal	HECW1	MAST
	0	3.75917	0.761	0.12	0	Neuronal	DOCK3	MAST
	0	5.13392	0.731	0.091	0	Neuronal	CTNNA2	MAST
	0	4.29304	0.676	0.058	0	Neuronal	FRMD5	MAST
	0	1.97107	0.638	0.033	0	Neuronal	FSTL5	MAST
	0	2.97795	0.729	0.136	0	Neuronal	AKAP6	MAST
	0	4.28329	0.6	0.018	0	Neuronal	MYT1L	MAST
	0	7.04727	0.584	0.01	0	Neuronal	PTPRO	MAST
	0	4.58819	0.67	0.101	0	Neuronal	GRIA1	MAST
	0	4.89443	0.636	0.068	0	Neuronal	PTPRN2	MAST
	0	4.65715	0.59	0.031	0	Neuronal	KIF5C	MAST
	0	3.77191	0.636	0.083	0	Neuronal	SLC35F1	MAST
	0	4.6065	0.591	0.043	0	Neuronal	GABRB3	MAST
	0	3.67078	0.663	0.135	0	Neuronal	MARCHF1	MAST
	0	3.5232	0.718	0.192	0	Neuronal	PDE4B	MAST
	0	3.42861	0.956	0.434	0	Neuronal	MAP2	MAST
	0	2.90751	0.808	0.288	0	Neuronal	SYT1	MAST
	0	8.18626	0.52	0.007	0	Neuronal	MIR9-1HG	MAST
	0	2.5457	0.657	0.145	0	Neuronal	PPP2R2B	MAST
	0	2.90021	0.667	0.162	0	Neuronal	FMN2	MAST
	0	5.4628	0.541	0.036	0	Neuronal	FUT9	MAST
	0	3.0583	0.703	0.202	0	Neuronal	PPFIA2	MAST
	0	4.05875	0.72	0.222	0	Neuronal	NKAIN3	MAST
	0	4.45733	0.588	0.095	0	Neuronal	KCNQ3	MAST
	0	2.97513	0.699	0.206	0	Neuronal	KIF21A	MAST
	0	4.59896	0.557	0.066	0	Neuronal	GRIA2	MAST
	0	3.56872	0.544	0.053	0	Neuronal	KCNH8	MAST
	0	3.56572	0.6	0.11	0	Neuronal	RGS7	MAST
	0	3.94802	0.563	0.074	0	Neuronal	GNAO1	MAST
	0	2.94369	0.776	0.289	0	Neuronal	NRG3	MAST
	0	2.81983	0.707	0.222	0	Neuronal	NRCAM	MAST
	0	3.47175	0.58	0.095	0	Neuronal	SYT14	MAST
	0	2.97233	0.814	0.33	0	Neuronal	NRXN1	MAST
	0	2.21529	0.855	0.373	0	Neuronal	CDH2	MAST
	0	5.57096	0.498	0.017	0	Neuronal	SCN3A	MAST
	0	2.7423	0.694	0.219	0	Neuronal	JAKMIP2	MAST
	0	1.49331	0.766	0.294	0	Neuronal	MAPK10	MAST
	0	4.13985	0.504	0.033	0	Neuronal	DPYSL5	MAST
	0	3.28085	0.604	0.134	0	Neuronal	PAK3	MAST
	0	9.47105	0.472	0.002	0	Neuronal	SLC4A10	MAST
	0	2.66699	0.864	0.398	0	Neuronal	MAP1B	MAST
	0	2.52669	0.666	0.202	0	Neuronal	SLC44A5	MAST
	0	2.69973	0.639	0.176	0	Neuronal	ASTN1	MAST
	0	4.53486	0.501	0.038	0	Neuronal	SNAP91	MAST
	0	3.64406	0.539	0.086	0	Neuronal	UNC79	MAST
	0	5.07606	0.502	0.05	0	Neuronal	CDH4	MAST
	0	4.50312	0.539	0.088	0	Neuronal	EPHA5	MAST
	0	3.42188	0.55	0.099	0	Neuronal	GDAP1	MAST
	0	2.37953	0.635	0.184	0	Neuronal	CECR2	MAST
	0	2.83902	0.564	0.114	0	Neuronal	DGKI	MAST
	0	2.28822	0.798	0.349	0	Neuronal	CRACD	MAST
	0	7.19437	0.455	0.011	0	Neuronal	CACNA1E	MAST
	0	5.31359	0.466	0.022	0	Neuronal	MIAT	MAST
	0	5.15099	0.459	0.015	0	Neuronal	SRRM4	MAST
	0	2.53002	0.721	0.277	0	Neuronal	ERC2	MAST
	0	2.51044	0.855	0.412	0	Neuronal	BICD1	MAST
	0	4.65734	0.489	0.046	0	Neuronal	CLVS1	MAST
	0	3.83987	0.698	0.256	0	Neuronal	DAB1	MAST
	0	4.22153	0.47	0.029	0	Neuronal	NOL4	MAST
	0	3.9203	0.598	0.158	0	Neuronal	DCC	MAST
	0	1.94032	0.916	0.479	0	Neuronal	NCAM1	MAST
	0	2.58369	0.671	0.235	0	Neuronal	DPYSL2	MAST
	0	2.63031	0.673	0.239	0	Neuronal	TMEM108	MAST
	0	3.39902	0.527	0.094	0	Neuronal	RIMS2	MAST
	0	2.48345	0.607	0.174	0	Neuronal	KCNB2	MAST
	0	2.68407	0.829	0.396	0	Neuronal	ANK2	MAST
	0	2.34663	0.703	0.27	0	Neuronal	FHOD3	MAST
	0	3.35616	0.642	0.21	0	Neuronal	LRRC7	MAST
	0	3.26306	0.509	0.077	0	Neuronal	RTN1	MAST
	0	2.46221	0.845	0.416	0	Neuronal	DLGAP1	MAST
	0	2.22599	0.81	0.386	0	Neuronal	BASP1	MAST
	0	2.90751	0.592	0.168	0	Neuronal	NTRK3	MAST
	0	3.50115	0.541	0.119	0	Neuronal	NNAT	MAST
	0	4.51153	0.531	0.109	0	Neuronal	RBFOX1	MAST
	0	3.60736	0.547	0.126	0	Neuronal	FZD3	MAST
	0	2.76677	0.839	0.421	0	Neuronal	CELF2	MAST
	0	5.40696	0.438	0.02	0	Neuronal	MAPT	MAST
	0	3.41379	0.504	0.091	0	Neuronal	KIAA1549L	MAST
	0	3.38974	0.48	0.069	0	Neuronal	TMEM163	MAST
	0	3.61501	0.473	0.064	0	Neuronal	STMN2	MAST
	0	3.81033	0.611	0.204	0	Neuronal	DPP10	MAST
	0	3.03327	0.507	0.1	0	Neuronal	SGIP1	MAST
	0	2.62613	0.575	0.168	0	Neuronal	ZNF536	MAST
	0	2.78594	0.515	0.109	0	Neuronal	PAK5	MAST
	0	2.10781	0.804	0.399	0	Neuronal	BACH2	MAST
	0	3.79028	0.424	0.019	0	Neuronal	ELAVL4	MAST
	0	2.29686	0.717	0.313	0	Neuronal	PTPRZ1	MAST
	0	4.44237	0.444	0.041	0	Neuronal	SLAIN1	MAST
	0	2.42734	0.722	0.319	0	Neuronal	BCL11A	MAST
	0	2.76593	0.764	0.363	0	Neuronal	CADM2	MAST
	0	3.59914	0.495	0.094	0	Neuronal	ZNF804A	MAST
	0	3.17623	0.606	0.206	0	Neuronal	BCL11B	MAST
	0	4.11562	0.457	0.058	0	Neuronal	DNER	MAST
	0	3.85054	0.453	0.055	0	Neuronal	NMNAT2	MAST
	0	2.64453	0.493	0.096	0	Neuronal	PLPPR1	MAST
	0	2.41012	0.498	0.101	0	Neuronal	RIMS1	MAST
	0	2.37657	0.706	0.311	0	Neuronal	SEMA6D	MAST
	0	3.12384	0.692	0.299	0	Neuronal	CCSER1	MAST
	0	3.40557	0.472	0.079	0	Neuronal	PHACTR3	MAST
	0	3.92556	0.476	0.084	0	Neuronal	CACNA1A	MAST
	0	3.37225	0.474	0.083	0	Neuronal	SCN8A	MAST
	0	3.79389	0.411	0.021	0	Neuronal	CACNA1B	MAST
	0	2.20554	0.78	0.391	0	Neuronal	ANKS1B	MAST
	0	1.94612	0.437	0.048	0	Neuronal	XKR4	MAST
	0	4.54496	0.407	0.019	0	Neuronal	NFASC	MAST
	0	4.43677	0.501	0.114	0	Neuronal	PDE1A	MAST
	0	2.24183	0.582	0.198	0	Neuronal	TTLL7	MAST
	0	1.7437	0.785	0.402	0	Neuronal	PHACTR1	MAST
	0	2.12329	0.845	0.462	0	Neuronal	GRIP1	MAST
	0	2.05118	0.706	0.326	0	Neuronal	RTN3	MAST
	0	2.45669	0.461	0.082	0	Neuronal	DPP6	MAST
	0	1.91906	0.729	0.35	0	Neuronal	FGF13	MAST
	0	3.05897	0.487	0.109	0	Neuronal	CNKSR2	MAST
	0	3.62833	0.498	0.121	0	Neuronal	RALYL	MAST
	0	2.70948	0.42	0.044	0	Neuronal	ARPP21	MAST
	0	4.77639	0.425	0.05	0	Neuronal	CSMD2	MAST
	0	2.57779	0.632	0.257	0	Neuronal	EPHA7	MAST
	0	5.28093	0.396	0.024	0	Neuronal	ELAVL2	MAST
	0	2.89001	0.487	0.116	0	Neuronal	ATP8A2	MAST
	0	2.33589	0.787	0.418	0	Neuronal	CNTNAP2	MAST
	0	2.40308	0.605	0.236	0	Neuronal	CHD7	MAST
	0	3.07612	0.5	0.134	0	Neuronal	CTTNBP2	MAST
	0	2.27528	0.555	0.19	0	Neuronal	EFNB2	MAST
	0	4.32677	0.41	0.045	0	Neuronal	CELF4	MAST
	0	1.88225	0.738	0.374	0	Neuronal	THSD7A	MAST
	0	2.87278	0.652	0.289	0	Neuronal	ZFPM2	MAST
	0	6.48009	0.376	0.015	0	Neuronal	SEZ6L	MAST
	0	4.20022	0.389	0.028	0	Neuronal	STXBP5L	MAST
	0	7.55399	0.362	0.003	0	Neuronal	MIR124-1HG	MAST
	0	2.406	0.56	0.202	0	Neuronal	PCLO	MAST
	0	3.81164	0.429	0.071	0	Neuronal	SLCO5A1	MAST
	0	5.12944	0.37	0.013	0	Neuronal	ELAVL3	MAST
	0	3.56757	0.419	0.063	0	Neuronal	DSCAM	MAST
	0	3.45306	0.405	0.051	0	Neuronal	DCX	MAST
	0	5.5212	0.366	0.012	0	Neuronal	ADD2	MAST
	0	2.47937	0.465	0.116	0	Neuronal	DSCAML1	MAST
	0	4.43343	0.413	0.064	0	Neuronal	NDST4	MAST
	0	3.12175	0.43	0.081	0	Neuronal	WDR17	MAST
	0	3.14248	0.406	0.058	0	Neuronal	GAP43	MAST
	0	2.30059	0.522	0.175	0	Neuronal	CRMP1	MAST
	0	2.50866	0.48	0.133	0	Neuronal	NEXMIF	MAST
	0	4.27893	0.436	0.091	0	Neuronal	PANTR1	MAST
	0	3.2787	0.406	0.063	0	Neuronal	GRM5	MAST
	0	2.92383	0.519	0.176	0	Neuronal	LRRTM4	MAST
	0	2.28673	0.542	0.199	0	Neuronal	NLGN4X	MAST
	0	2.09909	0.538	0.196	0	Neuronal	TMEFF1	MAST
	0	1.18019	0.76	0.419	0	Neuronal	FAT3	MAST
	0	5.98231	0.347	0.008	0	Neuronal	NYAP2	MAST
	0	5.33269	0.355	0.017	0	Neuronal	CELF5	MAST
	0	2.2868	0.475	0.138	0	Neuronal	GUCY1A2	MAST
	0	4.42476	0.368	0.031	0	Neuronal	SOGA3	MAST
	0	3.13895	0.467	0.131	0	Neuronal	FGF14	MAST
	0	3.83865	0.393	0.057	0	Neuronal	PHYHIPL	MAST
	0	2.88909	0.608	0.272	0	Neuronal	NRG1	MAST
	0	5.6845	0.368	0.034	0	Neuronal	LHFPL3	MAST
	0	1.79978	0.61	0.276	0	Neuronal	SLC8A1	MAST
	0	1.87638	0.775	0.443	0	Neuronal	NOVA1	MAST
	0	1.42078	0.822	0.49	0	Neuronal	AFF3	MAST
	0	2.53695	0.443	0.113	0	Neuronal	PRKAR2B	MAST
	0	2.40225	0.545	0.218	0	Neuronal	SHTN1	MAST
	0	2.31482	0.519	0.192	0	Neuronal	MYEF2	MAST
	0	1.78989	0.58	0.253	0	Neuronal	EXOC6	MAST
	0	1.58577	0.678	0.353	0	Neuronal	TSPAN5	MAST
	0	2.16071	0.695	0.371	0	Neuronal	ENOX1	MAST
	0	3.30508	0.391	0.07	0	Neuronal	CORO2B	MAST
	0	1.35674	0.746	0.425	0	Neuronal	DMD	MAST
	0	3.59558	0.611	0.29	0	Neuronal	NRXN3	MAST
	0	2.07669	0.596	0.275	0	Neuronal	NEGR1	MAST
	0	3.61699	0.372	0.053	0	Neuronal	MAP6	MAST
	0	2.51779	0.483	0.165	0	Neuronal	SOX11	MAST
	0	1.69315	0.89	0.573	0	Neuronal	MAGI2	MAST
	0	1.99313	0.814	0.499	0	Neuronal	AFDN	MAST
	0	3.96069	0.476	0.162	0	Neuronal	OPCML	MAST
	0	4.16658	0.359	0.047	0	Neuronal	SH3GL2	MAST
	0	2.0485	0.531	0.22	0	Neuronal	KLF7	MAST
	0	2.31403	0.472	0.161	0	Neuronal	CAMK4	MAST
	0	1.87898	0.713	0.402	0	Neuronal	DOK6	MAST
	0	1.78167	0.799	0.49	0	Neuronal	CAMTA1	MAST
	0	1.91447	0.525	0.216	0	Neuronal	ZSWIM5	MAST
	0	1.81923	0.531	0.223	0	Neuronal	FSD1L	MAST
	0	6.38148	0.318	0.01	0	Neuronal	GRM3	MAST
	0	3.82372	0.324	0.018	0	Neuronal	GRIK3	MAST
	0	3.76785	0.343	0.038	0	Neuronal	PCSK2	MAST
	0	9.1838	0.305	0.001	0	Neuronal	MIR124-2HG	MAST
	0	2.07341	0.652	0.349	0	Neuronal	NELL2	MAST
	0	6.9192	0.311	0.008	0	Neuronal	MIR9-3HG	MAST
	0	3.50531	0.355	0.052	0	Neuronal	TRIM36	MAST
	0	1.15904	0.838	0.535	0	Neuronal	DCLK1	MAST
	0	3.21653	0.456	0.154	0	Neuronal	CDH12	MAST
	0	1.83415	0.524	0.223	0	Neuronal	RALGPS1	MAST
	0	2.35871	0.467	0.167	0	Neuronal	PHF21B	MAST
	0	1.80099	0.684	0.387	0	Neuronal	SPIRE1	MAST
	0	1.84181	0.721	0.424	0	Neuronal	XPR1	MAST
	0	2.50831	0.533	0.237	0	Neuronal	CSMD1	MAST
	0	3.2864	0.357	0.061	0	Neuronal	DGCR5	MAST
	0	1.52747	0.851	0.555	0	Neuronal	CADM1	MAST
	0	2.94836	0.453	0.159	0	Neuronal	ADGRV1	MAST
	0	4.56726	0.323	0.029	0	Neuronal	LIN28B	MAST
	0	1.51484	0.636	0.343	0	Neuronal	NAV1	MAST
	0	3.24582	0.351	0.058	0	Neuronal	SEMA5B	MAST
	0	3.68162	0.369	0.078	0	Neuronal	LRRC3B	MAST
	0	1.72945	0.589	0.298	0	Neuronal	PPM1L	MAST
	0	4.57905	0.317	0.026	0	Neuronal	SLC1A2	MAST
	0	3.42843	0.344	0.054	0	Neuronal	UNC80	MAST
	0	2.80328	0.388	0.101	0	Neuronal	EPHB1	MAST
	0	2.6158	0.529	0.242	0	Neuronal	MSRA	MAST
	0	1.49775	0.759	0.472	0	Neuronal	PTPRS	MAST
	0	6.45676	0.289	0.005	0	Neuronal	RAB3C	MAST
	0	2.68978	0.365	0.081	0	Neuronal	SNTG1	MAST
	0	3.28062	0.359	0.076	0	Neuronal	GRIN2B	MAST
	0	3.32007	0.422	0.139	0	Neuronal	SOX2-OT	MAST
	0	3.6053	0.319	0.038	0	Neuronal	KIAA0408	MAST
	0	3.68579	0.324	0.045	0	Neuronal	SYT16	MAST
	0	1.41533	0.695	0.416	0	Neuronal	CSRNP3	MAST
	0	6.75841	0.282	0.003	0	Neuronal	MIR137HG	MAST
	0	2.69056	0.359	0.08	0	Neuronal	OTUD7A	MAST
	0	2.87708	0.419	0.141	0	Neuronal	SYN3	MAST
	0	1.53454	0.817	0.54	0	Neuronal	RNF130	MAST
	0	2.69262	0.398	0.123	0	Neuronal	KIRREL3	MAST
	0	6.3235	0.281	0.006	0	Neuronal	ST18	MAST
	0	1.54553	0.943	0.668	0	Neuronal	ADGRB3	MAST
	0	6.82909	0.276	0.004	0	Neuronal	NSG2	MAST
	0	1.49459	0.878	0.607	0	Neuronal	KALRN	MAST
	0	4.4074	0.305	0.034	0	Neuronal	RFX4	MAST
	0	4.99162	0.303	0.032	0	Neuronal	SHC3	MAST
	0	3.1251	0.346	0.075	0	Neuronal	SLC4A8	MAST
	0	1.46014	0.798	0.528	0	Neuronal	ARHGAP21	MAST
	0	6.3512	0.275	0.006	0	Neuronal	SCN2A	MAST
	0	8.06941	0.269	0.001	0	Neuronal	CLVS2	MAST
	0	4.04814	0.305	0.038	0	Neuronal	CNTNAP5	MAST
	0	2.74151	0.33	0.065	0	Neuronal	BRINP3	MAST
	0	1.79328	0.894	0.63	0	Neuronal	CLASP2	MAST
	0	2.60521	0.355	0.092	0	Neuronal	GRIA3	MAST
	0	3.14048	0.297	0.035	0	Neuronal	SYN2	MAST
	0	4.18096	0.349	0.088	0	Neuronal	LMO3	MAST
	0	2.96235	0.326	0.066	0	Neuronal	ST8SIA2	MAST
	0	4.51233	0.294	0.035	0	Neuronal	EML5	MAST
	0	5.25307	0.28	0.021	0	Neuronal	PWRN4	MAST
	0	3.85676	0.301	0.042	0	Neuronal	SLIT1	MAST
	0	2.51175	0.392	0.134	0	Neuronal	FGF12	MAST
	0	4.96436	0.266	0.012	0	Neuronal	JPH4	MAST
	0	2.93163	0.29	0.036	0	Neuronal	RUNDC3B	MAST
	0	4.09702	0.302	0.05	0	Neuronal	TMEM132B	MAST
	0	1.68849	0.89	0.64	0	Neuronal	AKT3	MAST
	0	4.78932	0.261	0.011	0	Neuronal	MAST1	MAST
	0	1.27117	0.8	0.551	0	Neuronal	SORBS2	MAST
	0	3.47074	0.269	0.022	0	Neuronal	PEX5L	MAST
	0	5.75245	0.279	0.033	0	Neuronal	RMST	MAST
	0	1.55339	0.89	0.646	0	Neuronal	KIF1B	MAST
	0	3.08774	0.271	0.028	0	Neuronal	SLC24A2	MAST
	0	4.77218	0.268	0.026	0	Neuronal	CRB1	MAST
	0	1.42014	0.697	0.455	0	Neuronal	APC	MAST
	0	3.41643	0.279	0.04	0	Neuronal	TMEM196	MAST
	0	1.57717	0.769	0.531	0	Neuronal	CACNA2D1	MAST
	0	3.39215	0.287	0.049	0	Neuronal	CACNG4	MAST
	0	4.38564	0.253	0.015	0	Neuronal	LHX2	MAST
	0	2.99486	0.295	0.057	0	Neuronal	ZFHX2	MAST
	0	3.31932	0.284	0.047	0	Neuronal	ANO4	MAST
	0	3.1288	0.294	0.057	0	Neuronal	LRP8	MAST
	0	1.63401	0.672	0.438	0	Neuronal	GRIK2	MAST
	0	1.47801	0.825	0.594	0	Neuronal	MPPED2	MAST
	0	1.81966	0.574	0.347	0	Neuronal	ASTN2	MAST
	0	1.22904	0.85	0.629	0	Neuronal	FNBP1L	MAST
	0	3.55933	0.524	0.305	0	Neuronal	DACH1	MAST
	0	1.40029	0.871	0.654	0	Neuronal	NEDD4L	MAST
	0	3.27626	0.258	0.051	0	Neuronal	ZBTB18	MAST
	0	2.03477	0.717	0.516	0	Neuronal	CDON	MAST
	0	1.58118	0.877	0.678	0	Neuronal	NLGN1	MAST
	0	2.27986	0.454	0.268	0	Neuronal	SHROOM3	MAST
	0	1.89332	0.637	0.453	0	Neuronal	LRP1B	MAST
	0	1.12681	0.834	0.662	0	Neuronal	KAT6B	MAST
	0	2.301	0.452	0.301	0	Neuronal	CREB5	MAST
	0	1.06252	0.89	0.739	0	Neuronal	GPHN	MAST
	0	1.36387	0.815	0.687	0	Neuronal	MACROD2	MAST
	0	0.912307	0.918	0.797	0	Neuronal	NBEA	MAST
	0	1.35183	0.938	0.822	0	Neuronal	ROBO1	MAST
	0	1.44478	0.949	0.849	0	Neuronal	SNHG14	MAST
	0	1.44895	0.976	0.905	0	Neuronal	SOX5	MAST
	0	1.60042	0.936	0.876	0	Neuronal	PTPRD	MAST
	0	1.5841	0.91	0.918	0	Neuronal	NFIA	MAST
	0	1.11853	0.801	0.571	0	Neuronal	SSH2	MAST
	0	2.22519	0.415	0.149	0	Neuronal	KHDRBS3	MAST
	0	3.21091	0.26	0.044	4.15293e-308	Neuronal	GALNT8	MAST
	0	2.23306	0.404	0.165	2.29767e-304	Neuronal	TOX3	MAST
	5.21522e-308	1.33958	0.612	0.256	1.0699e-303	Neuronal	FGD4	MAST
	3.35205e-307	1.0074	0.932	0.761	6.87673e-303	Neuronal	LSAMP	MAST
	1.7855e-303	2.49161	0.341	0.091	3.66295e-299	Neuronal	CLSTN2	MAST
	2.33276e-303	0.687582	0.997	0.988	4.78566e-299	Neuronal	AUTS2	MAST
	3.00652e-302	2.01678	0.452	0.161	6.16787e-298	Neuronal	PKIA	MAST
	4.68518e-302	2.16789	0.412	0.14	9.61165e-298	Neuronal	TAFA5	MAST
	8.2888e-302	1.49456	0.593	0.311	1.70045e-297	Neuronal	AGPAT4	MAST
	2.90005e-301	1.09965	0.872	0.7	5.94945e-297	Neuronal	KAZN	MAST
	2.47733e-300	0.74701	0.916	0.814	5.08224e-296	Neuronal	MACF1	MAST
	7.05457e-300	2.40341	0.364	0.125	1.44724e-295	Neuronal	ABAT	MAST
	8.82589e-299	1.17296	0.456	0.153	1.81063e-294	Neuronal	SHANK2	MAST
	3.72457e-298	1.80812	0.503	0.218	7.64096e-294	Neuronal	KLHL23	MAST
	6.71001e-296	1.97544	0.449	0.163	1.37656e-291	Neuronal	APBA2	MAST
	1.70248e-292	1.18641	0.709	0.529	3.49263e-288	Neuronal	LCORL	MAST
	3.37625e-292	1.8466	0.471	0.187	6.92639e-288	Neuronal	WNK2	MAST
	3.79374e-291	2.99941	0.28	0.059	7.78286e-287	Neuronal	RORB	MAST
	1.75855e-288	1.75581	0.497	0.215	3.60767e-284	Neuronal	PIK3R3	MAST
	8.35531e-288	2.51429	0.321	0.074	1.71409e-283	Neuronal	KCNIP1	MAST
	1.19447e-286	1.98636	0.429	0.158	2.45045e-282	Neuronal	LRRC49	MAST
	1.24472e-286	1.34397	0.668	0.408	2.55354e-282	Neuronal	PRKCA	MAST
	2.86776e-286	1.66188	0.52	0.229	5.88322e-282	Neuronal	APBA1	MAST
	4.15029e-286	1.25973	0.672	0.427	8.51432e-282	Neuronal	XKR6	MAST
	3.50936e-285	1.675	0.49	0.183	7.19945e-281	Neuronal	ADAM23	MAST
	4.01689e-285	2.95223	0.276	0.058	8.24065e-281	Neuronal	CDH10	MAST
	4.51237e-285	2.58614	0.347	0.124	9.25713e-281	Neuronal	HS6ST3	MAST
	7.89063e-284	1.57932	0.613	0.333	1.61876e-279	Neuronal	GPM6B	MAST
	1.27315e-281	0.99798	0.824	0.602	2.61188e-277	Neuronal	FYN	MAST
	1.75767e-281	1.75081	0.506	0.227	3.60586e-277	Neuronal	GPR137C	MAST
	8.23526e-281	1.31799	0.643	0.32	1.68946e-276	Neuronal	PDE10A	MAST
	6.87144e-280	1.35456	0.769	0.574	1.40968e-275	Neuronal	PCDH9	MAST
	1.26639e-278	2.08456	0.459	0.187	2.59799e-274	Neuronal	MDGA2	MAST
	1.30738e-275	2.03108	0.399	0.126	2.68209e-271	Neuronal	MTMR7	MAST
	8.84314e-274	1.5279	0.534	0.312	1.81417e-269	Neuronal	NIN	MAST
	2.46467e-273	0.78458	0.851	0.749	5.05626e-269	Neuronal	TANC2	MAST
	1.48704e-271	1.08937	0.771	0.621	3.05067e-267	Neuronal	MLLT3	MAST
	1.59291e-270	0.969306	0.783	0.657	3.26785e-266	Neuronal	ANK3	MAST
	2.85445e-269	1.36056	0.61	0.362	5.85591e-265	Neuronal	AGTPBP1	MAST
	4.31582e-267	1.45108	0.577	0.298	8.85391e-263	Neuronal	MYO5A	MAST
	2.88207e-260	0.74082	0.91	0.845	5.91257e-256	Neuronal	EIF4G3	MAST
	5.69549e-260	0.920769	0.928	0.933	1.16843e-255	Neuronal	NFIB	MAST
	4.49228e-259	1.97969	0.405	0.143	9.21591e-255	Neuronal	RNF165	MAST
	4.49452e-259	2.04512	0.342	0.092	9.22051e-255	Neuronal	REEP1	MAST
	1.93693e-257	2.21734	0.344	0.118	3.9736e-253	Neuronal	DOP1B	MAST
	7.79584e-256	2.82739	0.26	0.066	1.59932e-251	Neuronal	PCBP3	MAST
	1.30133e-255	2.30906	0.344	0.102	2.66969e-251	Neuronal	SEL1L3	MAST
	4.64724e-254	2.60113	0.271	0.058	9.5338e-250	Neuronal	RAP1GAP2	MAST
	5.72467e-254	1.60859	0.505	0.241	1.17442e-249	Neuronal	HIVEP3	MAST
	1.20263e-251	2.41961	0.311	0.089	2.46719e-247	Neuronal	NETO2	MAST
	1.3906e-251	2.50428	0.281	0.119	2.85281e-247	Neuronal	RASGEF1B	MAST
	1.44147e-249	0.953013	0.759	0.58	2.95717e-245	Neuronal	MAPK8	MAST
	8.47666e-249	1.11497	0.677	0.471	1.73899e-244	Neuronal	STAU2	MAST
	2.15281e-248	2.19716	0.388	0.193	4.4165e-244	Neuronal	LINGO2	MAST
	7.03441e-248	2.13584	0.303	0.139	1.44311e-243	Neuronal	MGST1	MAST
	2.0639e-247	0.591522	0.964	0.944	4.23409e-243	Neuronal	RERE	MAST
	1.01822e-245	0.790973	0.874	0.797	2.08888e-241	Neuronal	AGAP1	MAST
	7.42286e-245	2.06867	0.361	0.123	1.5228e-240	Neuronal	SNRPN	MAST
	7.05733e-244	1.3449	0.605	0.476	1.44781e-239	Neuronal	PHLPP1	MAST
	4.02788e-243	2.30392	0.344	0.158	8.2632e-239	Neuronal	DLGAP2	MAST
	1.42412e-241	2.60847	0.272	0.064	2.92159e-237	Neuronal	CCDC112	MAST
	9.79648e-240	0.949245	0.9	0.76	2.00975e-235	Neuronal	CASC15	MAST
	4.51996e-239	2.37905	0.298	0.078	9.2727e-235	Neuronal	UCHL1	MAST
	7.869e-237	1.08331	0.813	0.648	1.61433e-232	Neuronal	TENM4	MAST
	1.07338e-234	2.75464	0.25	0.057	2.20204e-230	Neuronal	VAT1L	MAST
	1.4871e-234	2.0473	0.361	0.128	3.05079e-230	Neuronal	OSBP2	MAST
	1.64267e-233	0.969597	0.8	0.548	3.36993e-229	Neuronal	SRGAP3	MAST
	2.70003e-232	0.978794	0.729	0.587	5.53912e-228	Neuronal	PGAP1	MAST
	5.75156e-229	0.886587	0.826	0.696	1.17993e-224	Neuronal	ZNF609	MAST
	3.16796e-227	2.34926	0.292	0.08	6.49907e-223	Neuronal	MIR325HG	MAST
	1.29787e-225	1.21805	0.631	0.385	2.66258e-221	Neuronal	TNIK	MAST
	2.82851e-224	1.14637	0.652	0.438	5.80268e-220	Neuronal	ELF2	MAST
	7.7357e-223	2.37191	0.285	0.101	1.58698e-218	Neuronal	CDH20	MAST
	2.28471e-222	2.1942	0.31	0.13	4.68708e-218	Neuronal	HS6ST2	MAST
	3.55076e-221	1.95156	0.316	0.088	7.28438e-217	Neuronal	ARFGEF3	MAST
	6.1818e-221	0.96818	0.843	0.802	1.2682e-216	Neuronal	QKI	MAST
	3.35978e-218	2.32491	0.294	0.087	6.89259e-214	Neuronal	TRIM9	MAST
	5.6528e-218	1.04559	0.776	0.668	1.15967e-213	Neuronal	SYNE2	MAST
	1.16149e-217	1.61671	0.47	0.216	2.38279e-213	Neuronal	GALNT13	MAST
	3.57581e-217	1.95958	0.36	0.126	7.33578e-213	Neuronal	ST8SIA1	MAST
	6.42659e-216	1.59501	0.526	0.283	1.31841e-211	Neuronal	NKAIN2	MAST
	1.24041e-215	1.23952	0.618	0.404	2.5447e-211	Neuronal	TRIM24	MAST
	1.24431e-214	0.764436	0.794	0.603	2.55271e-210	Neuronal	DST	MAST
	2.20492e-214	1.17705	0.619	0.338	4.52339e-210	Neuronal	DPYSL3	MAST
	4.88094e-214	2.36156	0.298	0.118	1.00133e-209	Neuronal	SORCS1	MAST
	1.50564e-213	1.76352	0.396	0.154	3.08882e-209	Neuronal	CLIP2	MAST
	5.99226e-213	2.42492	0.265	0.072	1.22931e-208	Neuronal	FEZ1	MAST
	6.80761e-212	1.09704	0.629	0.427	1.39658e-207	Neuronal	STXBP5	MAST
	8.58109e-210	2.34161	0.314	0.128	1.76041e-205	Neuronal	PLXNA4	MAST
	3.15118e-209	1.17116	0.738	0.604	6.46464e-205	Neuronal	HDAC9	MAST
	6.30075e-209	2.10536	0.313	0.103	1.2926e-204	Neuronal	CHL1	MAST
	1.00834e-206	1.14146	0.641	0.397	2.06861e-202	Neuronal	DENND5B	MAST
	1.41954e-206	1.89151	0.356	0.137	2.91218e-202	Neuronal	DTD1	MAST
	5.70555e-205	1.5398	0.449	0.212	1.17049e-200	Neuronal	CNTN1	MAST
	5.77253e-205	1.77934	0.374	0.163	1.18424e-200	Neuronal	YPEL1	MAST
	1.54838e-204	1.11517	0.611	0.485	3.17651e-200	Neuronal	PAM	MAST
	1.28517e-203	1.62584	0.419	0.184	2.63653e-199	Neuronal	RGS17	MAST
	2.40963e-203	0.932856	0.692	0.523	4.94335e-199	Neuronal	CEP170	MAST
	2.96225e-203	2.5865	0.256	0.076	6.07705e-199	Neuronal	MGAT4C	MAST
	8.70918e-203	0.842643	0.821	0.719	1.78669e-198	Neuronal	PHIP	MAST
	1.98953e-202	1.06151	0.65	0.45	4.08152e-198	Neuronal	EVL	MAST
	5.77705e-202	1.83305	0.383	0.167	1.18516e-197	Neuronal	ST6GALNAC5	MAST
	2.85437e-201	1.20311	0.644	0.384	5.85574e-197	Neuronal	DCLK2	MAST
	3.09939e-201	2.07997	0.314	0.104	6.35839e-197	Neuronal	WDR47	MAST
	1.54466e-199	1.89847	0.354	0.135	3.16887e-195	Neuronal	SERGEF	MAST
	4.10982e-199	1.19728	0.701	0.488	8.4313e-195	Neuronal	NCAM2	MAST
	5.05555e-199	1.9273	0.356	0.138	1.03715e-194	Neuronal	EFR3B	MAST
	5.79229e-199	1.71832	0.469	0.231	1.18829e-194	Neuronal	CNTN5	MAST
	3.56217e-197	2.38462	0.253	0.074	7.30778e-193	Neuronal	GDPD1	MAST
	5.62124e-196	1.04277	0.564	0.282	1.1532e-191	Neuronal	MTSS1	MAST
	6.00545e-196	1.59071	0.456	0.232	1.23202e-191	Neuronal	KLHL29	MAST
	8.80816e-195	0.52926	0.854	0.675	1.80699e-190	Neuronal	DLG2	MAST
	3.37259e-194	2.27741	0.268	0.075	6.91887e-190	Neuronal	TMEFF2	MAST
	5.23919e-193	1.11512	0.649	0.461	1.07482e-188	Neuronal	TUBA1A	MAST
	8.10822e-193	1.26214	0.542	0.316	1.6634e-188	Neuronal	PCNX2	MAST
	1.04919e-191	2.22305	0.269	0.077	2.15241e-187	Neuronal	GRIK5	MAST
	3.94934e-191	1.49024	0.442	0.198	8.10207e-187	Neuronal	MEGF9	MAST
	4.50049e-191	1.39911	0.445	0.189	9.23276e-187	Neuronal	GNG2	MAST
	6.00112e-191	2.4649	0.256	0.094	1.23113e-186	Neuronal	PRUNE2	MAST
	8.5947e-187	1.95212	0.325	0.125	1.7632e-182	Neuronal	ENO4	MAST
	2.06179e-186	2.27132	0.266	0.084	4.22976e-182	Neuronal	KCNN3	MAST
	6.60986e-186	1.01094	0.651	0.468	1.35601e-181	Neuronal	SRGAP1	MAST
	1.94568e-185	1.25573	0.534	0.338	3.99156e-181	Neuronal	KIAA1958	MAST
	1.27597e-182	2.27001	0.254	0.08	2.61766e-178	Neuronal	CENPV	MAST
	1.49478e-178	1.65527	0.383	0.165	3.06655e-174	Neuronal	WASF1	MAST
	1.68206e-178	0.677778	0.922	0.886	3.45074e-174	Neuronal	SSBP2	MAST
	9.20707e-178	1.22807	0.529	0.31	1.88883e-173	Neuronal	C11orf80	MAST
	1.59582e-177	1.38381	0.461	0.244	3.27383e-173	Neuronal	KIAA1549	MAST
	5.50698e-177	0.976488	0.684	0.518	1.12976e-172	Neuronal	POU2F1	MAST
	8.96458e-177	0.632429	0.85	0.773	1.83908e-172	Neuronal	TNRC6A	MAST
	1.2734e-176	1.99499	0.281	0.086	2.61237e-172	Neuronal	KIF3C	MAST
	8.73997e-176	1.01934	0.632	0.429	1.793e-171	Neuronal	TNRC6C	MAST
	3.81769e-175	0.841801	0.765	0.57	7.832e-171	Neuronal	CCDC88A	MAST
	9.65995e-175	1.18424	0.58	0.374	1.98174e-170	Neuronal	SOX4	MAST
	1.07365e-172	2.12936	0.264	0.081	2.2026e-168	Neuronal	TUBB3	MAST
	7.0745e-172	1.64092	0.369	0.177	1.45133e-167	Neuronal	TRMT9B	MAST
	1.22239e-171	1.28728	0.506	0.267	2.50773e-167	Neuronal	NTM	MAST
	1.74952e-170	2.0387	0.25	0.07	3.58915e-166	Neuronal	LIN7A	MAST
	1.40689e-169	1.8842	0.34	0.15	2.88623e-165	Neuronal	GABRG3	MAST
	2.42213e-169	1.34589	0.474	0.264	4.969e-165	Neuronal	GAB2	MAST
	3.99935e-168	0.784679	0.757	0.61	8.20466e-164	Neuronal	RTN4	MAST
	6.33775e-166	2.15239	0.25	0.077	1.30019e-161	Neuronal	SRCIN1	MAST
	2.75581e-165	1.51033	0.37	0.156	5.65354e-161	Neuronal	SPOCK1	MAST
	2.38806e-164	1.95973	0.28	0.091	4.89911e-160	Neuronal	FAXC	MAST
	3.36377e-164	1.18235	0.408	0.174	6.90078e-160	Neuronal	GRID1	MAST
	3.58725e-164	0.65203	0.852	0.745	7.35924e-160	Neuronal	PHF14	MAST
	5.75257e-162	0.809422	0.766	0.547	1.18014e-157	Neuronal	ATRNL1	MAST
	8.3124e-162	2.092	0.277	0.096	1.70529e-157	Neuronal	PCDH11X	MAST
	1.30428e-161	1.43245	0.406	0.2	2.67573e-157	Neuronal	STXBP1	MAST
	2.59297e-161	1.43365	0.399	0.179	5.31948e-157	Neuronal	CSMD3	MAST
	4.97033e-161	0.68601	0.907	0.8	1.01966e-156	Neuronal	SETBP1	MAST
	9.76564e-160	1.75854	0.284	0.159	2.00342e-155	Neuronal	ID4	MAST
	9.40111e-159	0.629394	0.916	0.884	1.92864e-154	Neuronal	PBX1	MAST
	3.47117e-158	1.15667	0.519	0.324	7.1211e-154	Neuronal	MICAL3	MAST
	2.21947e-157	0.928697	0.632	0.447	4.55324e-153	Neuronal	PRKACB	MAST
	8.67463e-157	1.13014	0.558	0.361	1.7796e-152	Neuronal	CLIP1	MAST
	1.72029e-156	1.84283	0.287	0.127	3.52917e-152	Neuronal	AGO1	MAST
	9.55433e-155	1.79676	0.329	0.16	1.96007e-150	Neuronal	MED12L	MAST
	1.23403e-154	0.896576	0.638	0.503	2.53161e-150	Neuronal	RAPGEF6	MAST
	6.29526e-154	0.586664	0.863	0.79	1.29147e-149	Neuronal	CLASP1	MAST
	4.2392e-152	0.910181	0.664	0.497	8.69673e-148	Neuronal	ASAP2	MAST
	6.93809e-151	1.04267	0.581	0.365	1.42335e-146	Neuronal	FRY	MAST
	1.08712e-150	1.58618	0.349	0.167	2.23023e-146	Neuronal	PSMG4	MAST
	1.74699e-150	1.4078	0.408	0.195	3.58395e-146	Neuronal	FXYD6	MAST
	6.51333e-150	1.93456	0.278	0.109	1.33621e-145	Neuronal	TUBB2B	MAST
	1.1848e-149	1.42585	0.397	0.198	2.43062e-145	Neuronal	GLCE	MAST
	2.28081e-149	2.03577	0.252	0.094	4.67908e-145	Neuronal	GLYATL2	MAST
	3.55398e-146	1.7008	0.299	0.113	7.291e-142	Neuronal	GNG4	MAST
	5.30459e-146	1.23715	0.47	0.273	1.08824e-141	Neuronal	KLHL7	MAST
	1.45827e-145	1.42639	0.412	0.209	2.99164e-141	Neuronal	PDE3B	MAST
	1.54363e-145	1.60585	0.3	0.11	3.16675e-141	Neuronal	CYFIP2	MAST
	1.54949e-145	1.77712	0.251	0.082	3.17879e-141	Neuronal	MYO16	MAST
	5.28764e-145	1.46403	0.329	0.129	1.08476e-140	Neuronal	SNAP25	MAST
	5.11679e-144	0.52169	0.801	0.77	1.04971e-139	Neuronal	ERC1	MAST
	8.2552e-144	0.653391	0.804	0.653	1.69356e-139	Neuronal	MAP4K4	MAST
	1.29902e-143	1.42703	0.411	0.228	2.66494e-139	Neuronal	DTNA	MAST
	1.97409e-143	1.51299	0.371	0.197	4.04984e-139	Neuronal	VOPP1	MAST
	2.07696e-143	1.08525	0.529	0.339	4.26088e-139	Neuronal	HDGFL3	MAST
	3.85281e-143	0.959543	0.628	0.448	7.90404e-139	Neuronal	CRLF3	MAST
	1.46967e-142	1.04367	0.742	0.679	3.01503e-138	Neuronal	NPAS3	MAST
	2.86752e-139	1.81505	0.262	0.132	5.88271e-135	Neuronal	SFXN5	MAST
	1.34071e-135	0.761005	0.656	0.446	2.75046e-131	Neuronal	NCKAP5	MAST
	1.55538e-135	1.28605	0.42	0.218	3.19086e-131	Neuronal	MACO1	MAST
	6.45091e-135	0.706214	0.709	0.588	1.3234e-130	Neuronal	VEZT	MAST
	1.44173e-134	1.41255	0.371	0.183	2.95771e-130	Neuronal	PHC2	MAST
	6.06439e-134	1.34715	0.383	0.194	1.24411e-129	Neuronal	LRRN1	MAST
	9.0991e-134	1.25357	0.471	0.288	1.86668e-129	Neuronal	PLXNA2	MAST
	4.38266e-133	0.945335	0.6	0.434	8.99104e-129	Neuronal	RNF38	MAST
	4.17601e-132	0.869185	0.633	0.477	8.56708e-128	Neuronal	ZNF462	MAST
	5.20906e-131	0.728655	0.711	0.591	1.06864e-126	Neuronal	R3HDM1	MAST
	6.63875e-131	1.83788	0.257	0.101	1.36194e-126	Neuronal	MKRN3	MAST
	2.48631e-130	1.77538	0.266	0.114	5.10067e-126	Neuronal	STAG3	MAST
	5.03102e-130	1.32563	0.43	0.241	1.03211e-125	Neuronal	AFF2	MAST
	1.71285e-128	0.994475	0.53	0.348	3.51392e-124	Neuronal	SPTAN1	MAST
	8.9479e-128	1.7542	0.306	0.14	1.83566e-123	Neuronal	CDH18	MAST
	1.11417e-127	0.832948	0.598	0.37	2.28572e-123	Neuronal	HECW2	MAST
	2.46395e-126	0.927312	0.557	0.346	5.0548e-122	Neuronal	CPE	MAST
	3.03894e-126	1.36272	0.394	0.206	6.23439e-122	Neuronal	ZNF124	MAST
	1.10215e-125	1.51136	0.323	0.141	2.26107e-121	Neuronal	PURG	MAST
	1.68232e-125	1.56394	0.306	0.129	3.45128e-121	Neuronal	ATL1	MAST
	2.68721e-125	1.74427	0.277	0.13	5.51281e-121	Neuronal	PHTF1	MAST
	4.69607e-125	1.23073	0.439	0.247	9.63399e-121	Neuronal	EPHA6	MAST
	5.25426e-125	1.02295	0.462	0.246	1.07791e-120	Neuronal	MAPRE2	MAST
	2.30748e-124	1.05114	0.497	0.307	4.7338e-120	Neuronal	ZNRF1	MAST
	2.38836e-124	0.872045	0.646	0.496	4.89973e-120	Neuronal	DAAM1	MAST
	1.66521e-123	1.25206	0.421	0.258	3.41618e-119	Neuronal	IRAK1BP1	MAST
	1.86203e-123	0.989175	0.519	0.311	3.81996e-119	Neuronal	PWRN1	MAST
	4.65602e-123	1.25381	0.387	0.202	9.55183e-119	Neuronal	DYNC1I1	MAST
	4.83277e-122	0.903264	0.558	0.407	9.91443e-118	Neuronal	DNM1L	MAST
	8.49635e-122	1.10225	0.445	0.272	1.74303e-117	Neuronal	SLCO3A1	MAST
	9.33961e-122	1.04754	0.477	0.322	1.91602e-117	Neuronal	POLR2J3	MAST
	1.44055e-121	1.03921	0.519	0.356	2.95529e-117	Neuronal	EPB41	MAST
	1.83931e-120	1.03083	0.497	0.318	3.77333e-116	Neuronal	DLGAP4	MAST
	3.345e-120	1.35612	0.334	0.151	6.86228e-116	Neuronal	OSBPL6	MAST
	6.81799e-120	1.34933	0.363	0.2	1.39871e-115	Neuronal	UNC13B	MAST
	7.13397e-120	1.25619	0.402	0.279	1.46353e-115	Neuronal	ESR2	MAST
	4.25971e-119	1.29134	0.388	0.214	8.7388e-115	Neuronal	ZC4H2	MAST
	2.49623e-118	1.48844	0.284	0.12	5.12101e-114	Neuronal	SCN9A	MAST
	1.0233e-117	0.766231	0.69	0.504	2.09931e-113	Neuronal	PPP1R9A	MAST
	1.80319e-117	1.57207	0.303	0.137	3.69923e-113	Neuronal	JPT1	MAST
	5.16552e-117	1.6782	0.294	0.161	1.05971e-112	Neuronal	NDST3	MAST
	2.51311e-116	1.10035	0.447	0.297	5.15564e-112	Neuronal	EPB41L3	MAST
	4.97792e-116	0.609161	0.719	0.63	1.02122e-111	Neuronal	GSK3B	MAST
	5.0223e-116	1.51239	0.299	0.131	1.03032e-111	Neuronal	RNF180	MAST
	2.39261e-115	1.3871	0.336	0.158	4.90843e-111	Neuronal	TXNDC16	MAST
	8.21631e-115	1.2211	0.39	0.221	1.68558e-110	Neuronal	CCDC92	MAST
	9.59175e-115	0.421878	0.903	0.865	1.96775e-110	Neuronal	TRIO	MAST
	1.26537e-114	0.503044	0.537	0.638	2.59591e-110	Neuronal	GLI3	MAST
	1.70231e-113	0.823198	0.589	0.445	3.49229e-109	Neuronal	DYNC1I2	MAST
	8.78872e-113	1.32152	0.36	0.178	1.80301e-108	Neuronal	PDE9A	MAST
	2.43592e-112	1.10812	0.436	0.242	4.99729e-108	Neuronal	ATP1B3	MAST
	2.06082e-110	0.77915	0.667	0.527	4.22778e-106	Neuronal	SGCE	MAST
	2.77974e-110	0.500333	0.824	0.75	5.70263e-106	Neuronal	DIP2C	MAST
	2.80667e-110	1.27895	0.362	0.196	5.75789e-106	Neuronal	ARHGAP44	MAST
	3.24317e-110	1.2796	0.381	0.203	6.65337e-106	Neuronal	WNK3	MAST
	6.86395e-110	1.65327	0.262	0.115	1.40814e-105	Neuronal	SHB	MAST
	1.9891e-109	1.2646	0.378	0.229	4.08064e-105	Neuronal	NUP93	MAST
	4.63306e-109	1.29119	0.347	0.231	9.50471e-105	Neuronal	RAB11FIP2	MAST
	4.90782e-109	0.682932	0.708	0.601	1.00684e-104	Neuronal	CCNH	MAST
	5.00097e-108	0.77137	0.627	0.477	1.02595e-103	Neuronal	CCSER2	MAST
	5.74642e-108	1.33965	0.346	0.179	1.17888e-103	Neuronal	LRRC8D	MAST
	6.3599e-108	1.13542	0.268	0.108	1.30473e-103	Neuronal	CDH13	MAST
	6.59991e-108	1.29003	0.365	0.2	1.35397e-103	Neuronal	CAMSAP1	MAST
	2.36749e-107	0.706722	0.857	0.763	4.85691e-103	Neuronal	MSI2	MAST
	9.30767e-107	1.25943	0.312	0.15	1.90947e-102	Neuronal	MCTP1	MAST
	2.07819e-105	0.987369	0.482	0.317	4.2634e-101	Neuronal	CTIF	MAST
	3.64691e-105	1.57892	0.281	0.138	7.48163e-101	Neuronal	NOL4L	MAST
	4.05794e-105	0.52703	0.756	0.582	8.32486e-101	Neuronal	PLCB1	MAST
	4.21562e-105	1.47747	0.299	0.142	8.64834e-101	Neuronal	HS3ST5	MAST
	4.85716e-105	1.32859	0.272	0.112	9.96447e-101	Neuronal	TSPAN7	MAST
	1.20941e-104	0.720077	0.657	0.526	2.48111e-100	Neuronal	MBOAT2	MAST
	8.20771e-104	0.74227	0.644	0.516	1.68381e-99	Neuronal	GATAD2B	MAST
	2.21577e-102	0.631506	0.703	0.595	4.54566e-98	Neuronal	TNPO1	MAST
	3.30712e-102	1.1589	0.401	0.228	6.78456e-98	Neuronal	ARHGEF9	MAST
	3.8518e-102	0.431942	0.881	0.831	7.90197e-98	Neuronal	EXOC6B	MAST
	4.1518e-102	0.749571	0.653	0.517	8.51742e-98	Neuronal	RUFY3	MAST
	1.07718e-101	1.15284	0.413	0.378	2.20982e-97	Neuronal	DPYD	MAST
	6.28831e-100	0.697085	0.687	0.525	1.29005e-95	Neuronal	ST6GALNAC3	MAST
	6.33436e-100	1.31105	0.334	0.173	1.29949e-95	Neuronal	ZHX3	MAST
	7.75881e-100	1.24995	0.357	0.2	1.59172e-95	Neuronal	USP49	MAST
	2.06286e-99	0.620515	0.783	0.717	4.23195e-95	Neuronal	MAML3	MAST
	2.70928e-99	1.3368	0.311	0.209	5.55808e-95	Neuronal	ADAMTS3	MAST
	1.22305e-98	0.961514	0.378	0.195	2.50908e-94	Neuronal	RYR2	MAST
	2.71851e-98	1.01014	0.445	0.315	5.57703e-94	Neuronal	EML1	MAST
	3.3498e-98	0.756852	0.652	0.478	6.87211e-94	Neuronal	KCNT2	MAST
	8.46908e-98	1.26474	0.341	0.175	1.73743e-93	Neuronal	AMPH	MAST
	4.4755e-97	1.46906	0.285	0.143	9.1815e-93	Neuronal	EXTL3	MAST
	1.12221e-96	1.55093	0.255	0.116	2.30221e-92	Neuronal	RIPOR2	MAST
	1.45642e-96	0.699518	0.643	0.515	2.98785e-92	Neuronal	HMGN1	MAST
	4.81269e-96	0.665318	0.539	0.344	9.87324e-92	Neuronal	KCNIP4	MAST
	2.38261e-95	1.08002	0.421	0.252	4.88793e-91	Neuronal	KIF3A	MAST
	3.48693e-95	0.854789	0.483	0.411	7.15343e-91	Neuronal	GAREM1	MAST
	4.40532e-95	0.596185	0.747	0.619	9.03752e-91	Neuronal	ZSWIM6	MAST
	3.78588e-94	1.53849	0.257	0.118	7.76672e-90	Neuronal	CYB5R4	MAST
	3.9759e-94	1.05851	0.415	0.238	8.15657e-90	Neuronal	INPP5F	MAST
	2.19242e-93	0.922792	0.52	0.442	4.49775e-89	Neuronal	INTU	MAST
	2.6371e-92	0.340274	0.874	0.725	5.41001e-88	Neuronal	ROBO2	MAST
	3.15747e-92	1.55926	0.256	0.124	6.47755e-88	Neuronal	SHISA6	MAST
	4.99057e-92	0.885462	0.482	0.295	1.02382e-87	Neuronal	SLC38A1	MAST
	8.03489e-92	0.650979	0.66	0.567	1.64836e-87	Neuronal	ABI2	MAST
	2.30216e-90	0.647943	0.685	0.524	4.72288e-86	Neuronal	PITPNC1	MAST
	2.77025e-90	1.57457	0.252	0.117	5.68317e-86	Neuronal	PPA1	MAST
	3.02977e-88	1.18227	0.406	0.248	6.21558e-84	Neuronal	UNC5D	MAST
	7.8949e-88	0.421276	0.742	0.56	1.61964e-83	Neuronal	NAV3	MAST
	1.51019e-87	0.850311	0.467	0.284	3.09816e-83	Neuronal	ATP8A1	MAST
	3.75276e-87	0.65026	0.627	0.498	7.69878e-83	Neuronal	DNM3	MAST
	7.68993e-86	1.17069	0.345	0.233	1.57759e-81	Neuronal	ETV1	MAST
	2.39421e-85	1.01905	0.374	0.206	4.91172e-81	Neuronal	SLC22A23	MAST
	3.01584e-85	0.803437	0.515	0.337	6.187e-81	Neuronal	IL7	MAST
	4.01024e-85	0.746198	0.581	0.437	8.22701e-81	Neuronal	TULP4	MAST
	1.41808e-84	1.12774	0.35	0.209	2.9092e-80	Neuronal	ZFP90	MAST
	3.9549e-84	0.483669	0.752	0.687	8.11348e-80	Neuronal	MYCBP2	MAST
	4.32534e-84	1.03244	0.411	0.252	8.87344e-80	Neuronal	TET3	MAST
	5.25015e-84	1.08436	0.266	0.122	1.07707e-79	Neuronal	RYR3	MAST
	6.45723e-84	1.32437	0.264	0.123	1.3247e-79	Neuronal	NLN	MAST
	4.13536e-83	0.762447	0.571	0.52	8.4837e-79	Neuronal	CCDC171	MAST
	2.84393e-82	1.61635	0.427	0.365	5.83432e-78	Neuronal	ERBB4	MAST
	3.59962e-82	1.26285	0.38	0.244	7.38463e-78	Neuronal	LRRTM3	MAST
	5.88623e-82	0.800043	0.531	0.359	1.20756e-77	Neuronal	CHN1	MAST
	2.15382e-81	1.24045	0.312	0.173	4.41856e-77	Neuronal	ZNF69	MAST
	2.62818e-81	0.774765	0.573	0.432	5.39171e-77	Neuronal	SLC4A7	MAST
	1.11755e-80	0.98623	0.394	0.238	2.29264e-76	Neuronal	FRMD3	MAST
	1.69003e-80	1.093	0.264	0.123	3.46709e-76	Neuronal	HMGCLL1	MAST
	2.21612e-80	1.31944	0.275	0.139	4.54636e-76	Neuronal	UCK2	MAST
	2.83686e-80	0.865562	0.482	0.332	5.81982e-76	Neuronal	EPB41L5	MAST
	3.65975e-80	0.920412	0.452	0.304	7.50799e-76	Neuronal	ICA1L	MAST
	4.08154e-80	1.23164	0.293	0.149	8.37327e-76	Neuronal	MCF2L	MAST
	5.21277e-80	1.29204	0.269	0.131	1.0694e-75	Neuronal	MPPED1	MAST
	6.89635e-80	1.26415	0.299	0.185	1.41479e-75	Neuronal	TSHZ1	MAST
	1.69154e-79	1.33571	0.276	0.149	3.47019e-75	Neuronal	SORT1	MAST
	1.72813e-79	1.01791	0.355	0.198	3.54526e-75	Neuronal	KCND2	MAST
	3.90651e-79	0.275152	0.546	0.362	8.0142e-75	Neuronal	KHDRBS2	MAST
	4.58425e-79	1.21341	0.281	0.139	9.40458e-75	Neuronal	RETREG1	MAST
	6.18095e-79	0.817367	0.511	0.367	1.26802e-74	Neuronal	ZC2HC1A	MAST
	6.54895e-79	0.577758	0.743	0.672	1.34352e-74	Neuronal	DENND1A	MAST
	1.58016e-78	0.974443	0.263	0.123	3.2417e-74	Neuronal	PDE1C	MAST
	3.3984e-78	0.443619	0.813	0.729	6.97182e-74	Neuronal	BMPR2	MAST
	6.95669e-78	0.829712	0.346	0.187	1.42717e-73	Neuronal	SH3GL3	MAST
	7.14992e-78	0.888547	0.373	0.209	1.46681e-73	Neuronal	ST6GAL2	MAST
	1.02601e-77	0.721207	0.564	0.432	2.10486e-73	Neuronal	FBXL2	MAST
	1.71477e-77	1.32845	0.257	0.125	3.51784e-73	Neuronal	MTMR4	MAST
	2.67288e-76	1.17165	0.317	0.192	5.48341e-72	Neuronal	ZC3H12C	MAST
	3.46433e-76	0.573063	0.62	0.498	7.10707e-72	Neuronal	ANKRD36C	MAST
	7.15762e-76	0.549202	0.681	0.584	1.46839e-71	Neuronal	HECTD4	MAST
	7.58358e-76	1.02297	0.4	0.274	1.55577e-71	Neuronal	NDUFAF6	MAST
	1.01887e-75	1.26596	0.277	0.15	2.09021e-71	Neuronal	SNCA	MAST
	1.18929e-75	0.675308	0.721	0.573	2.43983e-71	Neuronal	MEIS2	MAST
	1.20128e-75	0.717248	0.558	0.392	2.46443e-71	Neuronal	RNF24	MAST
	2.74925e-75	1.08549	0.366	0.263	5.64008e-71	Neuronal	DOK5	MAST
	4.95374e-75	0.805311	0.312	0.167	1.01626e-70	Neuronal	PLCH1	MAST
	7.44761e-75	0.997587	0.349	0.194	1.52788e-70	Neuronal	LRP12	MAST
	9.62657e-75	0.924049	0.437	0.301	1.97489e-70	Neuronal	KATNAL1	MAST
	1.17629e-74	1.33513	0.259	0.13	2.41315e-70	Neuronal	C3orf70	MAST
	2.38111e-74	0.993269	0.41	0.265	4.88484e-70	Neuronal	AGPAT5	MAST
	3.47623e-74	1.05748	0.38	0.235	7.1315e-70	Neuronal	ELOVL6	MAST
	1.20151e-73	0.990373	0.366	0.219	2.46491e-69	Neuronal	CPEB4	MAST
	1.9665e-73	0.608422	0.684	0.577	4.03426e-69	Neuronal	ZNF704	MAST
	2.23279e-72	0.80761	0.456	0.332	4.58057e-68	Neuronal	TARBP1	MAST
	6.10011e-72	0.801403	0.499	0.355	1.25144e-67	Neuronal	PI4KA	MAST
	1.08187e-71	0.803538	0.503	0.352	2.21945e-67	Neuronal	BMERB1	MAST
	7.29127e-71	0.449094	0.722	0.646	1.4958e-66	Neuronal	HERC1	MAST
	2.16363e-70	0.831148	0.47	0.345	4.43869e-66	Neuronal	NINL	MAST
	6.31742e-70	0.917249	0.414	0.283	1.29602e-65	Neuronal	GOLM1	MAST
	9.6226e-70	0.72117	0.529	0.417	1.97408e-65	Neuronal	ARMH4	MAST
	2.65296e-69	0.467749	0.71	0.766	5.44254e-65	Neuronal	PARD3B	MAST
	4.28784e-69	0.939544	0.4	0.259	8.79651e-65	Neuronal	MXI1	MAST
	5.88178e-69	0.318177	0.874	0.78	1.20665e-64	Neuronal	PLEKHA5	MAST
	1.61375e-68	0.746121	0.599	0.511	3.31061e-64	Neuronal	CNTN4	MAST
	2.02094e-68	0.820737	0.446	0.323	4.14596e-64	Neuronal	CDKL5	MAST
	1.9847e-67	0.86084	0.406	0.252	4.07161e-63	Neuronal	ST7	MAST
	9.26416e-67	0.786596	0.625	0.606	1.90054e-62	Neuronal	PBX3	MAST
	1.41528e-66	1.08166	0.257	0.136	2.90345e-62	Neuronal	MYRIP	MAST
	2.38885e-66	0.724333	0.526	0.376	4.90072e-62	Neuronal	TRPC1	MAST
	1.51425e-65	0.884895	0.419	0.275	3.10649e-61	Neuronal	KLHL24	MAST
	1.57148e-65	0.486349	0.296	0.171	3.2239e-61	Neuronal	MTUS2	MAST
	3.0385e-65	1.16312	0.284	0.179	6.23348e-61	Neuronal	PRANCR	MAST
	3.78229e-65	0.494314	0.723	0.627	7.75936e-61	Neuronal	SCAPER	MAST
	4.81214e-65	1.10612	0.295	0.165	9.8721e-61	Neuronal	BCLAF3	MAST
	8.86361e-65	0.667631	0.61	0.531	1.81837e-60	Neuronal	SUMF1	MAST
	1.09173e-64	0.594433	0.603	0.478	2.23969e-60	Neuronal	ASXL3	MAST
	1.53575e-64	1.15692	0.264	0.139	3.15058e-60	Neuronal	TTLL11	MAST
	4.66641e-64	0.92315	0.387	0.252	9.57314e-60	Neuronal	SLC36A4	MAST
	5.33608e-64	0.483296	0.628	0.56	1.0947e-59	Neuronal	ANKRD36	MAST
	6.57083e-64	0.420035	0.816	0.762	1.34801e-59	Neuronal	RAPGEF2	MAST
	9.27722e-64	0.577077	0.589	0.437	1.90322e-59	Neuronal	CHST11	MAST
	1.0851e-63	1.15942	0.28	0.155	2.22608e-59	Neuronal	TTL	MAST
	4.8424e-63	0.491429	0.652	0.503	9.93418e-59	Neuronal	RALGAPA2	MAST
	8.25659e-63	0.537768	0.667	0.586	1.69384e-58	Neuronal	PRRC2B	MAST
	2.25035e-62	0.485753	0.656	0.581	4.6166e-58	Neuronal	KIDINS220	MAST
	3.66738e-62	1.15462	0.333	0.243	7.52363e-58	Neuronal	TRPM3	MAST
	4.08793e-62	1.09815	0.294	0.172	8.3864e-58	Neuronal	ZNF253	MAST
	5.64337e-62	0.251989	0.985	0.984	1.15774e-57	Neuronal	FTX	MAST
	8.7669e-62	0.315107	0.823	0.739	1.79853e-57	Neuronal	RFX3	MAST
	9.02166e-62	1.0276	0.29	0.161	1.85079e-57	Neuronal	EPB41L1	MAST
	1.76619e-61	1.00874	0.331	0.207	3.62334e-57	Neuronal	PANK3	MAST
	1.11623e-59	0.581521	0.614	0.489	2.28994e-55	Neuronal	MARK1	MAST
	1.12224e-59	1.06131	0.302	0.174	2.30228e-55	Neuronal	ZNF821	MAST
	5.74766e-59	0.641004	0.635	0.534	1.17913e-54	Neuronal	GLCCI1	MAST
	9.05029e-59	0.530089	0.658	0.566	1.85667e-54	Neuronal	KMT2A	MAST
	2.40706e-58	0.56402	0.685	0.591	4.93809e-54	Neuronal	CDK19	MAST
	4.12595e-58	1.10932	0.271	0.156	8.46438e-54	Neuronal	ZNF337	MAST
	4.25329e-58	0.852614	0.43	0.305	8.72562e-54	Neuronal	STMN1	MAST
	7.67223e-58	1.08355	0.278	0.158	1.57396e-53	Neuronal	DYNC1LI1	MAST
	1.62344e-57	0.991164	0.309	0.189	3.3305e-53	Neuronal	GRM7	MAST
	2.57906e-57	0.279254	0.824	0.808	5.29095e-53	Neuronal	TTC3	MAST
	3.40645e-57	0.97431	0.356	0.258	6.98833e-53	Neuronal	SPATA13	MAST
	6.20694e-57	0.527201	0.669	0.561	1.27335e-52	Neuronal	ZNF532	MAST
	1.91875e-56	0.571387	0.596	0.502	3.93632e-52	Neuronal	PTPN4	MAST
	4.60735e-56	0.781188	0.421	0.289	9.45198e-52	Neuronal	TCF20	MAST
	6.79388e-56	0.605726	0.632	0.538	1.39376e-51	Neuronal	JARID2	MAST
	7.93056e-56	0.677517	0.592	0.487	1.62695e-51	Neuronal	FUT8	MAST
	5.08244e-55	0.975708	0.308	0.182	1.04266e-50	Neuronal	ME2	MAST
	6.52825e-54	0.796062	0.431	0.301	1.33927e-49	Neuronal	HMGCS1	MAST
	1.32866e-53	0.953695	0.323	0.204	2.72575e-49	Neuronal	ZNF711	MAST
	2.57996e-53	1.02105	0.311	0.189	5.29278e-49	Neuronal	GALNTL6	MAST
	2.96235e-53	1.01451	0.301	0.191	6.07726e-49	Neuronal	DCLRE1C	MAST
	8.29957e-53	1.03176	0.288	0.196	1.70266e-48	Neuronal	TBC1D16	MAST
	8.53825e-53	0.696747	0.492	0.387	1.75162e-48	Neuronal	PELI2	MAST
	1.11284e-52	0.649345	0.517	0.403	2.28299e-48	Neuronal	ATP9A	MAST
	1.59228e-52	1.11944	0.271	0.159	3.26657e-48	Neuronal	ZNF439	MAST
	2.92561e-52	0.79707	0.403	0.286	6.00189e-48	Neuronal	MSH2	MAST
	8.49e-52	0.664599	0.414	0.273	1.74172e-47	Neuronal	GALNT17	MAST
	7.46575e-51	0.331988	0.84	0.811	1.5316e-46	Neuronal	LUC7L3	MAST
	9.75215e-51	0.707956	0.517	0.409	2.00065e-46	Neuronal	TENM2	MAST
	1.05297e-50	0.439816	0.622	0.575	2.16017e-46	Neuronal	UBE3A	MAST
	2.80951e-50	0.673389	0.448	0.315	5.76372e-46	Neuronal	CPEB3	MAST
	3.72271e-50	0.465299	0.666	0.589	7.63714e-46	Neuronal	CELF1	MAST
	3.96985e-50	0.978206	0.299	0.187	8.14414e-46	Neuronal	UBE2O	MAST
	4.77845e-50	0.370996	0.699	0.633	9.803e-46	Neuronal	DOCK4	MAST
	6.92767e-50	1.08679	0.253	0.15	1.42121e-45	Neuronal	BCR	MAST
	2.57638e-49	0.96194	0.269	0.203	5.28544e-45	Neuronal	MOB3B	MAST
	3.59828e-49	1.00939	0.276	0.165	7.38188e-45	Neuronal	LBR	MAST
	5.9859e-49	1.05194	0.252	0.148	1.22801e-44	Neuronal	FOXN2	MAST
	1.07e-48	0.624157	0.555	0.426	2.1951e-44	Neuronal	NSD2	MAST
	2.39011e-48	0.579532	0.581	0.476	4.90331e-44	Neuronal	OLA1	MAST
	2.65483e-48	0.632616	0.546	0.437	5.44639e-44	Neuronal	PSIP1	MAST
	9.54521e-48	0.998784	0.288	0.187	1.9582e-43	Neuronal	RFFL	MAST
	1.42706e-47	1.11873	0.25	0.152	2.92761e-43	Neuronal	FBXO16	MAST
	2.94732e-47	0.733928	0.425	0.305	6.04644e-43	Neuronal	YAF2	MAST
	6.45944e-47	0.303416	0.798	0.7	1.32515e-42	Neuronal	SDK1	MAST
	1.3177e-46	0.935388	0.411	0.329	2.70327e-42	Neuronal	LRRC4C	MAST
	2.0263e-46	0.51934	0.601	0.497	4.15696e-42	Neuronal	LARGE1	MAST
	2.07366e-46	0.506147	0.413	0.279	4.25412e-42	Neuronal	CACNB4	MAST
[truncated: 5,478 more rows]

## Sheet: Supplementary Data 5
	Supplementary Table 5. Differential expression of marker genes for cell annotation level 1.
	p_val	avg_log2FC	pct.1	pct.2	p_val_adj	cluster	gene	test.use
	0	3.28431	0.721	0.101	0	Olfactory Epithelium	RBM47	MAST
	0	2.77737	0.704	0.105	0	Olfactory Epithelium	GRHL2	MAST
	0	4.45568	0.633	0.057	0	Olfactory Epithelium	ELF5	MAST
	0	2.50102	0.753	0.179	0	Olfactory Epithelium	EPB41L4A	MAST
	0	2.89672	0.664	0.1	0	Olfactory Epithelium	NTN1	MAST
	0	4.50758	0.619	0.055	0	Olfactory Epithelium	ADAM28	MAST
	0	3.22811	0.665	0.103	0	Olfactory Epithelium	SAMD12	MAST
	0	2.52383	0.902	0.342	0	Olfactory Epithelium	PATJ	MAST
	0	3.84122	0.663	0.104	0	Olfactory Epithelium	EZR	MAST
	0	1.9074	0.645	0.104	0	Olfactory Epithelium	ABCA13	MAST
	0	3.29542	0.635	0.102	0	Olfactory Epithelium	MTUS2	MAST
	0	2.94692	0.641	0.121	0	Olfactory Epithelium	IKZF2	MAST
	0	2.06491	0.633	0.123	0	Olfactory Epithelium	MIR205HG	MAST
	0	2.19443	0.601	0.104	0	Olfactory Epithelium	PLCH1	MAST
	0	1.78197	0.745	0.252	0	Olfactory Epithelium	CCSER1	MAST
	0	2.03953	0.588	0.105	0	Olfactory Epithelium	CHST9	MAST
	0	2.98515	0.568	0.091	0	Olfactory Epithelium	CELSR1	MAST
	0	2.99816	0.552	0.078	0	Olfactory Epithelium	CLIC6	MAST
	0	2.63651	0.882	0.411	0	Olfactory Epithelium	FRAS1	MAST
	0	2.75011	0.557	0.087	0	Olfactory Epithelium	MAP7	MAST
	0	2.84861	0.57	0.1	0	Olfactory Epithelium	TPD52	MAST
	0	3.29159	0.568	0.106	0	Olfactory Epithelium	SORL1	MAST
	0	3.84456	0.525	0.069	0	Olfactory Epithelium	ELF3	MAST
	0	2.83573	0.731	0.281	0	Olfactory Epithelium	GLIS3	MAST
	0	1.98694	0.721	0.274	0	Olfactory Epithelium	NEBL	MAST
	0	3.92697	0.498	0.055	0	Olfactory Epithelium	GRHL1	MAST
	0	1.7456	0.541	0.109	0	Olfactory Epithelium	TTC6	MAST
	0	1.9939	0.53	0.099	0	Olfactory Epithelium	DOCK3	MAST
	0	1.41062	0.645	0.217	0	Olfactory Epithelium	FGD4	MAST
	0	3.14491	0.48	0.058	0	Olfactory Epithelium	MUC16	MAST
	0	2.63516	0.661	0.247	0	Olfactory Epithelium	KRT19	MAST
	0	3.1698	0.473	0.073	0	Olfactory Epithelium	WWC1	MAST
	0	3.4943	0.561	0.167	0	Olfactory Epithelium	NDRG1	MAST
	0	1.69676	0.75	0.359	0	Olfactory Epithelium	ANKS1B	MAST
	0	3.09242	0.499	0.112	0	Olfactory Epithelium	HES1	MAST
	0	3.21483	0.415	0.034	0	Olfactory Epithelium	DPYS	MAST
	0	3.22178	0.446	0.067	0	Olfactory Epithelium	MYH14	MAST
	0	2.51627	0.574	0.196	0	Olfactory Epithelium	KDM7A	MAST
	0	2.53314	0.524	0.147	0	Olfactory Epithelium	KCNB2	MAST
	0	3.09572	0.436	0.061	0	Olfactory Epithelium	ESRP1	MAST
	0	1.98439	0.499	0.124	0	Olfactory Epithelium	PLEKHA7	MAST
	0	3.5997	0.432	0.058	0	Olfactory Epithelium	RAB11FIP1	MAST
	0	1.96018	0.7	0.328	0	Olfactory Epithelium	MEIS1	MAST
	0	3.37072	0.468	0.099	0	Olfactory Epithelium	BHLHE40	MAST
	0	1.20611	0.543	0.176	0	Olfactory Epithelium	DPP10	MAST
	0	4.21522	0.428	0.061	0	Olfactory Epithelium	SLC2A3	MAST
	0	1.54336	0.702	0.336	0	Olfactory Epithelium	MYO6	MAST
	0	2.37287	0.469	0.105	0	Olfactory Epithelium	PPM1H	MAST
	0	1.76042	0.652	0.289	0	Olfactory Epithelium	USP54	MAST
	0	1.31592	0.488	0.125	0	Olfactory Epithelium	ADGRV1	MAST
	0	2.12435	0.525	0.162	0	Olfactory Epithelium	MPP7	MAST
	0	2.45403	0.432	0.07	0	Olfactory Epithelium	RIMS2	MAST
	0	1.7293	0.589	0.227	0	Olfactory Epithelium	SHROOM3	MAST
	0	2.22069	0.443	0.086	0	Olfactory Epithelium	EHF	MAST
	0	2.17815	0.588	0.236	0	Olfactory Epithelium	MAP3K5	MAST
	0	1.64533	0.668	0.317	0	Olfactory Epithelium	NELL2	MAST
	0	1.72027	0.454	0.104	0	Olfactory Epithelium	CCDC88C	MAST
	0	1.79042	0.615	0.265	0	Olfactory Epithelium	PPM1L	MAST
	0	4.09634	0.381	0.032	0	Olfactory Epithelium	ACSM3	MAST
	0	0.662018	0.623	0.274	0	Olfactory Epithelium	MAPK10	MAST
	0	2.70239	0.484	0.137	0	Olfactory Epithelium	BCL6	MAST
	0	2.64851	0.42	0.074	0	Olfactory Epithelium	CDH1	MAST
	0	0.974498	0.554	0.21	0	Olfactory Epithelium	CHD7	MAST
	0	1.3952	0.465	0.122	0	Olfactory Epithelium	SHANK2	MAST
	0	3.01088	0.413	0.07	0	Olfactory Epithelium	GCNT2	MAST
	0	1.55114	0.726	0.383	0	Olfactory Epithelium	NHSL1	MAST
	0	1.57249	0.769	0.427	0	Olfactory Epithelium	PTPRJ	MAST
	0	1.62692	0.83	0.495	0	Olfactory Epithelium	CARMIL1	MAST
	0	1.4796	0.869	0.534	0	Olfactory Epithelium	MEIS2	MAST
	0	1.43076	0.802	0.468	0	Olfactory Epithelium	CNTN4	MAST
	0	2.74797	0.501	0.172	0	Olfactory Epithelium	SNAPC1	MAST
	0	1.41871	0.947	0.618	0	Olfactory Epithelium	ANK3	MAST
	0	1.47389	0.755	0.427	0	Olfactory Epithelium	EYA2	MAST
	0	4.44436	0.37	0.042	0	Olfactory Epithelium	KLHL14	MAST
	0	2.1082	0.498	0.17	0	Olfactory Epithelium	LIMK2	MAST
	0	2.22289	0.465	0.138	0	Olfactory Epithelium	CMTM8	MAST
	0	2.54444	0.401	0.076	0	Olfactory Epithelium	STOX1	MAST
	0	3.11083	0.418	0.093	0	Olfactory Epithelium	UBASH3B	MAST
	0	1.86308	0.495	0.171	0	Olfactory Epithelium	BAIAP2L1	MAST
	0	1.34535	0.594	0.27	0	Olfactory Epithelium	PAWR	MAST
	0	1.85022	0.898	0.575	0	Olfactory Epithelium	TSHZ2	MAST
	0	2.16357	0.495	0.172	0	Olfactory Epithelium	GFRA1	MAST
	0	1.26343	0.404	0.083	0	Olfactory Epithelium	GPM6A	MAST
	0	1.20333	0.469	0.149	0	Olfactory Epithelium	ARHGEF28	MAST
	0	1.93012	0.49	0.17	0	Olfactory Epithelium	NPNT	MAST
	0	2.65349	0.358	0.039	0	Olfactory Epithelium	DSCAM	MAST
	0	2.24032	0.388	0.069	0	Olfactory Epithelium	MCTP2	MAST
	0	2.40098	0.485	0.167	0	Olfactory Epithelium	GGT7	MAST
	0	1.02849	0.758	0.441	0	Olfactory Epithelium	GRIP1	MAST
	0	2.72995	0.386	0.069	0	Olfactory Epithelium	SLC15A2	MAST
	0	1.67539	0.685	0.369	0	Olfactory Epithelium	PDGFC	MAST
	0	1.69576	0.685	0.37	0	Olfactory Epithelium	ABLIM1	MAST
	0	2.09299	0.383	0.068	0	Olfactory Epithelium	CRACDL	MAST
	0	0.993563	0.683	0.369	0	Olfactory Epithelium	STRBP	MAST
	0	2.20341	0.447	0.136	0	Olfactory Epithelium	KLHL2	MAST
	0	2.74379	0.377	0.066	0	Olfactory Epithelium	SLC37A1	MAST
	0	1.57991	0.504	0.194	0	Olfactory Epithelium	SHTN1	MAST
	0	1.25275	0.609	0.3	0	Olfactory Epithelium	BCL11A	MAST
	0	0.797952	0.602	0.294	0	Olfactory Epithelium	PTPRZ1	MAST
	0	1.62779	0.683	0.376	0	Olfactory Epithelium	PLEKHG1	MAST
	0	1.55374	0.639	0.332	0	Olfactory Epithelium	TTC39C	MAST
	0	1.35751	0.635	0.329	0	Olfactory Epithelium	KHDRBS2	MAST
	0	2.29515	0.383	0.077	0	Olfactory Epithelium	PLPPR1	MAST
	0	1.29151	0.694	0.388	0	Olfactory Epithelium	DTNB	MAST
	0	2.78834	0.377	0.072	0	Olfactory Epithelium	LNX1	MAST
	0	4.59119	0.327	0.022	0	Olfactory Epithelium	MACC1	MAST
	0	1.31589	0.765	0.46	0	Olfactory Epithelium	STOX2	MAST
	0	2.13347	0.551	0.247	0	Olfactory Epithelium	SCD5	MAST
	0	2.21126	0.44	0.136	0	Olfactory Epithelium	PTPN3	MAST
	0	4.81093	0.319	0.016	0	Olfactory Epithelium	GABRP	MAST
	0	2.99859	0.386	0.083	0	Olfactory Epithelium	SLC2A1	MAST
	0	1.48964	0.583	0.28	0	Olfactory Epithelium	C11orf80	MAST
	0	2.17963	0.429	0.127	0	Olfactory Epithelium	LYPD6B	MAST
	0	4.6242	0.33	0.028	0	Olfactory Epithelium	SVOPL	MAST
	0	3.01389	0.36	0.059	0	Olfactory Epithelium	ARFGEF3	MAST
	0	1.24346	0.44	0.141	0	Olfactory Epithelium	NSUN7	MAST
	0	1.6552	0.469	0.17	0	Olfactory Epithelium	CECR2	MAST
	0	1.70408	0.517	0.219	0	Olfactory Epithelium	ITPR2	MAST
	0	1.49331	0.653	0.356	0	Olfactory Epithelium	OSBPL10	MAST
	0	2.87208	0.463	0.168	0	Olfactory Epithelium	ANXA1	MAST
	0	2.25593	0.517	0.222	0	Olfactory Epithelium	SAT1	MAST
	0	2.0819	0.502	0.21	0	Olfactory Epithelium	TMEM123	MAST
	0	2.69501	0.354	0.062	0	Olfactory Epithelium	RAB3IP	MAST
	0	1.29658	0.607	0.316	0	Olfactory Epithelium	VPS13A	MAST
	0	2.3005	0.45	0.16	0	Olfactory Epithelium	DSP	MAST
	0	1.19559	0.669	0.379	0	Olfactory Epithelium	PAK1	MAST
	0	0.718315	0.393	0.103	0	Olfactory Epithelium	RAPGEF5	MAST
	0	1.93821	0.448	0.159	0	Olfactory Epithelium	OSBPL3	MAST
	0	1.41649	0.68	0.393	0	Olfactory Epithelium	AFF1	MAST
	0	1.58345	0.461	0.175	0	Olfactory Epithelium	SLC22A23	MAST
	0	2.59137	0.34	0.054	0	Olfactory Epithelium	TMEM163	MAST
	0	1.95874	0.661	0.377	0	Olfactory Epithelium	RUNX1	MAST
	0	1.10397	0.758	0.475	0	Olfactory Epithelium	PPP1R9A	MAST
	0	3.09763	0.328	0.045	0	Olfactory Epithelium	SGPP2	MAST
	0	2.28429	0.948	0.665	0	Olfactory Epithelium	SDK1	MAST
	0	1.91749	0.467	0.185	0	Olfactory Epithelium	KRT8	MAST
	0	1.55501	0.605	0.323	0	Olfactory Epithelium	SLC12A2	MAST
	0	2.57107	0.413	0.131	0	Olfactory Epithelium	SLC35D2	MAST
	0	2.21169	0.498	0.217	0	Olfactory Epithelium	HUNK	MAST
	0	1.50594	0.491	0.211	0	Olfactory Epithelium	HOOK2	MAST
	0	1.20443	0.492	0.213	0	Olfactory Epithelium	NRCAM	MAST
	0	0.262206	0.548	0.27	0	Olfactory Epithelium	NRXN3	MAST
	0	1.36187	0.753	0.476	0	Olfactory Epithelium	MAGI3	MAST
	0	2.59524	0.337	0.062	0	Olfactory Epithelium	CXADR	MAST
	0	3.15156	0.305	0.03	0	Olfactory Epithelium	DCDC2C	MAST
	0	1.99392	0.364	0.09	0	Olfactory Epithelium	MYO5C	MAST
	0	1.93761	0.442	0.168	0	Olfactory Epithelium	SINHCAF	MAST
	0	2.01602	0.352	0.078	0	Olfactory Epithelium	SEL1L3	MAST
	0	1.91845	0.443	0.17	0	Olfactory Epithelium	ECE1	MAST
	0	1.77291	0.454	0.181	0	Olfactory Epithelium	TJP2	MAST
	0	0.95152	0.807	0.535	0	Olfactory Epithelium	CADM1	MAST
	0	3.11999	0.309	0.038	0	Olfactory Epithelium	BLNK	MAST
	0	2.26521	0.356	0.085	0	Olfactory Epithelium	ALOX15	MAST
	0	1.1772	0.708	0.437	0	Olfactory Epithelium	NR6A1	MAST
	0	2.10674	0.412	0.142	0	Olfactory Epithelium	RBBP8	MAST
	0	2.04826	0.357	0.087	0	Olfactory Epithelium	RIMS1	MAST
	0	1.46951	0.519	0.25	0	Olfactory Epithelium	ABCC4	MAST
	0	0.301629	0.558	0.29	0	Olfactory Epithelium	SPAG16	MAST
	0	2.77132	0.306	0.038	0	Olfactory Epithelium	ATP13A4	MAST
	0	1.30635	0.683	0.416	0	Olfactory Epithelium	SGMS1	MAST
	0	3.00092	0.333	0.066	0	Olfactory Epithelium	IER3	MAST
	0	4.53574	0.331	0.064	0	Olfactory Epithelium	IQCJ-SCHIP1	MAST
	0	1.46355	0.62	0.354	0	Olfactory Epithelium	GALNT2	MAST
	0	2.00065	0.397	0.131	0	Olfactory Epithelium	ZDHHC13	MAST
	0	2.05343	0.433	0.168	0	Olfactory Epithelium	KRT18	MAST
	0	1.28254	0.672	0.408	0	Olfactory Epithelium	KIAA0319L	MAST
	0	3.16932	0.324	0.06	0	Olfactory Epithelium	ANXA3	MAST
	0	2.8722	0.316	0.052	0	Olfactory Epithelium	RNF43	MAST
	0	1.47697	0.632	0.368	0	Olfactory Epithelium	STK38	MAST
	0	1.4296	0.573	0.309	0	Olfactory Epithelium	ACVR2A	MAST
	0	1.20334	0.719	0.455	0	Olfactory Epithelium	FUT8	MAST
	0	1.73323	0.415	0.152	0	Olfactory Epithelium	LRRC8D	MAST
	0	1.88038	0.404	0.143	0	Olfactory Epithelium	PCAT1	MAST
	0	1.59083	0.918	0.658	0	Olfactory Epithelium	CUX1	MAST
	0	1.07495	0.734	0.475	0	Olfactory Epithelium	RALGAPA2	MAST
	0	0.899688	0.815	0.556	0	Olfactory Epithelium	FRMD4B	MAST
	0	1.76317	0.444	0.186	0	Olfactory Epithelium	CD9	MAST
	0	1.28847	0.514	0.256	0	Olfactory Epithelium	ELL2	MAST
	0	1.34139	0.446	0.188	0	Olfactory Epithelium	PCLO	MAST
	0	1.41933	0.466	0.209	0	Olfactory Epithelium	KIAA1671	MAST
	0	2.66642	0.345	0.088	0	Olfactory Epithelium	KLF5	MAST
	0	1.69268	0.4	0.143	0	Olfactory Epithelium	TOX3	MAST
	0	1.50234	0.746	0.489	0	Olfactory Epithelium	ZFP36L1	MAST
	0	1.02874	0.662	0.406	0	Olfactory Epithelium	XKR6	MAST
	0	0.915124	0.643	0.388	0	Olfactory Epithelium	MYO1D	MAST
	0	1.36182	0.584	0.329	0	Olfactory Epithelium	LRIG1	MAST
	0	2.21954	0.352	0.098	0	Olfactory Epithelium	MTCL1	MAST
	0	1.0876	0.667	0.414	0	Olfactory Epithelium	MTUS1	MAST
	0	1.16816	0.494	0.241	0	Olfactory Epithelium	GAB2	MAST
	0	4.82383	0.264	0.011	0	Olfactory Epithelium	HTR1F	MAST
	0	1.29878	0.78	0.528	0	Olfactory Epithelium	SRGAP3	MAST
	0	1.17847	0.671	0.42	0	Olfactory Epithelium	ESYT2	MAST
	0	1.69974	0.365	0.114	0	Olfactory Epithelium	FGF12	MAST
	0	1.78094	0.339	0.088	0	Olfactory Epithelium	SLC1A1	MAST
	0	2.58328	0.341	0.091	0	Olfactory Epithelium	CPXM2	MAST
	0	2.40086	0.337	0.087	0	Olfactory Epithelium	EGLN3	MAST
	0	2.08339	0.363	0.114	0	Olfactory Epithelium	STEAP2	MAST
	0	1.05761	0.651	0.403	0	Olfactory Epithelium	CYRIB	MAST
	0	2.08524	0.46	0.213	0	Olfactory Epithelium	NPAS2	MAST
	0	1.58718	0.476	0.229	0	Olfactory Epithelium	TSPAN14	MAST
	0	1.06104	0.674	0.428	0	Olfactory Epithelium	GTF2IRD1	MAST
	0	1.4656	0.78	0.535	0	Olfactory Epithelium	ALCAM	MAST
	0	1.83357	0.395	0.151	0	Olfactory Epithelium	EXPH5	MAST
	0	1.34427	0.578	0.334	0	Olfactory Epithelium	ATP11A	MAST
	0	1.03223	0.838	0.596	0	Olfactory Epithelium	CAMK1D	MAST
	0	4.80447	0.258	0.017	0	Olfactory Epithelium	NUAK2	MAST
	0	3.42981	0.278	0.038	0	Olfactory Epithelium	CLDN10	MAST
	0	3.85218	0.267	0.027	0	Olfactory Epithelium	FYB2	MAST
	0	1.12193	0.748	0.508	0	Olfactory Epithelium	LMO7	MAST
	0	4.55515	0.275	0.036	0	Olfactory Epithelium	ATP8B4	MAST
	0	2.86959	0.283	0.044	0	Olfactory Epithelium	LLGL2	MAST
	0	2.72245	0.283	0.045	0	Olfactory Epithelium	CDH3	MAST
	0	1.35118	0.445	0.208	0	Olfactory Epithelium	RALGPS1	MAST
	0	0.995188	0.706	0.47	0	Olfactory Epithelium	MECOM	MAST
	0	2.93665	0.283	0.047	0	Olfactory Epithelium	TC2N	MAST
	0	0.959864	0.705	0.47	0	Olfactory Epithelium	LARGE1	MAST
	0	1.41636	0.363	0.128	0	Olfactory Epithelium	PPP1R13B	MAST
	0	1.28089	0.463	0.229	0	Olfactory Epithelium	ST6GAL1	MAST
	0	1.49511	0.507	0.273	0	Olfactory Epithelium	ABCA5	MAST
	0	1.80806	0.969	0.735	0	Olfactory Epithelium	MSI2	MAST
	0	2.60244	0.307	0.074	0	Olfactory Epithelium	LYN	MAST
	0	3.46417	0.306	0.074	0	Olfactory Epithelium	XBP1	MAST
	0	2.49654	0.297	0.066	0	Olfactory Epithelium	ARHGAP8	MAST
	0	2.02094	0.363	0.133	0	Olfactory Epithelium	ERRFI1	MAST
	0	1.2046	0.684	0.455	0	Olfactory Epithelium	PPP1CB	MAST
	0	2.76708	0.282	0.053	0	Olfactory Epithelium	SHISA9	MAST
	0	1.36094	0.504	0.275	0	Olfactory Epithelium	SLK	MAST
	0	2.67995	0.272	0.045	0	Olfactory Epithelium	PRRG4	MAST
	0	1.97461	0.398	0.171	0	Olfactory Epithelium	DDIT4	MAST
	0	1.7454	0.35	0.124	0	Olfactory Epithelium	CCDC125	MAST
	0	1.4332	0.424	0.198	0	Olfactory Epithelium	PRKX	MAST
	0	1.39239	0.392	0.168	0	Olfactory Epithelium	ZBTB7C	MAST
	0	1.10226	0.86	0.636	0	Olfactory Epithelium	NEDD4L	MAST
	0	0.955607	0.709	0.485	0	Olfactory Epithelium	VPS13C	MAST
	0	1.7625	0.391	0.168	0	Olfactory Epithelium	VEGFA	MAST
	0	0.894822	0.692	0.471	0	Olfactory Epithelium	SREBF2	MAST
	0	1.60681	0.369	0.149	0	Olfactory Epithelium	MYO5B	MAST
	0	1.19521	0.511	0.292	0	Olfactory Epithelium	EML1	MAST
	0	2.6392	0.271	0.052	0	Olfactory Epithelium	SUSD4	MAST
	0	1.46412	0.412	0.194	0	Olfactory Epithelium	PLEKHG4B	MAST
	0	1.81059	0.336	0.119	0	Olfactory Epithelium	SNTG2	MAST
	0	2.44648	0.275	0.059	0	Olfactory Epithelium	KRT17	MAST
	0	1.73077	0.385	0.169	0	Olfactory Epithelium	PLA2R1	MAST
	0	1.61694	0.701	0.486	0	Olfactory Epithelium	ADCY2	MAST
	0	1.90916	0.345	0.131	0	Olfactory Epithelium	ID1	MAST
	0	0.88685	0.707	0.494	0	Olfactory Epithelium	PDE8A	MAST
	0	1.24448	0.486	0.273	0	Olfactory Epithelium	RAI1	MAST
	0	2.79837	0.281	0.07	0	Olfactory Epithelium	HS3ST1	MAST
	0	2.00381	0.312	0.101	0	Olfactory Epithelium	PDE1C	MAST
	0	1.04307	0.895	0.684	0	Olfactory Epithelium	PTPRK	MAST
	0	1.28424	0.836	0.626	0	Olfactory Epithelium	MRTFB	MAST
	0	2.10001	0.891	0.682	0	Olfactory Epithelium	H3-3B	MAST
	0	1.73678	0.367	0.159	0	Olfactory Epithelium	ERO1A	MAST
	0	1.9176	0.288	0.08	0	Olfactory Epithelium	ARHGEF38	MAST
	0	0.86169	0.735	0.527	0	Olfactory Epithelium	RNF130	MAST
	0	1.82712	0.329	0.122	0	Olfactory Epithelium	OPTN	MAST
	0	1.45059	0.293	0.086	0	Olfactory Epithelium	CHL1	MAST
	0	2.21383	0.363	0.156	0	Olfactory Epithelium	LRP4	MAST
	0	1.09865	0.612	0.405	0	Olfactory Epithelium	ATL2	MAST
	0	1.6299	0.346	0.14	0	Olfactory Epithelium	BEND7	MAST
	0	1.8301	0.328	0.123	0	Olfactory Epithelium	PDE8B	MAST
	0	2.76672	0.258	0.053	0	Olfactory Epithelium	TEC	MAST
	0	1.48305	0.278	0.074	0	Olfactory Epithelium	ABCG1	MAST
	0	2.03575	0.299	0.096	0	Olfactory Epithelium	GNG4	MAST
	0	2.71499	0.294	0.093	0	Olfactory Epithelium	C5orf66	MAST
	0	1.13873	0.892	0.692	0	Olfactory Epithelium	MAML3	MAST
	0	1.67546	0.324	0.124	0	Olfactory Epithelium	FAAH2	MAST
	0	1.63107	0.957	0.757	0	Olfactory Epithelium	PLEKHA5	MAST
	0	1.19135	0.562	0.363	0	Olfactory Epithelium	IGFBP2	MAST
	0	1.98403	0.34	0.141	0	Olfactory Epithelium	SPOCK1	MAST
	0	2.06921	0.264	0.065	0	Olfactory Epithelium	MIR325HG	MAST
	0	1.89937	0.297	0.098	0	Olfactory Epithelium	JUP	MAST
	0	1.05427	0.822	0.623	0	Olfactory Epithelium	FHIT	MAST
	0	0.615521	0.261	0.063	0	Olfactory Epithelium	NWD1	MAST
	0	1.70795	0.348	0.15	0	Olfactory Epithelium	POR	MAST
	0	1.74503	0.325	0.128	0	Olfactory Epithelium	AGR2	MAST
	0	1.60146	0.272	0.075	0	Olfactory Epithelium	TP63	MAST
	0	0.615372	0.262	0.069	0	Olfactory Epithelium	GRIA2	MAST
	0	0.682164	0.858	0.668	0	Olfactory Epithelium	MACROD2	MAST
	0	2.75902	0.278	0.092	0	Olfactory Epithelium	ODC1	MAST
	0	2.5388	0.251	0.065	0	Olfactory Epithelium	ANKRD37	MAST
	0	1.69555	0.736	0.55	0	Olfactory Epithelium	ANXA2	MAST
	0	2.24443	0.383	0.201	0	Olfactory Epithelium	CDKN1C	MAST
	0	1.86215	0.583	0.401	0	Olfactory Epithelium	FOXO1	MAST
	0	1.93248	0.374	0.194	0	Olfactory Epithelium	PFKFB3	MAST
	0	0.836063	0.901	0.723	0	Olfactory Epithelium	GPHN	MAST
	0	0.943781	0.791	0.616	0	Olfactory Epithelium	ZNF608	MAST
	0	1.42995	0.949	0.775	0	Olfactory Epithelium	IMMP2L	MAST
	0	0.923458	0.842	0.668	0	Olfactory Epithelium	TSC22D1	MAST
	0	1.03983	0.954	0.782	0	Olfactory Epithelium	LRBA	MAST
	0	1.95583	0.801	0.633	0	Olfactory Epithelium	IL1RAPL1	MAST
	0	0.806896	0.877	0.715	0	Olfactory Epithelium	CTNNA1	MAST
	0	0.988464	0.709	0.551	0	Olfactory Epithelium	ANO6	MAST
	0	2.24435	0.255	0.098	0	Olfactory Epithelium	TMEM132D	MAST
	0	0.884859	0.881	0.725	0	Olfactory Epithelium	ZFHX3	MAST
	0	0.795181	0.75	0.597	0	Olfactory Epithelium	HIF3A	MAST
	0	0.876164	0.82	0.669	0	Olfactory Epithelium	VGLL4	MAST
	0	0.641024	0.885	0.738	0	Olfactory Epithelium	CTNND1	MAST
	0	0.972182	0.925	0.781	0	Olfactory Epithelium	AGAP1	MAST
	0	0.425157	0.129	0.269	0	Olfactory Epithelium	EBF3	MAST
	0	1.22289	0.639	0.502	0	Olfactory Epithelium	PLCE1	MAST
	0	0.618639	0.886	0.751	0	Olfactory Epithelium	MNAT1	MAST
	0	0.752578	0.943	0.821	0	Olfactory Epithelium	MAML2	MAST
	0	1.02074	0.919	0.797	0	Olfactory Epithelium	NFAT5	MAST
	0	0.865852	0.859	0.738	0	Olfactory Epithelium	RAD51B	MAST
	0	1.45377	0.792	0.672	0	Olfactory Epithelium	EYA1	MAST
	0	0.687407	0.914	0.796	0	Olfactory Epithelium	WWOX	MAST
	0	1.68203	0.53	0.413	0	Olfactory Epithelium	LPGAT1	MAST
	0	1.8393	0.915	0.799	0	Olfactory Epithelium	PDE4D	MAST
	0	0.732408	0.916	0.801	0	Olfactory Epithelium	KIAA1217	MAST
	0	1.31811	0.894	0.789	0	Olfactory Epithelium	NBEA	MAST
	0	0.742916	0.854	0.751	0	Olfactory Epithelium	RAPGEF2	MAST
	0	1.01018	0.608	0.519	0	Olfactory Epithelium	PARVA	MAST
	0	0.821778	0.954	0.875	0	Olfactory Epithelium	PBX1	MAST
	0	0.858897	0.904	0.828	0	Olfactory Epithelium	FOXN3	MAST
	0	0.631998	0.947	0.878	0	Olfactory Epithelium	SSBP2	MAST
	0	0.693918	0.978	0.923	0	Olfactory Epithelium	PARD3	MAST
	0	0.595447	0.943	0.901	0	Olfactory Epithelium	WSB1	MAST
	0	0.567484	0.977	0.939	0	Olfactory Epithelium	RERE	MAST
	0	0.86224	0.752	0.521	0	Olfactory Epithelium	DCLK1	MAST
	0	1.0872	0.554	0.332	0	Olfactory Epithelium	RELCH	MAST
	0	0.714596	0.846	0.722	0	Olfactory Epithelium	IGF2BP3	MAST
	0	0.957399	0.666	0.447	0	Olfactory Epithelium	TIAM1	MAST
	0	0.571623	0.344	0.145	0	Olfactory Epithelium	TSGA10	MAST
	0	1.60669	0.306	0.109	0	Olfactory Epithelium	ENO4	MAST
	0	1.43096	0.26	0.08	0	Olfactory Epithelium	PDLIM1	MAST
	0	1.1665	0.504	0.286	0	Olfactory Epithelium	MBD2	MAST
	0	1.25327	0.472	0.256	0	Olfactory Epithelium	ABCC1	MAST
	0	1.23659	0.453	0.227	0	Olfactory Epithelium	TOM1L1	MAST
	0	1.3829	0.421	0.2	0	Olfactory Epithelium	GALNT13	MAST
	0	1.17902	0.491	0.259	0	Olfactory Epithelium	TACC2	MAST
	0	0.889374	0.698	0.513	9.07156e-307	Olfactory Epithelium	ETV6	MAST
	0	0.613569	0.872	0.736	9.94276e-306	Olfactory Epithelium	FAF1	MAST
	2.26045e-308	0.639879	0.843	0.646	4.63731e-304	Olfactory Epithelium	SYNE2	MAST
	1.64767e-302	0.892974	0.633	0.474	3.3802e-298	Olfactory Epithelium	SMAD3	MAST
	3.64296e-298	0.741019	0.767	0.58	7.47353e-294	Olfactory Epithelium	C11orf49	MAST
	5.30934e-297	0.660202	0.885	0.785	1.08921e-292	Olfactory Epithelium	DLG1	MAST
	1.11806e-296	0.923923	0.626	0.43	2.29371e-292	Olfactory Epithelium	ZNF516	MAST
	2.20418e-296	1.38265	0.429	0.263	4.52187e-292	Olfactory Epithelium	IL17RD	MAST
	1.4026e-295	1.242	0.476	0.27	2.87743e-291	Olfactory Epithelium	ZNRF3	MAST
	4.40803e-295	1.13256	0.48	0.254	9.04308e-291	Olfactory Epithelium	ESR2	MAST
	1.91963e-294	1.67996	0.301	0.123	3.93813e-290	Olfactory Epithelium	RCBTB1	MAST
	1.1001e-293	0.507545	0.926	0.768	2.25685e-289	Olfactory Epithelium	FOXP1	MAST
	1.71878e-293	0.740466	0.757	0.577	3.52608e-289	Olfactory Epithelium	NT5C2	MAST
	4.91319e-290	1.76954	0.274	0.098	1.00794e-285	Olfactory Epithelium	ACKR3	MAST
	1.44798e-287	1.18903	0.498	0.291	2.97054e-283	Olfactory Epithelium	GK5	MAST
	5.40967e-287	1.94839	0.415	0.221	1.10979e-282	Olfactory Epithelium	TRPM3	MAST
	1.5094e-286	0.449855	0.969	0.926	3.09654e-282	Olfactory Epithelium	ARID1B	MAST
	1.03373e-281	1.53724	0.333	0.147	2.1207e-277	Olfactory Epithelium	ATP1A1	MAST
	5.40589e-280	1.34248	0.393	0.199	1.10902e-275	Olfactory Epithelium	TDRP	MAST
	8.78761e-279	0.79807	0.704	0.516	1.80278e-274	Olfactory Epithelium	CMIP	MAST
	2.16857e-277	1.24104	0.411	0.209	4.44883e-273	Olfactory Epithelium	NUP93	MAST
	5.3787e-273	0.7111	0.743	0.535	1.10344e-268	Olfactory Epithelium	TRAPPC9	MAST
	1.01436e-272	1.10518	0.481	0.276	2.08096e-268	Olfactory Epithelium	PKM	MAST
	6.48442e-272	0.733968	0.348	0.149	1.33028e-267	Olfactory Epithelium	PPP2R2B	MAST
	4.44425e-271	0.990689	0.585	0.379	9.11738e-267	Olfactory Epithelium	EGFR	MAST
	2.2695e-270	0.901098	0.61	0.471	4.65588e-266	Olfactory Epithelium	WLS	MAST
	8.31896e-269	1.20414	0.419	0.228	1.70663e-264	Olfactory Epithelium	SLC35A3	MAST
	2.53857e-265	0.875243	0.642	0.461	5.20787e-261	Olfactory Epithelium	SCAI	MAST
	6.49912e-265	1.49757	0.307	0.126	1.33329e-260	Olfactory Epithelium	LNX2	MAST
	7.00879e-265	0.883394	0.636	0.44	1.43785e-260	Olfactory Epithelium	PHACTR2	MAST
	4.44432e-262	1.21166	0.397	0.192	9.11752e-258	Olfactory Epithelium	HES4	MAST
	2.28789e-259	1.29623	0.391	0.212	4.69361e-255	Olfactory Epithelium	PGK1	MAST
	1.26713e-258	0.746992	0.737	0.57	2.59951e-254	Olfactory Epithelium	GMDS-DT	MAST
	1.77045e-258	0.647253	0.792	0.625	3.63208e-254	Olfactory Epithelium	NUMB	MAST
	2.10919e-258	1.02761	0.494	0.276	4.327e-254	Olfactory Epithelium	SLC38A1	MAST
	4.96907e-258	0.830613	0.672	0.509	1.0194e-253	Olfactory Epithelium	MAP3K4	MAST
	6.36616e-258	0.886463	0.584	0.374	1.30602e-253	Olfactory Epithelium	PRKCI	MAST
	9.67296e-258	0.608236	0.826	0.675	1.98441e-253	Olfactory Epithelium	CSNK1A1	MAST
	3.22441e-255	1.06945	0.467	0.282	6.61488e-251	Olfactory Epithelium	NECTIN3	MAST
	1.61193e-251	0.912737	0.62	0.465	3.30688e-247	Olfactory Epithelium	MCC	MAST
	5.90983e-250	1.38938	0.33	0.148	1.2124e-245	Olfactory Epithelium	LRRN3	MAST
	6.50843e-247	1.57776	0.263	0.1	1.3352e-242	Olfactory Epithelium	PRKCZ	MAST
	3.16881e-246	1.1946	0.408	0.212	6.50081e-242	Olfactory Epithelium	REPS2	MAST
	1.10853e-245	1.47807	0.317	0.15	2.27416e-241	Olfactory Epithelium	ACOX1	MAST
	5.06088e-245	1.05237	0.449	0.243	1.03824e-240	Olfactory Epithelium	PTPRF	MAST
	4.92431e-244	1.31491	0.356	0.173	1.01022e-239	Olfactory Epithelium	RGS17	MAST
	9.24846e-242	1.16999	0.407	0.215	1.89732e-237	Olfactory Epithelium	ECHDC2	MAST
	1.25626e-241	1.28457	0.359	0.175	2.57721e-237	Olfactory Epithelium	ANKRD30BL	MAST
	1.48284e-241	1.66782	0.253	0.097	3.04205e-237	Olfactory Epithelium	THUMPD1	MAST
	1.12103e-240	0.910318	0.565	0.365	2.2998e-236	Olfactory Epithelium	JUN	MAST
	4.94715e-240	0.482798	0.898	0.792	1.01491e-235	Olfactory Epithelium	ZNF292	MAST
	5.236e-240	1.13965	0.541	0.35	1.07417e-235	Olfactory Epithelium	CRACD	MAST
	1.19947e-239	1.71656	0.253	0.107	2.46071e-235	Olfactory Epithelium	TBC1D30	MAST
	3.74033e-238	0.648166	0.581	0.36	7.67328e-234	Olfactory Epithelium	CCDC146	MAST
	4.32439e-236	0.44622	0.664	0.439	8.87149e-232	Olfactory Epithelium	L3MBTL4	MAST
	1.07175e-234	0.818049	0.617	0.416	2.1987e-230	Olfactory Epithelium	REPS1	MAST
	1.99264e-233	1.21108	0.315	0.136	4.0879e-229	Olfactory Epithelium	STON2	MAST
	1.92902e-232	1.23054	0.26	0.099	3.95739e-228	Olfactory Epithelium	CYFIP2	MAST
	9.49343e-232	1.36905	0.311	0.139	1.94758e-227	Olfactory Epithelium	BCL2L1	MAST
	3.01806e-230	0.880373	0.538	0.335	6.19154e-226	Olfactory Epithelium	SLX4IP	MAST
	4.76326e-230	0.692317	0.722	0.531	9.77182e-226	Olfactory Epithelium	CAMKMT	MAST
	4.91786e-230	1.46104	0.289	0.124	1.0089e-225	Olfactory Epithelium	TFRC	MAST
	5.79494e-230	1.43027	0.31	0.138	1.18883e-225	Olfactory Epithelium	GKAP1	MAST
	2.88863e-229	0.324296	0.962	0.866	5.92603e-225	Olfactory Epithelium	PTPRD	MAST
	2.10925e-228	1.29098	0.342	0.168	4.32713e-224	Olfactory Epithelium	SLC12A6	MAST
	7.29353e-228	1.44183	0.319	0.164	1.49627e-223	Olfactory Epithelium	STXBP6	MAST
	2.21152e-227	0.924799	0.534	0.353	4.53694e-223	Olfactory Epithelium	STK24	MAST
	5.73469e-227	0.594737	0.807	0.674	1.17647e-222	Olfactory Epithelium	TMCC1	MAST
	7.01566e-227	1.24794	0.323	0.146	1.43926e-222	Olfactory Epithelium	PRKAA2	MAST
	4.79786e-226	0.781665	0.607	0.406	9.84281e-222	Olfactory Epithelium	CD2AP	MAST
	4.18174e-225	0.492997	0.878	0.76	8.57885e-221	Olfactory Epithelium	ZMYM2	MAST
	8.79499e-225	0.618134	0.429	0.226	1.80429e-220	Olfactory Epithelium	PRKCH	MAST
	1.34106e-224	1.39942	0.282	0.118	2.75118e-220	Olfactory Epithelium	ICA1	MAST
	2.0677e-223	1.10296	0.463	0.305	4.24188e-219	Olfactory Epithelium	UBC	MAST
	3.39091e-223	1.00361	0.491	0.291	6.95645e-219	Olfactory Epithelium	CEMIP2	MAST
	1.376e-222	0.908507	0.516	0.314	2.82287e-218	Olfactory Epithelium	PARP8	MAST
	1.99802e-221	1.08166	0.34	0.158	4.09893e-217	Olfactory Epithelium	CFAP20DC	MAST
	2.27709e-221	0.929363	0.543	0.404	4.67146e-217	Olfactory Epithelium	CREB3L2	MAST
	2.54654e-221	1.15396	0.384	0.201	5.22422e-217	Olfactory Epithelium	KIF13B	MAST
	1.42555e-220	1.24099	0.35	0.17	2.92452e-216	Olfactory Epithelium	LAMA3	MAST
	1.11301e-219	1.43584	0.294	0.135	2.28333e-215	Olfactory Epithelium	SNCA	MAST
	4.67363e-219	1.35219	0.304	0.141	9.58795e-215	Olfactory Epithelium	TLE2	MAST
	5.76108e-218	1.52056	0.254	0.101	1.18189e-213	Olfactory Epithelium	TSPAN13	MAST
	2.43636e-217	0.776262	0.607	0.446	4.9982e-213	Olfactory Epithelium	RREB1	MAST
	1.30873e-216	0.710783	0.735	0.66	2.68485e-212	Olfactory Epithelium	EYA4	MAST
	1.68255e-216	0.67879	0.711	0.526	3.45175e-212	Olfactory Epithelium	DNAH14	MAST
	1.95687e-216	0.61977	0.79	0.657	4.01452e-212	Olfactory Epithelium	PIAS1	MAST
	1.04323e-215	1.4915	0.331	0.183	2.14019e-211	Olfactory Epithelium	B4GALNT3	MAST
	1.19768e-215	1.04673	0.438	0.257	2.45703e-211	Olfactory Epithelium	STRADB	MAST
	1.18589e-214	0.970712	0.479	0.296	2.43285e-210	Olfactory Epithelium	FEZ2	MAST
	1.2017e-214	1.04996	0.453	0.272	2.46529e-210	Olfactory Epithelium	LMO4	MAST
	2.11464e-213	1.24679	0.334	0.167	4.33818e-209	Olfactory Epithelium	PDK1	MAST
	6.41664e-212	0.551666	0.647	0.438	1.31637e-207	Olfactory Epithelium	PDLIM5	MAST
	7.72261e-212	1.0744	0.424	0.254	1.58429e-207	Olfactory Epithelium	GNPTAB	MAST
	1.74661e-211	0.780249	0.608	0.429	3.58317e-207	Olfactory Epithelium	ACTN4	MAST
	6.19696e-208	1.36979	0.32	0.168	1.27131e-203	Olfactory Epithelium	NIBAN2	MAST
	2.29242e-207	1.1162	0.403	0.25	4.70289e-203	Olfactory Epithelium	TMEM241	MAST
	2.65339e-207	1.18714	0.355	0.186	5.44343e-203	Olfactory Epithelium	YBX3	MAST
	1.47898e-206	0.952717	0.454	0.271	3.03413e-202	Olfactory Epithelium	SEC14L1	MAST
	1.73104e-206	1.47632	0.268	0.126	3.55123e-202	Olfactory Epithelium	NOL4L	MAST
	4.42829e-206	1.02314	0.418	0.236	9.08464e-202	Olfactory Epithelium	TET3	MAST
	8.16916e-205	1.31944	0.328	0.179	1.6759e-200	Olfactory Epithelium	SMS	MAST
	1.02561e-204	0.839022	0.554	0.369	2.10404e-200	Olfactory Epithelium	CYTH1	MAST
	2.00923e-204	0.901837	0.499	0.315	4.12194e-200	Olfactory Epithelium	DARS1	MAST
	1.06918e-203	0.559611	0.313	0.149	2.19343e-199	Olfactory Epithelium	GUCY1A1	MAST
	1.69855e-203	0.642021	0.751	0.598	3.48458e-199	Olfactory Epithelium	MRTFA	MAST
	2.08418e-202	1.11141	0.361	0.189	4.2757e-198	Olfactory Epithelium	SPPL2B	MAST
	9.51487e-201	0.699134	0.636	0.453	1.95197e-196	Olfactory Epithelium	ZDHHC20	MAST
	2.23165e-199	0.648376	0.656	0.465	4.57824e-195	Olfactory Epithelium	PAM	MAST
	6.05035e-199	1.52376	0.258	0.116	1.24123e-194	Olfactory Epithelium	ATP1B1	MAST
	2.58095e-198	1.02614	0.427	0.26	5.29483e-194	Olfactory Epithelium	NFE2L2	MAST
	1.35558e-196	0.724308	0.339	0.167	2.78098e-192	Olfactory Epithelium	ITGA6	MAST
	2.50268e-192	1.19658	0.444	0.286	5.13425e-188	Olfactory Epithelium	HMGCS1	MAST
	3.52654e-192	1.132	0.373	0.218	7.2347e-188	Olfactory Epithelium	DIAPH1	MAST
	2.0077e-191	0.952979	0.439	0.267	4.11879e-187	Olfactory Epithelium	PTPN2	MAST
	2.54275e-191	1.37462	0.285	0.138	5.21645e-187	Olfactory Epithelium	ETS2	MAST
	8.66831e-190	1.11276	0.335	0.168	1.7783e-185	Olfactory Epithelium	PROM1	MAST
	1.76616e-189	0.732967	0.607	0.442	3.62327e-185	Olfactory Epithelium	PPA2	MAST
	7.26624e-188	1.08218	0.352	0.186	1.49067e-183	Olfactory Epithelium	UNC13B	MAST
	1.12464e-186	0.642059	0.707	0.571	2.30719e-182	Olfactory Epithelium	PRRC2B	MAST
	1.82031e-181	0.93701	0.43	0.258	3.73437e-177	Olfactory Epithelium	FGGY	MAST
	1.42212e-180	0.607614	0.747	0.598	2.91748e-176	Olfactory Epithelium	SLMAP	MAST
	1.51509e-180	0.5426	0.748	0.584	3.10821e-176	Olfactory Epithelium	LGR4	MAST
	2.29221e-180	0.697307	0.649	0.5	4.70247e-176	Olfactory Epithelium	SMURF2	MAST
	3.38722e-177	0.740726	0.573	0.403	6.94889e-173	Olfactory Epithelium	SH3RF1	MAST
	5.37547e-177	0.538524	0.778	0.637	1.10278e-172	Olfactory Epithelium	DIP2B	MAST
	5.75778e-177	0.447638	0.904	0.82	1.18121e-172	Olfactory Epithelium	IGF1R	MAST
	1.1893e-176	0.774565	0.525	0.339	2.43986e-172	Olfactory Epithelium	ITGB8	MAST
	4.49557e-176	1.0536	0.356	0.193	9.22266e-172	Olfactory Epithelium	MTMR1	MAST
	7.0938e-176	0.641156	0.667	0.509	1.45529e-171	Olfactory Epithelium	TET2	MAST
	1.78674e-175	0.781458	0.523	0.347	3.66551e-171	Olfactory Epithelium	KDM3B	MAST
	3.32599e-175	0.655395	0.646	0.483	6.82328e-171	Olfactory Epithelium	UBA6	MAST
	3.41489e-174	1.05686	0.354	0.197	7.00566e-170	Olfactory Epithelium	ZNF710	MAST
	1.83675e-171	0.719629	0.591	0.431	3.76809e-167	Olfactory Epithelium	GAPVD1	MAST
	7.82785e-171	0.254765	0.632	0.44	1.60588e-166	Olfactory Epithelium	MAP2	MAST
	1.10224e-170	0.581545	0.724	0.584	2.26125e-166	Olfactory Epithelium	SMC5	MAST
	4.31057e-170	1.3521	0.251	0.117	8.84313e-166	Olfactory Epithelium	ALDH1A1	MAST
	3.07127e-169	0.661389	0.639	0.47	6.30072e-165	Olfactory Epithelium	RAB10	MAST
	6.55206e-169	0.722353	0.565	0.391	1.34416e-164	Olfactory Epithelium	ENOSF1	MAST
	2.31304e-168	1.12356	0.291	0.142	4.7452e-164	Olfactory Epithelium	ZDHHC2	MAST
	1.62002e-167	0.735285	0.58	0.422	3.32348e-163	Olfactory Epithelium	SIPA1L3	MAST
	2.28586e-167	0.945477	0.384	0.219	4.68944e-163	Olfactory Epithelium	CTTNBP2NL	MAST
	5.60041e-167	0.697617	0.564	0.393	1.14892e-162	Olfactory Epithelium	TRIM24	MAST
	1.26474e-166	1.04592	0.325	0.168	2.59462e-162	Olfactory Epithelium	CAB39L	MAST
	1.93844e-166	0.404907	0.476	0.294	3.97672e-162	Olfactory Epithelium	NRG3	MAST
	9.14509e-165	0.50916	0.766	0.627	1.87612e-160	Olfactory Epithelium	RABGAP1	MAST
	2.95758e-164	0.510321	0.785	0.637	6.06748e-160	Olfactory Epithelium	TENM4	MAST
	6.58769e-164	0.653548	0.677	0.548	1.35146e-159	Olfactory Epithelium	RANBP17	MAST
	4.90831e-163	0.725337	0.574	0.41	1.00694e-158	Olfactory Epithelium	STIM2	MAST
	4.41946e-162	1.13572	0.315	0.173	9.06651e-158	Olfactory Epithelium	GRAMD1B	MAST
	5.7735e-162	0.618118	0.631	0.458	1.18443e-157	Olfactory Epithelium	OLA1	MAST
	6.34214e-161	0.908764	0.405	0.245	1.30109e-156	Olfactory Epithelium	MXI1	MAST
	1.73784e-159	0.999087	0.354	0.2	3.56518e-155	Olfactory Epithelium	DHX32	MAST
	3.28762e-159	0.835578	0.442	0.274	6.74456e-155	Olfactory Epithelium	NR3C2	MAST
	4.85877e-159	0.682378	0.58	0.415	9.96776e-155	Olfactory Epithelium	HIF1A	MAST
	1.72761e-158	1.12373	0.303	0.161	3.54418e-154	Olfactory Epithelium	SMCR5	MAST
	2.11666e-158	0.909582	0.38	0.218	4.34233e-154	Olfactory Epithelium	CMTM4	MAST
	9.33547e-157	0.490779	0.827	0.708	1.91517e-152	Olfactory Epithelium	WDPCP	MAST
	1.09278e-155	0.997346	0.359	0.211	2.24184e-151	Olfactory Epithelium	PTPN1	MAST
	3.07813e-155	1.11732	0.32	0.186	6.31478e-151	Olfactory Epithelium	TESK2	MAST
	6.32447e-155	0.541882	0.735	0.598	1.29747e-150	Olfactory Epithelium	FOXJ3	MAST
	2.70247e-154	0.936115	0.351	0.196	5.54412e-150	Olfactory Epithelium	ZNF124	MAST
	5.40761e-154	1.21641	0.27	0.143	1.10937e-149	Olfactory Epithelium	WEE1	MAST
	1.26351e-152	0.817709	0.45	0.296	2.5921e-148	Olfactory Epithelium	CHKA	MAST
	3.8564e-152	0.707826	0.534	0.373	7.9114e-148	Olfactory Epithelium	FOXK2	MAST
	6.28667e-152	0.792672	0.468	0.305	1.28971e-147	Olfactory Epithelium	USP6NL	MAST
	7.21641e-152	0.694296	0.585	0.436	1.48045e-147	Olfactory Epithelium	ABI1	MAST
	6.56409e-151	0.964897	0.361	0.21	1.34662e-146	Olfactory Epithelium	HK1	MAST
	8.80049e-151	1.12837	0.274	0.137	1.80542e-146	Olfactory Epithelium	TMEM63B	MAST
	4.50932e-150	0.420758	0.842	0.731	9.25087e-146	Olfactory Epithelium	SETD5	MAST
	6.35334e-150	0.896165	0.558	0.425	1.30339e-145	Olfactory Epithelium	MIR924HG	MAST
	9.85781e-149	0.259487	0.274	0.141	2.02233e-144	Olfactory Epithelium	MCTP1	MAST
	5.27975e-148	0.898319	0.4	0.25	1.08314e-143	Olfactory Epithelium	ENO1	MAST
	1.15709e-147	0.781884	0.287	0.155	2.37378e-143	Olfactory Epithelium	AKAP6	MAST
	1.51094e-147	0.903582	0.394	0.247	3.09969e-143	Olfactory Epithelium	SLC11A2	MAST
	4.37276e-147	0.684434	0.494	0.326	8.97071e-143	Olfactory Epithelium	RTN3	MAST
	6.9765e-147	0.875248	0.389	0.234	1.43123e-142	Olfactory Epithelium	DGLUCY	MAST
	7.47445e-147	0.353248	0.772	0.607	1.53338e-142	Olfactory Epithelium	MLLT3	MAST
	3.27401e-146	0.900112	0.336	0.185	6.71664e-142	Olfactory Epithelium	ADGRG6	MAST
	3.49394e-145	0.503826	0.796	0.678	7.16782e-141	Olfactory Epithelium	SPPL3	MAST
	4.20652e-145	1.05568	0.264	0.129	8.62969e-141	Olfactory Epithelium	SERGEF	MAST
	7.37171e-145	0.724768	0.582	0.447	1.51231e-140	Olfactory Epithelium	SERINC5	MAST
	5.06338e-144	0.442031	0.338	0.193	1.03875e-139	Olfactory Epithelium	EFNB2	MAST
	7.94573e-144	0.380593	0.873	0.787	1.63007e-139	Olfactory Epithelium	GTF2I	MAST
	2.80488e-143	0.644239	0.576	0.41	5.75421e-139	Olfactory Epithelium	UMAD1	MAST
	4.7755e-143	0.590015	0.646	0.496	9.79695e-139	Olfactory Epithelium	EPN2	MAST
	4.82455e-143	1.06217	0.296	0.161	9.89756e-139	Olfactory Epithelium	PI4K2B	MAST
	5.10478e-143	0.693435	0.522	0.366	1.04724e-138	Olfactory Epithelium	GPD2	MAST
	6.79341e-143	0.640549	0.573	0.413	1.39367e-138	Olfactory Epithelium	DGKH	MAST
	1.41374e-142	1.04215	0.317	0.182	2.90029e-138	Olfactory Epithelium	GPI	MAST
	3.27071e-142	0.570979	0.656	0.5	6.70986e-138	Olfactory Epithelium	USP3	MAST
	1.09706e-141	0.885924	0.379	0.228	2.25062e-137	Olfactory Epithelium	SLC25A29	MAST
	1.29989e-141	0.950694	0.366	0.235	2.66672e-137	Olfactory Epithelium	NET1	MAST
	1.31991e-141	0.327285	0.937	0.879	2.70779e-137	Olfactory Epithelium	ZFAND3	MAST
	1.37099e-141	0.365077	0.617	0.442	2.81259e-137	Olfactory Epithelium	NAV2	MAST
	2.10125e-141	0.53479	0.866	0.829	4.31071e-137	Olfactory Epithelium	EXOC6B	MAST
	2.7668e-140	0.62662	0.628	0.481	5.67608e-136	Olfactory Epithelium	SOBP	MAST
	4.03188e-140	1.08662	0.287	0.154	8.27141e-136	Olfactory Epithelium	MCL1	MAST
	4.04592e-140	0.433337	0.825	0.7	8.3002e-136	Olfactory Epithelium	HNRNPH1	MAST
	1.56288e-139	0.76761	0.454	0.296	3.20624e-135	Olfactory Epithelium	PELI1	MAST
	1.99905e-139	0.870399	0.395	0.25	4.10106e-135	Olfactory Epithelium	KDM3A	MAST
	1.16998e-138	0.978119	0.344	0.207	2.4002e-134	Olfactory Epithelium	DIPK1A	MAST
	2.08245e-137	0.473832	0.747	0.613	4.27214e-133	Olfactory Epithelium	SCAPER	MAST
	5.20119e-137	0.786875	0.415	0.259	1.06702e-132	Olfactory Epithelium	DERA	MAST
	6.43191e-137	0.385019	0.862	0.764	1.31951e-132	Olfactory Epithelium	UBR5	MAST
	1.00009e-136	0.717735	0.449	0.288	2.05168e-132	Olfactory Epithelium	SRPK1	MAST
	1.21489e-136	0.772558	0.4	0.245	2.49234e-132	Olfactory Epithelium	RRAS2	MAST
	1.49093e-136	0.59713	0.638	0.49	3.05865e-132	Olfactory Epithelium	RAPGEF6	MAST
	4.60566e-136	0.381496	0.412	0.26	9.44852e-132	Olfactory Epithelium	GALNT17	MAST
	5.32841e-136	1.14688	0.254	0.129	1.09312e-131	Olfactory Epithelium	OVOL2	MAST
	1.59826e-135	0.672722	0.561	0.419	3.27884e-131	Olfactory Epithelium	CDIN1	MAST
	1.81044e-135	0.435894	0.797	0.677	3.71413e-131	Olfactory Epithelium	SMARCC1	MAST
	2.07569e-135	0.833081	0.45	0.324	4.25829e-131	Olfactory Epithelium	PLD1	MAST
	5.3381e-135	0.934942	0.309	0.169	1.09511e-130	Olfactory Epithelium	EMID1	MAST
	1.30708e-134	0.925325	0.402	0.263	2.68148e-130	Olfactory Epithelium	SLCO3A1	MAST
	2.7969e-134	0.378701	0.892	0.798	5.73784e-130	Olfactory Epithelium	FARP1	MAST
	4.88804e-134	0.572613	0.644	0.5	1.00278e-129	Olfactory Epithelium	USP9X	MAST
	1.23939e-133	0.423694	0.807	0.687	2.5426e-129	Olfactory Epithelium	ZNF609	MAST
	1.34268e-133	0.981012	0.317	0.183	2.7545e-129	Olfactory Epithelium	JMY	MAST
	4.31559e-133	0.537127	0.645	0.492	8.85343e-129	Olfactory Epithelium	RLF	MAST
	1.45748e-132	0.34365	0.663	0.495	2.99002e-128	Olfactory Epithelium	AFDN	MAST
	2.09335e-131	0.473498	0.674	0.517	4.29451e-127	Olfactory Epithelium	PPFIBP1	MAST
	2.50554e-131	0.950987	0.32	0.184	5.14011e-127	Olfactory Epithelium	IRF2	MAST
	7.47971e-131	0.668411	0.519	0.366	1.53446e-126	Olfactory Epithelium	DENND1B	MAST
	2.37736e-130	0.554215	0.653	0.503	4.87716e-126	Olfactory Epithelium	PRICKLE2	MAST
	5.00065e-130	0.478087	0.551	0.384	1.02588e-125	Olfactory Epithelium	ARHGAP26	MAST
	1.77153e-129	0.454577	0.624	0.46	3.63429e-125	Olfactory Epithelium	PHLPP1	MAST
	4.04169e-129	0.492658	0.428	0.273	8.29154e-125	Olfactory Epithelium	ATP8A1	MAST
	7.48068e-129	0.916072	0.358	0.225	1.53466e-124	Olfactory Epithelium	SUSD6	MAST
	6.86418e-128	0.975867	0.312	0.186	1.40819e-123	Olfactory Epithelium	DDI2	MAST
	1.2599e-127	1.37488	0.255	0.15	2.58468e-123	Olfactory Epithelium	LMCD1	MAST
	1.40567e-127	1.00853	0.322	0.203	2.88373e-123	Olfactory Epithelium	H1-3	MAST
	2.2476e-127	1.0197	0.255	0.131	4.61095e-123	Olfactory Epithelium	MGST1	MAST
	2.94187e-127	0.862746	0.365	0.227	6.03525e-123	Olfactory Epithelium	WDR45B	MAST
	4.42524e-127	0.622073	0.615	0.486	9.07838e-123	Olfactory Epithelium	COL4A5	MAST
	4.96259e-126	0.329723	0.861	0.744	1.01807e-121	Olfactory Epithelium	AKAP9	MAST
	1.34838e-124	0.693179	0.499	0.35	2.76621e-120	Olfactory Epithelium	DPH6	MAST
	2.06163e-123	0.813806	0.386	0.246	4.22944e-119	Olfactory Epithelium	CCDC186	MAST
	6.41072e-123	0.546466	0.619	0.479	1.31516e-118	Olfactory Epithelium	LARP4B	MAST
	1.07083e-122	0.486762	0.703	0.562	2.19682e-118	Olfactory Epithelium	NPEPPS	MAST
	3.44472e-122	0.424339	0.635	0.474	7.06685e-118	Olfactory Epithelium	MARK1	MAST
	6.05486e-122	1.156	0.257	0.148	1.24215e-117	Olfactory Epithelium	NDFIP2	MAST
	8.47977e-122	0.793217	0.366	0.224	1.73963e-117	Olfactory Epithelium	WDSUB1	MAST
	1.05896e-121	0.8039	0.472	0.349	2.17246e-117	Olfactory Epithelium	EPB41	MAST
	5.19694e-119	0.762298	0.334	0.196	1.06615e-114	Olfactory Epithelium	SMYD2	MAST
	9.72167e-119	0.355124	0.858	0.757	1.9944e-114	Olfactory Epithelium	ERC1	MAST
	1.43277e-118	0.337733	0.878	0.791	2.93934e-114	Olfactory Epithelium	KMT2E	MAST
	1.52771e-118	1.06396	0.256	0.137	3.1341e-114	Olfactory Epithelium	FGFR3	MAST
	1.91527e-118	0.547997	0.676	0.581	3.92917e-114	Olfactory Epithelium	CNN3	MAST
	2.05229e-118	0.467337	0.85	0.756	4.21028e-114	Olfactory Epithelium	NAALADL2	MAST
	8.33438e-117	0.289875	0.935	0.883	1.7098e-112	Olfactory Epithelium	KMT2C	MAST
	2.5004e-116	0.910594	0.302	0.173	5.12957e-112	Olfactory Epithelium	GCNT1	MAST
	3.52252e-116	0.869405	0.309	0.179	7.22646e-112	Olfactory Epithelium	LMTK2	MAST
	4.74889e-116	0.844718	0.459	0.369	9.74235e-112	Olfactory Epithelium	IGFBP5	MAST
	2.66567e-115	0.681724	0.549	0.409	5.46862e-111	Olfactory Epithelium	EPHA4	MAST
	3.52543e-115	0.702373	0.424	0.282	7.23243e-111	Olfactory Epithelium	RAB11FIP3	MAST
	4.50765e-115	0.503662	0.658	0.517	9.24744e-111	Olfactory Epithelium	DENND4C	MAST
	6.76778e-115	0.59485	0.541	0.399	1.38841e-110	Olfactory Epithelium	WDFY2	MAST
	9.85109e-115	0.94934	0.282	0.161	2.02095e-110	Olfactory Epithelium	CERS4	MAST
	1.06904e-114	0.609569	0.57	0.437	2.19313e-110	Olfactory Epithelium	ZNF254	MAST
	1.24646e-114	0.712519	0.451	0.306	2.55711e-110	Olfactory Epithelium	CAST	MAST
	1.27632e-114	0.968433	0.272	0.15	2.61838e-110	Olfactory Epithelium	MFSD6	MAST
	2.80492e-114	0.507558	0.597	0.448	5.75429e-110	Olfactory Epithelium	KDM4C	MAST
	7.20215e-114	0.887642	0.314	0.189	1.47752e-109	Olfactory Epithelium	TRAK2	MAST
	9.97444e-114	0.306794	0.934	0.872	2.04626e-109	Olfactory Epithelium	TBL1XR1	MAST
	1.04332e-113	0.457207	0.711	0.574	2.14036e-109	Olfactory Epithelium	CCDC91	MAST
	1.17193e-113	0.773089	0.362	0.225	2.40421e-109	Olfactory Epithelium	GPR137C	MAST
	1.86634e-113	0.644794	0.476	0.331	3.8288e-109	Olfactory Epithelium	CRADD	MAST
	2.94112e-113	0.488204	0.705	0.576	6.03372e-109	Olfactory Epithelium	HECTD1	MAST
	4.36972e-113	0.449645	0.754	0.654	8.96448e-109	Olfactory Epithelium	GPCPD1	MAST
	4.70436e-113	0.431685	0.537	0.381	9.65099e-109	Olfactory Epithelium	SIPA1L2	MAST
	5.55237e-113	0.319494	0.918	0.855	1.13907e-108	Olfactory Epithelium	TBC1D5	MAST
	1.99258e-112	0.997508	0.306	0.199	4.08778e-108	Olfactory Epithelium	KLF3	MAST
	6.32348e-112	0.824015	0.375	0.249	1.29726e-107	Olfactory Epithelium	VPS37B	MAST
	8.98946e-112	0.709448	0.399	0.259	1.84419e-107	Olfactory Epithelium	DUSP16	MAST
	9.312e-112	0.676418	0.46	0.322	1.91036e-107	Olfactory Epithelium	FBXO34	MAST
	1.58114e-111	0.721953	0.421	0.285	3.2437e-107	Olfactory Epithelium	THRB	MAST
	2.81284e-111	0.641663	0.478	0.335	5.77054e-107	Olfactory Epithelium	LRRC1	MAST
	3.45948e-111	0.425532	0.741	0.681	7.09712e-107	Olfactory Epithelium	TCF7L1	MAST
	5.27972e-111	0.52302	0.635	0.505	1.08313e-106	Olfactory Epithelium	ZNF91	MAST
	8.20212e-111	0.892787	0.262	0.142	1.68266e-106	Olfactory Epithelium	RNF165	MAST
	1.18474e-110	0.833332	0.342	0.21	2.43049e-106	Olfactory Epithelium	GALNT7	MAST
	1.68145e-110	0.52315	0.586	0.437	3.44949e-106	Olfactory Epithelium	MAP3K13	MAST
	5.57376e-110	0.559238	0.648	0.522	1.14346e-105	Olfactory Epithelium	GLCCI1	MAST
	1.03837e-109	0.98903	0.262	0.151	2.13021e-105	Olfactory Epithelium	ZBTB4	MAST
	7.803e-109	0.629828	0.452	0.308	1.60079e-104	Olfactory Epithelium	BMT2	MAST
	9.43284e-109	1.55856	0.435	0.343	1.93515e-104	Olfactory Epithelium	KCNIP4	MAST
	1.79536e-108	0.476528	0.697	0.568	3.68318e-104	Olfactory Epithelium	TFDP2	MAST
	7.81901e-108	0.868475	0.43	0.303	1.60407e-103	Olfactory Epithelium	SYT1	MAST
	8.88799e-108	0.522541	0.655	0.528	1.82337e-103	Olfactory Epithelium	DISP1	MAST
	1.87138e-107	0.712417	0.359	0.224	3.83914e-103	Olfactory Epithelium	SFMBT1	MAST
	1.77454e-106	0.367438	0.807	0.698	3.64047e-102	Olfactory Epithelium	KDM6A	MAST
	3.42329e-106	0.849024	0.32	0.197	7.02288e-102	Olfactory Epithelium	MARK2	MAST
	7.36423e-106	0.527715	0.455	0.309	1.51077e-101	Olfactory Epithelium	PCNX2	MAST
	9.56669e-106	0.445658	0.704	0.578	1.96261e-101	Olfactory Epithelium	PHACTR4	MAST
	1.52448e-105	0.547649	0.668	0.541	3.12748e-101	Olfactory Epithelium	BCL2	MAST
	2.7278e-105	0.418592	0.727	0.626	5.59609e-101	Olfactory Epithelium	PRKD1	MAST
	3.83278e-105	0.794321	0.324	0.196	7.86296e-101	Olfactory Epithelium	PGM2L1	MAST
	2.16177e-104	0.825842	0.286	0.165	4.43487e-100	Olfactory Epithelium	MB21D2	MAST
	2.43461e-104	0.920387	0.251	0.136	4.99461e-100	Olfactory Epithelium	SPINT2	MAST
	2.89302e-104	0.816935	0.553	0.439	5.93503e-100	Olfactory Epithelium	H2AC6	MAST
	8.66841e-104	0.617852	0.448	0.307	1.77832e-99	Olfactory Epithelium	ZC3H6	MAST
	1.05869e-103	1.09182	0.271	0.172	2.1719e-99	Olfactory Epithelium	B4GALT1	MAST
	1.06692e-103	0.89525	0.275	0.157	2.18879e-99	Olfactory Epithelium	MINK1	MAST
	1.19399e-103	0.360216	0.741	0.604	2.44948e-99	Olfactory Epithelium	DANT2	MAST
	3.66859e-103	0.876333	0.339	0.216	7.52611e-99	Olfactory Epithelium	FDFT1	MAST
	6.29553e-103	0.473228	0.655	0.528	1.29153e-98	Olfactory Epithelium	SH3D19	MAST
	1.18953e-102	0.399247	0.804	0.708	2.44033e-98	Olfactory Epithelium	BRAF	MAST
	4.9392e-102	0.651906	0.439	0.303	1.01328e-97	Olfactory Epithelium	CPEB3	MAST
	6.63945e-102	0.615085	0.265	0.15	1.36208e-97	Olfactory Epithelium	KHDRBS3	MAST
	2.54099e-101	0.908413	0.263	0.149	5.21283e-97	Olfactory Epithelium	MGST2	MAST
	1.34106e-100	0.658238	0.446	0.318	2.75118e-96	Olfactory Epithelium	ELF1	MAST
	5.25969e-100	0.652926	0.432	0.3	1.07903e-95	Olfactory Epithelium	IQCB1	MAST
	5.79474e-100	0.68954	0.417	0.288	1.18879e-95	Olfactory Epithelium	ZFAS1	MAST
	1.17384e-99	0.701037	0.414	0.286	2.40814e-95	Olfactory Epithelium	TAOK3	MAST
	4.29551e-99	0.510566	0.594	0.457	8.81225e-95	Olfactory Epithelium	HMGN3	MAST
[truncated: 8,909 more rows]

## Sheet: Supplementary Data 6
	Supplementary Table 6. Differential expression of marker genes for cell annotation level 2.
[truncated: 36,248 more rows]

[truncated: 5 more sheets: Supplementary Data 7, Supplementary Data 8, Supplementary Data 9, Supplementary Data 10, Supplementary Data 11]
