# Supplementary material for: A single-cell and spatial atlas of early human olfactory development
Source: Nat Commun. 2026 Apr 17;17:3537. doi: 10.1038/s41467-026-71595-6 (PMC13090377; doi:10.1038/s41467-026-71595-6)
Supplement: Supplementary file 6 — Source Data Figure 1 [file 41467_2026_71595_MOESM6_ESM.xlsx]

## Sheet: Figure 1
	Figure 1e. Donor-level cell type proportions stratified by sex (n = 8 samples).
	stage	sex	ann2	n_cells	total_cells	fraction	frac_log	frac_shift	mean_val	sd_val	sem_val
	PCW7	Male	RHBC	315	5004	0.0629496	-1.19416	1.80584	1.23721	0.83844	0.41922
	PCW7	Male	Deut	2	5004	0.00039968	-2.85397	0.146029	0.470058	0.469624	0.234812
	PCW7	Male	MCC	4	5004	0.000799361	-2.74488	0.255118	0.7988	0.783	0.3915
	PCW7	Male	OHBC	0	5004	0	-3	0	0.579414	0.685271	0.342635
	PCW7	Male	CycBasal	66	5004	0.0131894	-1.84803	1.15197	0.782277	0.557592	0.278796
	PCW7	Male	GBC	4	5004	0.000799361	-2.74488	0.255118	0.151697	0.164445	0.0822227
	PCW7	Male	INP	28	5004	0.00559552	-2.18075	0.819249	0.506507	0.435073	0.217536
	PCW7	Male	iOSN	5	5004	0.000999201	-2.69914	0.300856	0.450326	0.394406	0.197203
	PCW7	Male	MV	41	5004	0.00819345	-2.03652	0.963478	1.03935	0.766066	0.383033
	PCW7	Male	SUS	41	5004	0.00819345	-2.03652	0.963478	0.732413	0.523144	0.261572
	PCW7	Male	NP	32	5004	0.00639488	-2.13107	0.868931	0.654008	0.437829	0.218915
	PCW7	Male	GLUT	2	5004	0.00039968	-2.85397	0.146029	0.666691	0.689457	0.344729
	PCW7	Male	GABA	137	5004	0.0273781	-1.54702	1.45298	0.765113	0.61603	0.308015
	PCW7	Male	GnRH	8	5004	0.00159872	-2.58524	0.41476	0.160806	0.177931	0.0889656
	PCW7	Male	NOS1	101	5004	0.0201839	-1.674	1.326	0.523824	0.597494	0.298747
	PCW7	Male	NCC	128	5004	0.0255795	-1.57545	1.42455	0.703793	0.581654	0.290827
	PCW7	Male	SCP	34	5004	0.00679456	-2.10821	0.891792	0.41669	0.368853	0.184426
	PCW7	Male	SC	23	5004	0.00459632	-2.2521	0.747903	0.514711	0.345946	0.172973
	PCW7	Male	OEC	25	5004	0.004996	-2.22214	0.777862	0.532767	0.370243	0.185121
	PCW7	Male	Mel	10	5004	0.0019984	-2.52311	0.47689	0.334716	0.243642	0.121821
	PCW7	Male	MSC	35	5004	0.0069944	-2.09721	0.902786	0.578369	0.401453	0.200726
	PCW7	Male	Mes0	311	5004	0.0621503	-1.19962	1.80038	1.25897	0.846949	0.423475
	PCW7	Male	Mes1	90	5004	0.0179856	-1.72158	1.27842	1.34427	0.968263	0.484132
	PCW7	Male	Mes2	2355	5004	0.470624	-0.326405	2.6736	1.52042	1.11293	0.556464
	PCW7	Male	Osteo	207	5004	0.0413669	-1.37297	1.62703	1.45051	0.995848	0.497924
	PCW7	Male	Cartl	325	5004	0.064948	-1.1808	1.8192	1.30648	0.873524	0.436762
	PCW7	Male	Peri	20	5004	0.0039968	-2.30131	0.698692	0.776261	0.570072	0.285036
	PCW7	Male	EC	167	5004	0.0333733	-1.46378	1.53622	1.14137	0.761141	0.380571
	PCW7	Male	Lymph	9	5004	0.00179856	-2.55307	0.446935	0.529722	0.401094	0.200547
	PCW7	Male	Sat	242	5004	0.0483613	-1.30661	1.69339	0.986357	0.714789	0.357395
	PCW7	Male	SM	189	5004	0.0377698	-1.41151	1.58849	1.0637	0.723866	0.361933
	PCW7	Male	MG	48	5004	0.00959233	-1.97501	1.02499	0.792345	0.530183	0.265092
	PCW7	Female	RHBC	0	5004	0	-3	0	1.13009	0.776533	0.388266
	PCW7	Female	Deut	0	5004	0	-3	0	0.469963	0.319241	0.15962
	PCW7	Female	MCC	0	5004	0	-3	0	0.886392	0.645546	0.322773
	PCW7	Female	OHBC	0	5004	0	-3	0	0.19969	0.364205	0.182103
	PCW7	Female	CycBasal	0	5004	0	-3	0	0.754013	0.558177	0.279088
	PCW7	Female	GBC	0	5004	0	-3	0	0.373216	0.279898	0.139949
	PCW7	Female	INP	0	5004	0	-3	0	0.649727	0.484759	0.24238
	PCW7	Female	iOSN	0	5004	0	-3	0	0.710023	0.487431	0.243716
	PCW7	Female	MV	0	5004	0	-3	0	1.16389	0.783628	0.391814
	PCW7	Female	SUS	0	5004	0	-3	0	0.994367	0.685017	0.342509
	PCW7	Female	NP	0	5004	0	-3	0	0.731622	1.01074	0.50537
	PCW7	Female	GLUT	0	5004	0	-3	0	0.716954	0.877826	0.438913
	PCW7	Female	GABA	0	5004	0	-3	0	0.576436	0.506429	0.253214
	PCW7	Female	GnRH	0	5004	0	-3	0	0.108199	0.100297	0.0501483
	PCW7	Female	NOS1	0	5004	0	-3	0	0.293663	0.341511	0.170756
	PCW7	Female	NCC	0	5004	0	-3	0	0.44236	0.42993	0.214965
	PCW7	Female	SCP	0	5004	0	-3	0	0.295815	0.26796	0.13398
	PCW7	Female	SC	0	5004	0	-3	0	0.342492	0.298858	0.149429
	PCW7	Female	OEC	0	5004	0	-3	0	0.578611	0.515629	0.257815
	PCW7	Female	Mel	0	5004	0	-3	0	0.427917	0.354234	0.177117
	PCW7	Female	MSC	0	5004	0	-3	0	0.443242	0.346007	0.173004
	PCW7	Female	Mes0	0	5004	0	-3	0	1.06296	0.759226	0.379613
	PCW7	Female	Mes1	0	5004	0	-3	0	1.35929	0.91925	0.459625
	PCW7	Female	Mes2	0	5004	0	-3	0	1.02292	0.875305	0.437652
	PCW7	Female	Osteo	0	5004	0	-3	0	1.15445	0.841184	0.420592
	PCW7	Female	Cartl	0	5004	0	-3	0	1.11797	0.835373	0.417686
	PCW7	Female	Peri	0	5004	0	-3	0	0.72449	0.529153	0.264577
	PCW7	Female	EC	0	5004	0	-3	0	0.969915	0.676732	0.338366
	PCW7	Female	Lymph	0	5004	0	-3	0	0.430578	0.297531	0.148766
	PCW7	Female	Sat	0	5004	0	-3	0	0.635635	0.609975	0.304987
	PCW7	Female	SM	0	5004	0	-3	0	0.698834	0.550999	0.275499
	PCW7	Female	MG	0	5004	0	-3	0	0.598358	0.431408	0.215704
	PCW8	Male	RHBC	0	4012	0	-3	0	1.23721	0.83844	0.41922
	PCW8	Male	Deut	0	4012	0	-3	0	0.470058	0.469624	0.234812
	PCW8	Male	MCC	0	4012	0	-3	0	0.7988	0.783	0.3915
	PCW8	Male	OHBC	0	4012	0	-3	0	0.579414	0.685271	0.342635
	PCW8	Male	CycBasal	0	4012	0	-3	0	0.782277	0.557592	0.278796
	PCW8	Male	GBC	0	4012	0	-3	0	0.151697	0.164445	0.0822227
	PCW8	Male	INP	0	4012	0	-3	0	0.506507	0.435073	0.217536
	PCW8	Male	iOSN	0	4012	0	-3	0	0.450326	0.394406	0.197203
	PCW8	Male	MV	0	4012	0	-3	0	1.03935	0.766066	0.383033
	PCW8	Male	SUS	0	4012	0	-3	0	0.732413	0.523144	0.261572
	PCW8	Male	NP	0	4012	0	-3	0	0.654008	0.437829	0.218915
	PCW8	Male	GLUT	0	4012	0	-3	0	0.666691	0.689457	0.344729
	PCW8	Male	GABA	0	4012	0	-3	0	0.765113	0.61603	0.308015
	PCW8	Male	GnRH	0	4012	0	-3	0	0.160806	0.177931	0.0889656
	PCW8	Male	NOS1	0	4012	0	-3	0	0.523824	0.597494	0.298747
	PCW8	Male	NCC	0	4012	0	-3	0	0.703793	0.581654	0.290827
	PCW8	Male	SCP	0	4012	0	-3	0	0.41669	0.368853	0.184426
	PCW8	Male	SC	0	4012	0	-3	0	0.514711	0.345946	0.172973
	PCW8	Male	OEC	0	4012	0	-3	0	0.532767	0.370243	0.185121
	PCW8	Male	Mel	0	4012	0	-3	0	0.334716	0.243642	0.121821
	PCW8	Male	MSC	0	4012	0	-3	0	0.578369	0.401453	0.200726
	PCW8	Male	Mes0	0	4012	0	-3	0	1.25897	0.846949	0.423475
	PCW8	Male	Mes1	0	4012	0	-3	0	1.34427	0.968263	0.484132
	PCW8	Male	Mes2	0	4012	0	-3	0	1.52042	1.11293	0.556464
	PCW8	Male	Osteo	0	4012	0	-3	0	1.45051	0.995848	0.497924
	PCW8	Male	Cartl	0	4012	0	-3	0	1.30648	0.873524	0.436762
	PCW8	Male	Peri	0	4012	0	-3	0	0.776261	0.570072	0.285036
	PCW8	Male	EC	0	4012	0	-3	0	1.14137	0.761141	0.380571
	PCW8	Male	Lymph	0	4012	0	-3	0	0.529722	0.401094	0.200547
	PCW8	Male	Sat	0	4012	0	-3	0	0.986357	0.714789	0.357395
	PCW8	Male	SM	0	4012	0	-3	0	1.0637	0.723866	0.361933
	PCW8	Male	MG	0	4012	0	-3	0	0.792345	0.530183	0.265092
	PCW8	Female	RHBC	208	4012	0.0518445	-1.277	1.723	1.13009	0.776533	0.388266
	PCW8	Female	Deut	10	4012	0.00249252	-2.45686	0.543139	0.469963	0.319241	0.15962
	PCW8	Female	MCC	23	4012	0.0057328	-2.1718	0.828196	0.886392	0.645546	0.322773
	PCW8	Female	OHBC	0	4012	0	-3	0	0.19969	0.364205	0.182103
	PCW8	Female	CycBasal	84	4012	0.0209372	-1.65882	1.34118	0.754013	0.558177	0.279088
	PCW8	Female	GBC	15	4012	0.00373878	-2.32433	0.675667	0.373216	0.279898	0.139949
	PCW8	Female	INP	55	4012	0.0137089	-1.83242	1.16758	0.649727	0.484759	0.24238
	PCW8	Female	iOSN	44	4012	0.0109671	-1.92201	1.07799	0.710023	0.487431	0.243716
	PCW8	Female	MV	196	4012	0.0488534	-1.3023	1.6977	1.16389	0.783628	0.391814
	PCW8	Female	SUS	145	4012	0.0361416	-1.43014	1.56986	0.994367	0.685017	0.342509
	PCW8	Female	NP	616	4012	0.153539	-0.810961	2.18904	0.731622	1.01074	0.50537
	PCW8	Female	GLUT	314	4012	0.0782652	-1.10092	1.89908	0.716954	0.877826	0.438913
	PCW8	Female	GABA	45	4012	0.0112164	-1.91306	1.08694	0.576436	0.506429	0.253214
	PCW8	Female	GnRH	3	4012	0.000747757	-2.75752	0.242481	0.108199	0.100297	0.0501483
	PCW8	Female	NOS1	18	4012	0.00448654	-2.2607	0.739299	0.293663	0.341511	0.170756
	PCW8	Female	NCC	38	4012	0.00947159	-1.97999	1.02001	0.44236	0.42993	0.214965
	PCW8	Female	SCP	13	4012	0.00324028	-2.37261	0.627394	0.295815	0.26796	0.13398
	PCW8	Female	SC	11	4012	0.00274177	-2.42692	0.573078	0.342492	0.298858	0.149429
	PCW8	Female	OEC	51	4012	0.0127119	-1.8629	1.1371	0.578611	0.515629	0.257815
	PCW8	Female	Mel	22	4012	0.00548355	-2.18819	0.811813	0.427917	0.354234	0.177117
	PCW8	Female	MSC	19	4012	0.00473579	-2.24141	0.758593	0.443242	0.346007	0.173004
	PCW8	Female	Mes0	226	4012	0.056331	-1.24161	1.75839	1.06296	0.759226	0.379613
	PCW8	Female	Mes1	387	4012	0.0964606	-1.01117	1.98883	1.35929	0.91925	0.459625
	PCW8	Female	Mes2	478	4012	0.119143	-0.920303	2.0797	1.02292	0.875305	0.437652
	PCW8	Female	Osteo	251	4012	0.0625623	-1.1968	1.8032	1.15445	0.841184	0.420592
	PCW8	Female	Cartl	356	4012	0.0887338	-1.04704	1.95296	1.11797	0.835373	0.417686
	PCW8	Female	Peri	51	4012	0.0127119	-1.8629	1.1371	0.72449	0.529153	0.264577
	PCW8	Female	EC	130	4012	0.0324028	-1.47622	1.52378	0.969915	0.676732	0.338366
	PCW8	Female	Lymph	15	4012	0.00373878	-2.32433	0.675667	0.430578	0.297531	0.148766
	PCW8	Female	Sat	97	4012	0.0241775	-1.59899	1.40101	0.635635	0.609975	0.304987
	PCW8	Female	SM	59	4012	0.0147059	-1.80394	1.19606	0.698834	0.550999	0.275499
	PCW8	Female	MG	32	4012	0.00797607	-2.04691	0.953086	0.598358	0.431408	0.215704
	PCW10	Male	RHBC	735	15075	0.0487562	-1.30315	1.69685	1.23721	0.83844	0.41922
	PCW10	Male	Deut	125	15075	0.00829187	-2.0319	0.968103	0.470058	0.469624	0.234812
	PCW10	Male	MCC	481	15075	0.0319071	-1.48271	1.51729	0.7988	0.783	0.3915
	PCW10	Male	OHBC	315	15075	0.0208955	-1.65964	1.34036	0.579414	0.685271	0.342635
	PCW10	Male	CycBasal	230	15075	0.015257	-1.78896	1.21104	0.782277	0.557592	0.278796
	PCW10	Male	GBC	17	15075	0.00112769	-2.67209	0.327909	0.151697	0.164445	0.0822227
	PCW10	Male	INP	109	15075	0.00723051	-2.08457	0.915427	0.506507	0.435073	0.217536
	PCW10	Male	iOSN	112	15075	0.00742952	-2.0742	0.925803	0.450326	0.394406	0.197203
	PCW10	Male	MV	851	15075	0.0564511	-1.2407	1.7593	1.03935	0.766066	0.383033
	PCW10	Male	SUS	231	15075	0.0153234	-1.78719	1.21281	0.732413	0.523144	0.261572
	PCW10	Male	NP	111	15075	0.00736318	-2.07763	0.922372	0.654008	0.437829	0.218915
	PCW10	Male	GLUT	295	15075	0.0195688	-1.68679	1.31321	0.666691	0.689457	0.344729
	PCW10	Male	GABA	46	15075	0.00305141	-2.39239	0.607606	0.765113	0.61603	0.308015
	PCW10	Male	GnRH	4	15075	0.00026534	-2.89779	0.102207	0.160806	0.177931	0.0889656
	PCW10	Male	NOS1	6	15075	0.00039801	-2.85449	0.14551	0.523824	0.597494	0.298747
	PCW10	Male	NCC	60	15075	0.0039801	-2.30276	0.697238	0.703793	0.581654	0.290827
	PCW10	Male	SCP	17	15075	0.00112769	-2.67209	0.327909	0.41669	0.368853	0.184426
	PCW10	Male	SC	52	15075	0.00344942	-2.3517	0.648303	0.514711	0.345946	0.172973
	PCW10	Male	OEC	40	15075	0.0026534	-2.4373	0.562697	0.532767	0.370243	0.185121
	PCW10	Male	Mel	16	15075	0.00106136	-2.68585	0.314154	0.334716	0.243642	0.121821
	PCW10	Male	MSC	76	15075	0.00504146	-2.21886	0.781142	0.578369	0.401453	0.200726
	PCW10	Male	Mes0	755	15075	0.0500829	-1.29172	1.70828	1.25897	0.846949	0.423475
	PCW10	Male	Mes1	1920	15075	0.127363	-0.89156	2.10844	1.34427	0.968263	0.484132
	PCW10	Male	Mes2	858	15075	0.0569154	-1.23721	1.76279	1.52042	1.11293	0.556464
	PCW10	Male	Osteo	2412	15075	0.16	-0.793174	2.20683	1.45051	0.995848	0.497924
	PCW10	Male	Cartl	669	15075	0.0443781	-1.34315	1.65685	1.30648	0.873524	0.436762
	PCW10	Male	Peri	243	15075	0.0161194	-1.76651	1.23349	0.776261	0.570072	0.285036
	PCW10	Male	EC	500	15075	0.0331675	-1.46639	1.53361	1.14137	0.761141	0.380571
	PCW10	Male	Lymph	104	15075	0.00689884	-2.10244	0.897563	0.529722	0.401094	0.200547
	PCW10	Male	Sat	240	15075	0.0159204	-1.77159	1.22841	0.986357	0.714789	0.357395
	PCW10	Male	SM	243	15075	0.0161194	-1.76651	1.23349	1.0637	0.723866	0.361933
	PCW10	Male	MG	184	15075	0.0122056	-1.87924	1.12076	0.792345	0.530183	0.265092
	PCW10	Female	RHBC	262	15075	0.0173798	-1.73566	1.26434	1.13009	0.776533	0.388266
	PCW10	Female	Deut	52	15075	0.00344942	-2.3517	0.648303	0.469963	0.319241	0.15962
	PCW10	Female	MCC	267	15075	0.0177114	-1.72789	1.27211	0.886392	0.645546	0.322773
	PCW10	Female	OHBC	2	15075	0.00013267	-2.9459	0.0541034	0.19969	0.364205	0.182103
	PCW10	Female	CycBasal	75	15075	0.00497512	-2.22365	0.776347	0.754013	0.558177	0.279088
	PCW10	Female	GBC	21	15075	0.00139303	-2.62105	0.378949	0.373216	0.279898	0.139949
	PCW10	Female	INP	54	15075	0.00358209	-2.33894	0.661064	0.649727	0.484759	0.24238
	PCW10	Female	iOSN	79	15075	0.00524046	-2.20478	0.795217	0.710023	0.487431	0.243716
	PCW10	Female	MV	394	15075	0.026136	-1.56645	1.43355	1.16389	0.783628	0.391814
	PCW10	Female	SUS	229	15075	0.0151907	-1.79073	1.20927	0.994367	0.685017	0.342509
	PCW10	Female	NP	4	15075	0.00026534	-2.89779	0.102207	0.731622	1.01074	0.50537
	PCW10	Female	GLUT	4	15075	0.00026534	-2.89779	0.102207	0.716954	0.877826	0.438913
	PCW10	Female	GABA	16	15075	0.00106136	-2.68585	0.314154	0.576436	0.506429	0.253214
	PCW10	Female	GnRH	4	15075	0.00026534	-2.89779	0.102207	0.108199	0.100297	0.0501483
	PCW10	Female	NOS1	2	15075	0.00013267	-2.9459	0.0541034	0.293663	0.341511	0.170756
	PCW10	Female	NCC	14	15075	0.00092869	-2.71474	0.285262	0.44236	0.42993	0.214965
	PCW10	Female	SCP	8	15075	0.00053068	-2.81512	0.184884	0.295815	0.26796	0.13398
	PCW10	Female	SC	8	15075	0.00053068	-2.81512	0.184884	0.342492	0.298858	0.149429
	PCW10	Female	OEC	16	15075	0.00106136	-2.68585	0.314154	0.578611	0.515629	0.257815
	PCW10	Female	Mel	15	15075	0.000995025	-2.70005	0.299948	0.427917	0.354234	0.177117
	PCW10	Female	MSC	18	15075	0.00119403	-2.65876	0.341243	0.443242	0.346007	0.173004
	PCW10	Female	Mes0	171	15075	0.0113433	-1.90857	1.09143	1.06296	0.759226	0.379613
	PCW10	Female	Mes1	603	15075	0.04	-1.38722	1.61278	1.35929	0.91925	0.459625
	PCW10	Female	Mes2	69	15075	0.00457711	-2.25359	0.74641	1.02292	0.875305	0.437652
	PCW10	Female	Osteo	158	15075	0.0104809	-1.94002	1.05998	1.15445	0.841184	0.420592
	PCW10	Female	Cartl	146	15075	0.00968491	-1.97123	1.02877	1.11797	0.835373	0.417686
	PCW10	Female	Peri	54	15075	0.00358209	-2.33894	0.661064	0.72449	0.529153	0.264577
	PCW10	Female	EC	149	15075	0.00988391	-1.96321	1.03679	0.969915	0.676732	0.338366
	PCW10	Female	Lymph	31	15075	0.00205638	-2.51479	0.485208	0.430578	0.297531	0.148766
	PCW10	Female	Sat	17	15075	0.00112769	-2.67209	0.327909	0.635635	0.609975	0.304987
	PCW10	Female	SM	35	15075	0.00232172	-2.47864	0.521364	0.698834	0.550999	0.275499
	PCW10	Female	MG	41	15075	0.00271973	-2.42949	0.570512	0.598358	0.431408	0.215704
	PCW12	Male	RHBC	479	17784	0.0269343	-1.55386	1.44614	1.23721	0.83844	0.41922
	PCW12	Male	Deut	86	17784	0.00483581	-2.2339	0.766101	0.470058	0.469624	0.234812
	PCW12	Male	MCC	453	17784	0.0254723	-1.57721	1.42279	0.7988	0.783	0.3915
	PCW12	Male	OHBC	151	17784	0.00849078	-2.0227	0.977302	0.579414	0.685271	0.342635
	PCW12	Male	CycBasal	86	17784	0.00483581	-2.2339	0.766101	0.782277	0.557592	0.278796
	PCW12	Male	GBC	1	17784	5.62303e-05	-2.97624	0.0237586	0.151697	0.164445	0.0822227
	PCW12	Male	INP	17	17784	0.000955915	-2.70865	0.29135	0.506507	0.435073	0.217536
	PCW12	Male	iOSN	49	17784	0.00275529	-2.42536	0.574643	0.450326	0.394406	0.197203
	PCW12	Male	MV	466	17784	0.0262033	-1.56538	1.43462	1.03935	0.766066	0.383033
	PCW12	Male	SUS	83	17784	0.00466712	-2.24664	0.753362	0.732413	0.523144	0.261572
	PCW12	Male	NP	101	17784	0.00567926	-2.17527	0.824728	0.654008	0.437829	0.218915
	PCW12	Male	GLUT	269	17784	0.015126	-1.79247	1.20753	0.666691	0.689457	0.344729
	PCW12	Male	GABA	160	17784	0.00899685	-2.00014	0.999863	0.765113	0.61603	0.308015
	PCW12	Male	GnRH	6	17784	0.000337382	-2.87374	0.126255	0.160806	0.177931	0.0889656
	PCW12	Male	NOS1	57	17784	0.00320513	-2.37622	0.623779	0.523824	0.597494	0.298747
	PCW12	Male	NCC	70	17784	0.00393612	-2.30661	0.693386	0.703793	0.581654	0.290827
	PCW12	Male	SCP	32	17784	0.00179937	-2.55294	0.44706	0.41669	0.368853	0.184426
	PCW12	Male	SC	64	17784	0.00359874	-2.33736	0.662639	0.514711	0.345946	0.172973
	PCW12	Male	OEC	92	17784	0.00517319	-2.20949	0.79051	0.532767	0.370243	0.185121
	PCW12	Male	Mel	45	17784	0.00253036	-2.45218	0.54782	0.334716	0.243642	0.121821
	PCW12	Male	MSC	58	17784	0.00326136	-2.37045	0.629548	0.578369	0.401453	0.200726
	PCW12	Male	Mes0	581	17784	0.0326698	-1.47276	1.52724	1.25897	0.846949	0.423475
	PCW12	Male	Mes1	1721	17784	0.0967724	-1.00978	1.99022	1.34427	0.968263	0.484132
	PCW12	Male	Mes2	768	17784	0.0431849	-1.35473	1.64527	1.52042	1.11293	0.556464
	PCW12	Male	Osteo	1635	17784	0.0919366	-1.03181	1.96819	1.45051	0.995848	0.497924
	PCW12	Male	Cartl	982	17784	0.0552182	-1.25012	1.74988	1.30648	0.873524	0.436762
	PCW12	Male	Peri	247	17784	0.0138889	-1.82714	1.17286	0.776261	0.570072	0.285036
	PCW12	Male	EC	539	17784	0.0303081	-1.50434	1.49566	1.14137	0.761141	0.380571
	PCW12	Male	Lymph	88	17784	0.00494827	-2.22561	0.774391	0.529722	0.401094	0.200547
	PCW12	Male	Sat	170	17784	0.00955915	-1.97637	1.02363	0.986357	0.714789	0.357395
	PCW12	Male	SM	464	17784	0.0260909	-1.56718	1.43282	1.0637	0.723866	0.361933
	PCW12	Male	MG	170	17784	0.00955915	-1.97637	1.02363	0.792345	0.530183	0.265092
	PCW12	Female	RHBC	589	17784	0.0331197	-1.467	1.533	1.13009	0.776533	0.388266
	PCW12	Female	Deut	69	17784	0.00387989	-2.31159	0.68841	0.469963	0.319241	0.15962
	PCW12	Female	MCC	478	17784	0.0268781	-1.55474	1.44526	0.886392	0.645546	0.322773
	PCW12	Female	OHBC	81	17784	0.00455466	-2.25534	0.744657	0.19969	0.364205	0.182103
	PCW12	Female	CycBasal	123	17784	0.00691633	-2.10148	0.898524	0.754013	0.558177	0.279088
	PCW12	Female	GBC	31	17784	0.00174314	-2.56175	0.438248	0.373216	0.279898	0.139949
	PCW12	Female	INP	87	17784	0.00489204	-2.22973	0.770266	0.649727	0.484759	0.24238
	PCW12	Female	iOSN	147	17784	0.00826586	-2.03311	0.966886	0.710023	0.487431	0.243716
	PCW12	Female	MV	577	17784	0.0324449	-1.47567	1.52433	1.16389	0.783628	0.391814
	PCW12	Female	SUS	263	17784	0.0147886	-1.80166	1.19834	0.994367	0.685017	0.342509
	PCW12	Female	NP	59	17784	0.00331759	-2.36476	0.635241	0.731622	1.01074	0.50537
	PCW12	Female	GLUT	113	17784	0.00635403	-2.13347	0.866525	0.716954	0.877826	0.438913
	PCW12	Female	GABA	125	17784	0.00702879	-2.09535	0.90465	0.576436	0.506429	0.253214
	PCW12	Female	GnRH	4	17784	0.000224921	-2.91189	0.0881082	0.108199	0.100297	0.0501483
	PCW12	Female	NOS1	25	17784	0.00140576	-2.61875	0.381252	0.293663	0.341511	0.170756
	PCW12	Female	NCC	34	17784	0.00191183	-2.53583	0.464166	0.44236	0.42993	0.214965
	PCW12	Female	SCP	24	17784	0.00134953	-2.62902	0.370981	0.295815	0.26796	0.13398
	PCW12	Female	SC	55	17784	0.00309267	-2.38799	0.612006	0.342492	0.298858	0.149429
	PCW12	Female	OEC	112	17784	0.0062978	-2.13681	0.863192	0.578611	0.515629	0.257815
	PCW12	Female	Mel	53	17784	0.00298021	-2.40009	0.599906	0.427917	0.354234	0.177117
	PCW12	Female	MSC	66	17784	0.0037112	-2.32687	0.673132	0.443242	0.346007	0.173004
	PCW12	Female	Mes0	431	17784	0.0242353	-1.59799	1.40201	1.06296	0.759226	0.379613
	PCW12	Female	Mes1	1200	17784	0.0674764	-1.16446	1.83554	1.35929	0.91925	0.459625
	PCW12	Female	Mes2	310	17784	0.0174314	-1.73444	1.26556	1.02292	0.875305	0.437652
	PCW12	Female	Osteo	993	17784	0.0558367	-1.24537	1.75463	1.15445	0.841184	0.420592
	PCW12	Female	Cartl	532	17784	0.0299145	-1.50984	1.49016	1.11797	0.835373	0.417686
	PCW12	Female	Peri	206	17784	0.0115834	-1.9002	1.0998	0.72449	0.529153	0.264577
	PCW12	Female	EC	353	17784	0.0198493	-1.68091	1.31909	0.969915	0.676732	0.338366
	PCW12	Female	Lymph	47	17784	0.00264283	-2.43856	0.561438	0.430578	0.297531	0.148766
	PCW12	Female	Sat	98	17784	0.00551057	-2.18638	0.813619	0.635635	0.609975	0.304987
	PCW12	Female	SM	195	17784	0.0109649	-1.92209	1.07791	0.698834	0.550999	0.275499
	PCW12	Female	MG	114	17784	0.00641026	-2.13017	0.869833	0.598358	0.431408	0.215704
