# Supplementary material for: A single-cell and spatial atlas of early human olfactory development
Source: Nat Commun. 2026 Apr 17;17:3537. doi: 10.1038/s41467-026-71595-6 (PMC13090377; doi:10.1038/s41467-026-71595-6)
Supplement: Supplementary file 7 — Source Data Figure 2 [file 41467_2026_71595_MOESM7_ESM.xlsx]

## Sheet: Figure 2
	Figure 2e. Donor-level pseudobulk cell-type proportions across developmental stages (PCW7-12, n = 8 samples)
	donor	stage	cell	n_cells	prop	n_donor	n	mean	sd	sem
	S1-PCW7	PCW7-8	CycBasal	66	0.356756756756757	2	2	0.256300456300456	0.142066662531127	0.1004563004563
	S2-PCW8	PCW7-8	CycBasal	84	0.155844155844156	2	2	0.256300456300456	0.142066662531127	0.1004563004563
	S3-PCW10	PCW10	CycBasal	83	0.122418879056047	3	3	0.111360836876912	0.0203976268519229	0.0117765753537872
	S5-PCW10	PCW10	CycBasal	147	0.123841617523168	3	3	0.111360836876912	0.0203976268519229	0.0117765753537872
	S4-PCW10.5	PCW10	CycBasal	75	0.0878220140515222	3	3	0.111360836876912	0.0203976268519229	0.0117765753537872
	S6-PCW12	PCW12	CycBasal	48	0.0813559322033898	3	3	0.106602494296447	0.0334089147423331	0.0192886459198193
	S7-PCW12	PCW12	CycBasal	123	0.093964858670741	3	3	0.106602494296447	0.0334089147423331	0.0192886459198193
	S8-PCW12	PCW12	CycBasal	38	0.144486692015209	3	3	0.106602494296447	0.0334089147423331	0.0192886459198193
	S1-PCW7	PCW7-8	GBC	4	0.0216216216216216	2	2	0.0247254675826104	0.00438950105354734	0.00310384596098882
	S2-PCW8	PCW7-8	GBC	15	0.0278293135435993	2	2	0.0247254675826104	0.00438950105354734	0.00310384596098882
	S3-PCW10	PCW10	GBC	10	0.0147492625368732	3	3	0.015078882117785	0.00935083023786417	0.00539870435497737
	S5-PCW10	PCW10	GBC	7	0.0058972198820556	3	3	0.015078882117785	0.00935083023786417	0.00539870435497737
	S4-PCW10.5	PCW10	GBC	21	0.0245901639344262	3	3	0.015078882117785	0.00935083023786417	0.00539870435497737
	S7-PCW12	PCW12	GBC	31	0.0236822001527884	2	2	0.0137422407608048	0.014057225381581	0.00993995939198355
	S8-PCW12	PCW12	GBC	1	0.00380228136882129	2	2	0.0137422407608048	0.014057225381581	0.00993995939198355
	S1-PCW7	PCW7-8	INP	28	0.151351351351351	2	2	0.126696083838941	0.0348678136999875	0.0246552675124104
	S2-PCW8	PCW7-8	INP	55	0.102040816326531	2	2	0.126696083838941	0.0348678136999875	0.0246552675124104
	S3-PCW10	PCW10	INP	41	0.0604719764011799	3	3	0.0603303684575101	0.00297481452901409	0.0017175099691155
	S5-PCW10	PCW10	INP	68	0.0572872788542544	3	3	0.0603303684575101	0.00297481452901409	0.0017175099691155
	S4-PCW10.5	PCW10	INP	54	0.063231850117096	3	3	0.0603303684575101	0.00297481452901409	0.0017175099691155
	S6-PCW12	PCW12	INP	11	0.0186440677966102	3	3	0.0359735682751426	0.0264867547638989	0.0152921349928966
	S7-PCW12	PCW12	INP	87	0.06646294881589	3	3	0.0359735682751426	0.0264867547638989	0.0152921349928966
	S8-PCW12	PCW12	INP	6	0.0228136882129278	3	3	0.0359735682751426	0.0264867547638989	0.0152921349928966
	S1-PCW7	PCW7-8	MV	41	0.221621621621622	2	2	0.292628992628993	0.100419587107082	0.071007371007371
	S2-PCW8	PCW7-8	MV	196	0.363636363636364	2	2	0.292628992628993	0.100419587107082	0.071007371007371
	S3-PCW10	PCW10	MV	355	0.523598820058997	3	3	0.467605761839708	0.0531454556354729	0.0306835431173456
	S5-PCW10	PCW10	MV	496	0.417860151642797	3	3	0.467605761839708	0.0531454556354729	0.0306835431173456
	S4-PCW10.5	PCW10	MV	394	0.46135831381733	3	3	0.467605761839708	0.0531454556354729	0.0306835431173456
	S6-PCW12	PCW12	MV	320	0.542372881355932	3	3	0.512766820273957	0.0626555414296167	0.0361741937106109
	S7-PCW12	PCW12	MV	577	0.440794499618029	3	3	0.512766820273957	0.0626555414296167	0.0361741937106109
	S8-PCW12	PCW12	MV	146	0.555133079847909	3	3	0.512766820273957	0.0626555414296167	0.0361741937106109
	S3-PCW10	PCW10	OHBC	32	0.0471976401179941	3	3	0.0959852452414593	0.125371193907654	0.0723830925512091
	S5-PCW10	PCW10	OHBC	283	0.238416175231676	3	3	0.0959852452414593	0.125371193907654	0.0723830925512091
	S4-PCW10.5	PCW10	OHBC	2	0.00234192037470726	3	3	0.0959852452414593	0.125371193907654	0.0723830925512091
	S6-PCW12	PCW12	OHBC	127	0.215254237288136	3	3	0.122796095771087	0.0814070654099925	0.0470003911283967
	S7-PCW12	PCW12	OHBC	81	0.0618792971734148	3	3	0.122796095771087	0.0814070654099925	0.0470003911283967
	S8-PCW12	PCW12	OHBC	24	0.091254752851711	3	3	0.122796095771087	0.0814070654099925	0.0470003911283967
	S1-PCW7	PCW7-8	SUS	41	0.221621621621622	2	2	0.245319159604874	0.0335133796107669	0.0236975379832523
	S2-PCW8	PCW7-8	SUS	145	0.269016697588126	2	2	0.245319159604874	0.0335133796107669	0.0236975379832523
	S3-PCW10	PCW10	SUS	114	0.168141592920354	3	3	0.178286431284326	0.0852449851364827	0.0492162151156139
	S5-PCW10	PCW10	SUS	117	0.0985678180286436	3	3	0.178286431284326	0.0852449851364827	0.0492162151156139
	S4-PCW10.5	PCW10	SUS	229	0.268149882903981	3	3	0.178286431284326	0.0852449851364827	0.0492162151156139
	S6-PCW12	PCW12	SUS	50	0.0847457627118644	3	3	0.137045926070487	0.0589434748497486	0.0340310310714743
	S7-PCW12	PCW12	SUS	263	0.200916730328495	3	3	0.137045926070487	0.0589434748497486	0.0340310310714743
	S8-PCW12	PCW12	SUS	33	0.125475285171103	3	3	0.137045926070487	0.0589434748497486	0.0340310310714743
	S1-PCW7	PCW7-8	iOSN	5	0.027027027027027	2	2	0.0543298400441258	0.0386120084597177	0.0273028130170987
	S2-PCW8	PCW7-8	iOSN	44	0.0816326530612245	2	2	0.0543298400441258	0.0386120084597177	0.0273028130170987
	S3-PCW10	PCW10	iOSN	43	0.0634218289085546	3	3	0.0713524741822989	0.0185094756281212	0.0106864507364546
	S5-PCW10	PCW10	iOSN	69	0.0581297388374052	3	3	0.0713524741822989	0.0185094756281212	0.0106864507364546
	S4-PCW10.5	PCW10	iOSN	79	0.0925058548009368	3	3	0.0713524741822989	0.0185094756281212	0.0106864507364546
	S6-PCW12	PCW12	iOSN	34	0.0576271186440678	3	3	0.075653601472343	0.0317376335056075	0.0183237312479042
	S7-PCW12	PCW12	iOSN	147	0.112299465240642	3	3	0.075653601472343	0.0317376335056075	0.0183237312479042
	S8-PCW12	PCW12	iOSN	15	0.0570342205323194	3	3	0.075653601472343	0.0317376335056075	0.0183237312479042
