# Supplementary material for: A single-cell and spatial atlas of early human olfactory development
Source: Nat Commun. 2026 Apr 17;17:3537. doi: 10.1038/s41467-026-71595-6 (PMC13090377; doi:10.1038/s41467-026-71595-6)
Supplement: Supplementary file 8 — Source Data Figure 3 [file 41467_2026_71595_MOESM8_ESM.xlsx]

## Sheet: Figure 3
	Figure3h. Slingshot-inferred lineage-specific pseudotime distributions across developmental stages (PCW7–12, n = 8 samples).
	Cell	Lineage	Pseudotime	stage	stage_label	fdr	x_peak	y_pos	pval_label
	AAACCCAAGCAACAGC-1_2	Neuronal	43.47704632242	10	PCW10	0	NA	NA	FDR < 0.001
	AAACCCAAGTCAACAA-1_1	Neuronal	43.9926020906539	7	PCW7	0	NA	NA	FDR < 0.001
	AAACCCAGTTCAGGTT-1_2	Sustentacular	87.9513990289123	10	PCW10	0.00072691343216208	NA	NA	FDR < 0.001
	AAACCCAGTTGTATGC-1_2	Micovillar	55.2096206911036	10	PCW10	0	62.8451557303437	0.0521340866197819	FDR < 0.001
	AAACGAAAGGAGAATG-1_2	Sustentacular	68.8061432971845	12	PCW12	0.00072691343216208	NA	NA	FDR < 0.001
	AAACGAAAGTTTCGGT-1_1	Micovillar	65.5482687519083	12	PCW12	0	66.1674298572658	0.0332853027935724	FDR < 0.001
	AAACGAACACATGTTG-1_2	Micovillar	63.8708281129907	10	PCW10	0	62.8451557303437	0.0521340866197819	FDR < 0.001
	AAACGAACAGGTCCGT-1_1	Micovillar	66.1884137446708	10	PCW10	0	62.8451557303437	0.0521340866197819	FDR < 0.001
	AAACGAACATGGACAG-1_2	Micovillar	68.3321941395701	12	PCW12	0	66.1674298572658	0.0332853027935724	FDR < 0.001
	AAACGAAGTCACCACG-1_2	Micovillar	53.4402215480725	10	PCW10	0	62.8451557303437	0.0521340866197819	FDR < 0.001
	AAACGAAGTCTAGATC-1_2	Micovillar	66.1042741859822	10	PCW10	0	62.8451557303437	0.0521340866197819	FDR < 0.001
	AAACGAAGTGACTCGC-1_1	Neuronal	96.8230184371488	10	PCW10	0	NA	NA	FDR < 0.001
	AAACGAAGTTCTCCAC-1_2	Neuronal	94.074396122785	10	PCW10	0	NA	NA	FDR < 0.001
	AAACGAATCAAAGAAC-1_1	Micovillar	56.5019054798742	8	PCW8	0	55.8017879534763	0.106273838609646	FDR < 0.001
	AAACGAATCCGCGATG-1_2	Neuronal	11.1565056934869	12	PCW12	0	NA	NA	FDR < 0.001
	AAACGAATCTACGGGC-1_1	Micovillar	56.2779364649235	8	PCW8	0	55.8017879534763	0.106273838609646	FDR < 0.001
	AAACGAATCTTACCGC-1_2	Neuronal	60.4245406167211	10	PCW10	0	NA	NA	FDR < 0.001
	AAACGCTAGCCTGGAA-1_1	Neuronal	84.1054998319648	12	PCW12	0	NA	NA	FDR < 0.001
	AAACGCTAGTACTCGT-1_2	Sustentacular	73.5933631610248	10	PCW10	0.00072691343216208	NA	NA	FDR < 0.001
	AAACGCTCAAAGACTA-1_2	Neuronal	72.2448507092048	10	PCW10	0	NA	NA	FDR < 0.001
	AAACGCTCACTCAGAT-1_1	Micovillar	59.5641595919029	12	PCW12	0	66.1674298572658	0.0332853027935724	FDR < 0.001
	AAACGCTCATCAGCTA-1_2	Neuronal	66.7925443497252	10	PCW10	0	NA	NA	FDR < 0.001
	AAACGCTTCATCGCAA-1_1	Micovillar	62.0036168572788	10	PCW10	0	62.8451557303437	0.0521340866197819	FDR < 0.001
	AAAGAACCAAAGGAGA-1_2	Sustentacular	80.4723806920566	12	PCW12	0.00072691343216208	NA	NA	FDR < 0.001
	AAAGAACCACTAGAGG-1_1	Micovillar	68.2677608987994	12	PCW12	0	66.1674298572658	0.0332853027935724	FDR < 0.001
	AAAGAACCACTAGTAC-1_2	Micovillar	72.074316990586	12	PCW12	0	66.1674298572658	0.0332853027935724	FDR < 0.001
	AAAGAACGTGACTCTA-1_2	Micovillar	51.2327542743249	12	PCW12	0	66.1674298572658	0.0332853027935724	FDR < 0.001
	AAAGAACTCATAGGCT-1_2	Micovillar	56.9741099826714	12	PCW12	0	66.1674298572658	0.0332853027935724	FDR < 0.001
	AAAGAACTCGGTCGGT-1_1	Neuronal	0	10	PCW10	0	NA	NA	FDR < 0.001
	AAAGGATAGACTTAAG-1_1	Micovillar	68.1580211410422	10	PCW10	0	62.8451557303437	0.0521340866197819	FDR < 0.001
	AAAGGATAGTGGCCTC-1_1	Neuronal	34.0299040387171	10	PCW10	0	NA	NA	FDR < 0.001
	AAAGGATCAGACAATA-1_1	Micovillar	75.6795957087841	12	PCW12	0	66.1674298572658	0.0332853027935724	FDR < 0.001
	AAAGGATGTACTGCGC-1_1	Micovillar	55.5082218225793	10	PCW10	0	62.8451557303437	0.0521340866197819	FDR < 0.001
	AAAGGATTCTGGCCGA-1_2	Neuronal	30.0873105168909	10	PCW10	0	NA	NA	FDR < 0.001
	AAAGGATTCTTACGTT-1_2	Neuronal	70.2612863229336	10	PCW10	0	NA	NA	FDR < 0.001
	AAAGGATTCTTTGATC-1_2	Micovillar	52.7972419967128	12	PCW12	0	66.1674298572658	0.0332853027935724	FDR < 0.001
	AAAGGGCGTCCATACA-1_2	Sustentacular	81.7221705406508	10	PCW10	0.00072691343216208	NA	NA	FDR < 0.001
	AAAGGGCGTCTGCCTT-1_2	Neuronal	43.9553863841896	10	PCW10	0	NA	NA	FDR < 0.001
	AAAGGGCGTCTTGGTA-1_2	Micovillar	64.635282109073	10	PCW10	0	62.8451557303437	0.0521340866197819	FDR < 0.001
	AAAGGGCTCCGTAATG-1_1	Sustentacular	78.5118035438933	8	PCW8	0.00072691343216208	NA	NA	FDR < 0.001
	AAAGGTAAGGCATCGA-1_2	Neuronal	25.3719555635864	12	PCW12	0	NA	NA	FDR < 0.001
	AAAGGTAGTAGTGGCA-1_1	Micovillar	54.477783520737	7	PCW7	0	52.3271341055991	0.109069305737803	FDR < 0.001
	AAAGGTATCTACTGAG-1_2	Sustentacular	70.5771425633141	10	PCW10	0.00072691343216208	NA	NA	FDR < 0.001
	AAAGTCCAGAAACCAT-1_2	Neuronal	83.1750401651602	10	PCW10	0	NA	NA	FDR < 0.001
	AAAGTCCAGAATCCCT-1_1	Micovillar	76.6945933750071	10	PCW10	0	62.8451557303437	0.0521340866197819	FDR < 0.001
	AAAGTCCAGTAGAGTT-1_2	Neuronal	80.8713346409224	10	PCW10	0	NA	NA	FDR < 0.001
	AAAGTCCCACACGCCA-1_2	Neuronal	99.6320511266763	10	PCW10	0	NA	NA	FDR < 0.001
	AAAGTCCTCATCACTT-1_2	Micovillar	70.9118384194996	10	PCW10	0	62.8451557303437	0.0521340866197819	FDR < 0.001
	AAAGTCCTCCTGTAAG-1_2	Micovillar	78.2581762192612	12	PCW12	0	66.1674298572658	0.0332853027935724	FDR < 0.001
	AAAGTCCTCTCGTTTA-1_2	Micovillar	84.720309544105	12	PCW12	0	66.1674298572658	0.0332853027935724	FDR < 0.001
	AAAGTGAAGAATTTGG-1_2	Micovillar	77.8995061496769	12	PCW12	0	66.1674298572658	0.0332853027935724	FDR < 0.001
	AAAGTGAAGGAGGTTC-1_2	Micovillar	78.7287659083005	12	PCW12	0	66.1674298572658	0.0332853027935724	FDR < 0.001
	AAAGTGAAGGATGGCT-1_2	Micovillar	62.2392868913841	10	PCW10	0	62.8451557303437	0.0521340866197819	FDR < 0.001
	AAAGTGAAGGTACCTT-1_2	Neuronal	39.5562492930884	10	PCW10	0	NA	NA	FDR < 0.001
	AAAGTGACACGCGGTT-1_2	Micovillar	62.9397389462332	10	PCW10	0	62.8451557303437	0.0521340866197819	FDR < 0.001
	AAAGTGACACGGTAGA-1_2	Neuronal	43.1170429420083	10	PCW10	0	NA	NA	FDR < 0.001
	AAAGTGACAGCGAACA-1_2	Sustentacular	72.9984697093684	12	PCW12	0.00072691343216208	NA	NA	FDR < 0.001
	AAAGTGATCGAATCCA-1_2	Neuronal	96.9023606129159	12	PCW12	0	NA	NA	FDR < 0.001
	AAATGGAAGGCTGAAC-1_2	Sustentacular	70.1510027823671	10	PCW10	0.00072691343216208	NA	NA	FDR < 0.001
	AAATGGAGTATCCCAA-1_1	Micovillar	80.0902054604747	10	PCW10	0	62.8451557303437	0.0521340866197819	FDR < 0.001
	AAATGGAGTTCGAACT-1_1	Sustentacular	60.1271825401909	7	PCW7	0.00072691343216208	NA	NA	FDR < 0.001
	AAATGGATCGAGTCCG-1_1	Micovillar	69.4423115757823	10	PCW10	0	62.8451557303437	0.0521340866197819	FDR < 0.001
	AAATGGATCGGATTAC-1_1	Micovillar	72.061190940246	8	PCW8	0	55.8017879534763	0.106273838609646	FDR < 0.001
	AACAAAGAGCAATAAC-1_2	Micovillar	61.682254274959	10	PCW10	0	62.8451557303437	0.0521340866197819	FDR < 0.001
	AACAAAGAGTTAGAAC-1_2	Micovillar	70.7608338357869	10	PCW10	0	62.8451557303437	0.0521340866197819	FDR < 0.001
	AACAAAGCAACCGATT-1_2	Neuronal	39.1860319995107	10	PCW10	0	NA	NA	FDR < 0.001
	AACAAAGCAGCGATTT-1_1	Neuronal	41.10475322081	10	PCW10	0	NA	NA	FDR < 0.001
	AACAAAGGTTGCTCGG-1_1	Micovillar	72.4330403986719	10	PCW10	0	62.8451557303437	0.0521340866197819	FDR < 0.001
	AACAAAGTCTTTACAC-1_1	Micovillar	54.3750535397569	12	PCW12	0	66.1674298572658	0.0332853027935724	FDR < 0.001
	AACAACCAGGCTAACG-1_2	Micovillar	60.689738391038	12	PCW12	0	66.1674298572658	0.0332853027935724	FDR < 0.001
	AACAACCAGTCTTCGA-1_2	Micovillar	55.5763064555601	10	PCW10	0	62.8451557303437	0.0521340866197819	FDR < 0.001
	AACAACCCACGACGAA-1_1	Neuronal	82.656253280084	10	PCW10	0	NA	NA	FDR < 0.001
	AACAACCCATTGCTTT-1_1	Micovillar	67.4342706908247	10	PCW10	0	62.8451557303437	0.0521340866197819	FDR < 0.001
	AACAACCGTGCATACT-1_1	Neuronal	100.168110971206	8	PCW8	0	NA	NA	FDR < 0.001
	AACAACCTCGTTCCCA-1_1	Micovillar	59.9155493116029	8	PCW8	0	55.8017879534763	0.106273838609646	FDR < 0.001
	AACAAGACAACGTTAC-1_2	Sustentacular	84.1190241362229	12	PCW12	0.00072691343216208	NA	NA	FDR < 0.001
	AACAAGATCAAGAATG-1_1	Neuronal	57.8288851068292	7	PCW7	0	NA	NA	FDR < 0.001
	AACAAGATCCATCCGT-1_1	Neuronal	40.5168453328975	10	PCW10	0	NA	NA	FDR < 0.001
	AACACACAGATTTGCC-1_2	Neuronal	65.7801909063935	10	PCW10	0	NA	NA	FDR < 0.001
	AACACACAGCATTTGC-1_2	Neuronal	77.8330062155776	12	PCW12	0	NA	NA	FDR < 0.001
	AACACACAGCCTGGAA-1_2	Neuronal	78.2841488946363	10	PCW10	0	NA	NA	FDR < 0.001
	AACACACAGCCTTTCC-1_1	Micovillar	55.6394081808977	8	PCW8	0	55.8017879534763	0.106273838609646	FDR < 0.001
	AACACACCACACCTTC-1_1	Sustentacular	62.0792103438838	7	PCW7	0.00072691343216208	NA	NA	FDR < 0.001
	AACACACCACCCATAA-1_1	Neuronal	30.0781043659744	10	PCW10	0	NA	NA	FDR < 0.001
	AACACACGTCCTGAAT-1_1	Neuronal	39.6717666983567	7	PCW7	0	NA	NA	FDR < 0.001
	AACACACGTCTCACAA-1_2	Neuronal	30.0781043659744	12	PCW12	0	NA	NA	FDR < 0.001
	AACAGGGAGACGCCCT-1_1	Neuronal	29.9543561112947	10	PCW10	0	NA	NA	FDR < 0.001
	AACAGGGAGAGCCGTA-1_1	Micovillar	56.0447237684564	8	PCW8	0	55.8017879534763	0.106273838609646	FDR < 0.001
	AACAGGGAGCGAGTCA-1_1	Neuronal	42.2805445299102	10	PCW10	0	NA	NA	FDR < 0.001
	AACAGGGAGGGAGTGG-1_1	Micovillar	73.5468302043939	12	PCW12	0	66.1674298572658	0.0332853027935724	FDR < 0.001
	AACAGGGCACTCCTGT-1_1	Neuronal	32.1052892548693	10	PCW10	0	NA	NA	FDR < 0.001
	AACAGGGCAGCGATTT-1_2	Neuronal	0	12	PCW12	0	NA	NA	FDR < 0.001
	AACAGGGCATGAAGGC-1_1	Micovillar	58.0953012065519	8	PCW8	0	55.8017879534763	0.106273838609646	FDR < 0.001
	AACAGGGGTTACTCAG-1_1	Micovillar	69.8243734018253	10	PCW10	0	62.8451557303437	0.0521340866197819	FDR < 0.001
	AACAGGGGTTCCGGTG-1_2	Micovillar	62.6108113218895	10	PCW10	0	62.8451557303437	0.0521340866197819	FDR < 0.001
	AACAGGGTCATTATCC-1_1	Neuronal	102.265908264821	8	PCW8	0	NA	NA	FDR < 0.001
	AACAGGGTCCTACACC-1_1	Neuronal	75.2112393375475	10	PCW10	0	NA	NA	FDR < 0.001
	AACCAACAGACTGGGT-1_2	Micovillar	71.1754148092904	10	PCW10	0	62.8451557303437	0.0521340866197819	FDR < 0.001
	AACCAACAGAGAGTGA-1_2	Neuronal	39.4436149197933	12	PCW12	0	NA	NA	FDR < 0.001
	AACCAACCACTTGTCC-1_2	Neuronal	85.3979806277619	12	PCW12	0	NA	NA	FDR < 0.001
	AACCACAAGTCGAGGT-1_1	Neuronal	42.5767140746735	10	PCW10	0	NA	NA	FDR < 0.001
	AACCACACAAACGGCA-1_2	Neuronal	40.3658986177196	12	PCW12	0	NA	NA	FDR < 0.001
	AACCACACATGGAACG-1_1	Neuronal	42.5807733165173	10	PCW10	0	NA	NA	FDR < 0.001
	AACCACAGTAGTGTGG-1_1	Neuronal	91.6161738778133	7	PCW7	0	NA	NA	FDR < 0.001
	AACCACATCAGCTCTC-1_2	Sustentacular	75.5391953830042	10	PCW10	0.00072691343216208	NA	NA	FDR < 0.001
	AACCACATCCTAGCCT-1_1	Micovillar	59.7388664579875	8	PCW8	0	55.8017879534763	0.106273838609646	FDR < 0.001
	AACCACATCGAGATAA-1_1	Micovillar	70.0200454862539	10	PCW10	0	62.8451557303437	0.0521340866197819	FDR < 0.001
	AACCACATCTACGGGC-1_2	Neuronal	72.5794839106643	10	PCW10	0	NA	NA	FDR < 0.001
	AACCACATCTTTGCAT-1_1	Neuronal	29.4995108231997	10	PCW10	0	NA	NA	FDR < 0.001
	AACCATGAGCTTACGT-1_1	Neuronal	30.2285620121051	12	PCW12	0	NA	NA	FDR < 0.001
	AACCATGAGGTAAGTT-1_1	Neuronal	31.5515664314991	12	PCW12	0	NA	NA	FDR < 0.001
	AACCATGAGTCATCCA-1_2	Micovillar	72.1280702277503	10	PCW10	0	62.8451557303437	0.0521340866197819	FDR < 0.001
	AACCATGGTGTGTCGC-1_2	Micovillar	60.7963161507354	10	PCW10	0	62.8451557303437	0.0521340866197819	FDR < 0.001
	AACCATGTCGCCTCTA-1_1	Neuronal	39.3282532569596	10	PCW10	0	NA	NA	FDR < 0.001
	AACCCAAAGGGTCTTT-1_2	Neuronal	43.274180510361	10	PCW10	0	NA	NA	FDR < 0.001
	AACCCAAAGTCCCAGC-1_2	Neuronal	43.1745649125939	12	PCW12	0	NA	NA	FDR < 0.001
	AACCCAACAGGTGGAT-1_1	Micovillar	55.6722638310097	10	PCW10	0	62.8451557303437	0.0521340866197819	FDR < 0.001
	AACCCAACATGGCACC-1_2	Micovillar	72.6858497164379	12	PCW12	0	66.1674298572658	0.0332853027935724	FDR < 0.001
	AACCCAATCGTGTCAA-1_2	Neuronal	31.5402024616973	12	PCW12	0	NA	NA	FDR < 0.001
	AACCTGAAGATGTTGA-1_2	Sustentacular	78.6519085289141	12	PCW12	0.00072691343216208	NA	NA	FDR < 0.001
	AACCTGAAGCAATAAC-1_2	Micovillar	74.2636430508534	12	PCW12	0	66.1674298572658	0.0332853027935724	FDR < 0.001
	AACCTGAAGGTGCGAT-1_2	Sustentacular	69.3979275487355	10	PCW10	0.00072691343216208	NA	NA	FDR < 0.001
	AACCTGAGTGTGTTTG-1_2	Sustentacular	74.3211514811188	12	PCW12	0.00072691343216208	NA	NA	FDR < 0.001
	AACCTGATCACATACG-1_2	Neuronal	86.0382087558255	12	PCW12	0	NA	NA	FDR < 0.001
	AACCTTTAGATTACCC-1_1	Sustentacular	73.719028516219	12	PCW12	0.00072691343216208	NA	NA	FDR < 0.001
	AACCTTTAGCCGTTAT-1_2	Neuronal	67.276594497201	10	PCW10	0	NA	NA	FDR < 0.001
	AACCTTTAGGCCTTGC-1_2	Micovillar	63.8365206672807	10	PCW10	0	62.8451557303437	0.0521340866197819	FDR < 0.001
	AACCTTTAGGTAAACT-1_1	Neuronal	99.170799244095	12	PCW12	0	NA	NA	FDR < 0.001
	AACCTTTAGTAACGTA-1_1	Neuronal	26.8836887485769	10	PCW10	0	NA	NA	FDR < 0.001
	AACCTTTCAACAACAA-1_2	Micovillar	72.5831088917258	12	PCW12	0	66.1674298572658	0.0332853027935724	FDR < 0.001
	AACGAAAAGACGTCGA-1_1	Neuronal	44.4028457487343	8	PCW8	0	NA	NA	FDR < 0.001
	AACGAAAAGTCTGCGC-1_2	Neuronal	100.637580551644	12	PCW12	0	NA	NA	FDR < 0.001
	AACGAAACAACCCTCT-1_1	Micovillar	69.7111530202284	10	PCW10	0	62.8451557303437	0.0521340866197819	FDR < 0.001
	AACGAAACAGCGACAA-1_2	Sustentacular	69.7638651123151	10	PCW10	0.00072691343216208	NA	NA	FDR < 0.001
	AACGAAACAGTGTACT-1_1	Neuronal	23.5072926490179	10	PCW10	0	NA	NA	FDR < 0.001
	AACGAAACATCATCTT-1_2	Micovillar	75.735152679228	12	PCW12	0	66.1674298572658	0.0332853027935724	FDR < 0.001
	AACGAAAGTTGGATCT-1_2	Micovillar	67.345593539706	10	PCW10	0	62.8451557303437	0.0521340866197819	FDR < 0.001
	AACGAAATCCCAATAG-1_1	Neuronal	76.744660598065	7	PCW7	0	NA	NA	FDR < 0.001
	AACGAAATCTAGGAAA-1_1	Micovillar	65.9655135555418	10	PCW10	0	62.8451557303437	0.0521340866197819	FDR < 0.001
	AACGAAATCTCCGTGT-1_2	Micovillar	82.9824283824009	12	PCW12	0	66.1674298572658	0.0332853027935724	FDR < 0.001
	AACGGGAAGACGAAGA-1_2	Sustentacular	74.5989747858484	10	PCW10	0.00072691343216208	NA	NA	FDR < 0.001
	AACGGGAAGTATAGGT-1_1	Sustentacular	75.5759610292889	8	PCW8	0.00072691343216208	NA	NA	FDR < 0.001
	AACGGGACAACCGATT-1_2	Micovillar	64.5784631569713	10	PCW10	0	62.8451557303437	0.0521340866197819	FDR < 0.001
	AACGGGACAGTGGTGA-1_2	Neuronal	44.3477084129665	12	PCW12	0	NA	NA	FDR < 0.001
	AACGGGAGTAAGCAAT-1_2	Micovillar	63.3181848169679	12	PCW12	0	66.1674298572658	0.0332853027935724	FDR < 0.001
	AACGGGAGTTCGAGCC-1_2	Micovillar	62.4319379620746	10	PCW10	0	62.8451557303437	0.0521340866197819	FDR < 0.001
	AACGGGATCCGTGTGG-1_1	Neuronal	40.0610878657308	7	PCW7	0	NA	NA	FDR < 0.001
	AACGGGATCGCGTGCA-1_2	Micovillar	68.3344013415947	10	PCW10	0	62.8451557303437	0.0521340866197819	FDR < 0.001
	AACGTCACAACACTAC-1_2	Micovillar	64.4114379581397	10	PCW10	0	62.8451557303437	0.0521340866197819	FDR < 0.001
	AACGTCACACTTACAG-1_2	Sustentacular	77.7104317233625	12	PCW12	0.00072691343216208	NA	NA	FDR < 0.001
	AACGTCAGTAGTATAG-1_2	Micovillar	55.7573305318847	12	PCW12	0	66.1674298572658	0.0332853027935724	FDR < 0.001
	AACGTCATCCTAAGTG-1_2	Micovillar	53.3661758785213	12	PCW12	0	66.1674298572658	0.0332853027935724	FDR < 0.001
	AACTTCTAGTGGCAGT-1_1	Micovillar	69.7082725739279	12	PCW12	0	66.1674298572658	0.0332853027935724	FDR < 0.001
	AACTTCTCATAGTCAC-1_1	Micovillar	83.1962331361415	10	PCW10	0	62.8451557303437	0.0521340866197819	FDR < 0.001
	AACTTCTTCCTTATAC-1_1	Neuronal	77.4845692444683	10	PCW10	0	NA	NA	FDR < 0.001
	AACTTCTTCTTCTAAC-1_1	Micovillar	60.2365177557482	10	PCW10	0	62.8451557303437	0.0521340866197819	FDR < 0.001
	AAGAACAAGCCTTGAT-1_2	Micovillar	74.6438902053285	12	PCW12	0	66.1674298572658	0.0332853027935724	FDR < 0.001
	AAGAACAAGTAGCTCT-1_2	Sustentacular	78.9401821722801	12	PCW12	0.00072691343216208	NA	NA	FDR < 0.001
	AAGAACACAAACAGGC-1_2	Micovillar	54.149416250184	10	PCW10	0	62.8451557303437	0.0521340866197819	FDR < 0.001
	AAGAACACAACGAGGT-1_1	Micovillar	63.608237966842	10	PCW10	0	62.8451557303437	0.0521340866197819	FDR < 0.001
	AAGAACACACAAGCAG-1_1	Micovillar	82.6461098054737	12	PCW12	0	66.1674298572658	0.0332853027935724	FDR < 0.001
	AAGAACACACCGTCGA-1_2	Sustentacular	72.6116992166979	10	PCW10	0.00072691343216208	NA	NA	FDR < 0.001
	AAGAACAGTTTACGTG-1_1	Sustentacular	81.697437620731	10	PCW10	0.00072691343216208	NA	NA	FDR < 0.001
	AAGAACATCCATTGTT-1_2	Neuronal	67.6214240635793	12	PCW12	0	NA	NA	FDR < 0.001
	AAGAACATCCTCTCGA-1_2	Neuronal	66.2706655799953	10	PCW10	0	NA	NA	FDR < 0.001
	AAGACAACAAACGTGG-1_2	Neuronal	31.9605017785346	10	PCW10	0	NA	NA	FDR < 0.001
	AAGACAACAAGGGTCA-1_1	Sustentacular	76.2510626054748	12	PCW12	0.00072691343216208	NA	NA	FDR < 0.001
	AAGACAACAATAACGA-1_1	Sustentacular	74.5157498448063	8	PCW8	0.00072691343216208	NA	NA	FDR < 0.001
	AAGACAACAGTCTGGC-1_1	Neuronal	26.0337142918268	10	PCW10	0	NA	NA	FDR < 0.001
	AAGACAAGTCGGCTAC-1_2	Micovillar	62.04993763746	10	PCW10	0	62.8451557303437	0.0521340866197819	FDR < 0.001
	AAGACAAGTGAGATTA-1_2	Sustentacular	81.7096621532057	10	PCW10	0.00072691343216208	NA	NA	FDR < 0.001
	AAGACAAGTTAAGGAT-1_1	Neuronal	31.3773191133576	10	PCW10	0	NA	NA	FDR < 0.001
	AAGACAAGTTGGGACA-1_2	Micovillar	56.653463042637	12	PCW12	0	66.1674298572658	0.0332853027935724	FDR < 0.001
	AAGACTCCATTCAGCA-1_1	Micovillar	75.2499962597968	8	PCW8	0	55.8017879534763	0.106273838609646	FDR < 0.001
	AAGACTCGTAACATGA-1_2	Neuronal	42.8745844633557	10	PCW10	0	NA	NA	FDR < 0.001
	AAGACTCGTGAACTAA-1_1	Sustentacular	69.2640088562371	12	PCW12	0.00072691343216208	NA	NA	FDR < 0.001
	AAGACTCTCCTCACCA-1_1	Micovillar	61.4046861330112	8	PCW8	0	55.8017879534763	0.106273838609646	FDR < 0.001
	AAGACTCTCTCTATGT-1_2	Micovillar	58.095562250678	12	PCW12	0	66.1674298572658	0.0332853027935724	FDR < 0.001
	AAGATAGAGATAACAC-1_1	Neuronal	64.2915169483304	10	PCW10	0	NA	NA	FDR < 0.001
	AAGATAGAGCCGGAAT-1_2	Neuronal	32.6870948348462	12	PCW12	0	NA	NA	FDR < 0.001
	AAGATAGAGCCTAACT-1_2	Micovillar	65.4393834839006	10	PCW10	0	62.8451557303437	0.0521340866197819	FDR < 0.001
	AAGATAGAGGATCACG-1_1	Micovillar	64.632405554407	10	PCW10	0	62.8451557303437	0.0521340866197819	FDR < 0.001
	AAGATAGCACCAAAGG-1_1	Sustentacular	61.1037138173891	8	PCW8	0.00072691343216208	NA	NA	FDR < 0.001
	AAGATAGGTCTGATCA-1_1	Neuronal	95.1219950976344	12	PCW12	0	NA	NA	FDR < 0.001
	AAGATAGTCGGTTCAA-1_2	Micovillar	62.3871093214411	10	PCW10	0	62.8451557303437	0.0521340866197819	FDR < 0.001
	AAGCATCCACTATGTG-1_1	Micovillar	69.2779431348863	10	PCW10	0	62.8451557303437	0.0521340866197819	FDR < 0.001
	AAGCATCGTCTAACTG-1_1	Micovillar	83.3764308198681	10	PCW10	0	62.8451557303437	0.0521340866197819	FDR < 0.001
	AAGCATCGTCTTCCGT-1_1	Micovillar	75.8403078020933	12	PCW12	0	66.1674298572658	0.0332853027935724	FDR < 0.001
	AAGCATCGTGGAAGTC-1_2	Micovillar	60.7547520167401	10	PCW10	0	62.8451557303437	0.0521340866197819	FDR < 0.001
	AAGCATCTCTTACCGC-1_1	Micovillar	74.6472750394553	10	PCW10	0	62.8451557303437	0.0521340866197819	FDR < 0.001
	AAGCCATAGACCTCAT-1_2	Micovillar	72.828762654132	12	PCW12	0	66.1674298572658	0.0332853027935724	FDR < 0.001
	AAGCCATAGTTATGGA-1_2	Neuronal	81.8694915117182	12	PCW12	0	NA	NA	FDR < 0.001
	AAGCCATCAGACATCT-1_2	Micovillar	61.8340038534609	12	PCW12	0	66.1674298572658	0.0332853027935724	FDR < 0.001
	AAGCCATGTACGGGAT-1_1	Neuronal	42.7831666168113	8	PCW8	0	NA	NA	FDR < 0.001
	AAGCCATGTCAAAGCG-1_1	Sustentacular	61.4730518941083	8	PCW8	0.00072691343216208	NA	NA	FDR < 0.001
	AAGCCATTCGGCATCG-1_2	Sustentacular	67.7734472048843	12	PCW12	0.00072691343216208	NA	NA	FDR < 0.001
	AAGCGAGAGGCAGTCA-1_2	Neuronal	40.2216949590629	12	PCW12	0	NA	NA	FDR < 0.001
	AAGCGAGCACACCTTC-1_2	Micovillar	64.3770144146322	10	PCW10	0	62.8451557303437	0.0521340866197819	FDR < 0.001
	AAGCGAGCAGAGGCAT-1_1	Neuronal	87.8011183620615	10	PCW10	0	NA	NA	FDR < 0.001
	AAGCGAGGTATTGCCA-1_2	Micovillar	71.8716323007083	12	PCW12	0	66.1674298572658	0.0332853027935724	FDR < 0.001
	AAGCGAGGTCGACTTA-1_1	Neuronal	35.3325693677687	10	PCW10	0	NA	NA	FDR < 0.001
	AAGCGAGTCCAATCTT-1_1	Micovillar	53.7063029806829	10	PCW10	0	62.8451557303437	0.0521340866197819	FDR < 0.001
	AAGCGTTAGAGCAGAA-1_2	Neuronal	80.5157114355046	10	PCW10	0	NA	NA	FDR < 0.001
	AAGCGTTAGCATGCAG-1_1	Neuronal	73.7203658533437	8	PCW8	0	NA	NA	FDR < 0.001
	AAGCGTTCAATTTCTC-1_2	Neuronal	81.4308078233784	12	PCW12	0	NA	NA	FDR < 0.001
	AAGCGTTCACTAGAGG-1_2	Neuronal	103.044330850915	10	PCW10	0	NA	NA	FDR < 0.001
	AAGCGTTCAGAGTGTG-1_2	Micovillar	63.9258544242423	10	PCW10	0	62.8451557303437	0.0521340866197819	FDR < 0.001
	AAGCGTTGTCCGGATC-1_1	Neuronal	81.690271547425	7	PCW7	0	NA	NA	FDR < 0.001
	AAGCGTTGTGACTGTT-1_1	Neuronal	25.7308917374872	10	PCW10	0	NA	NA	FDR < 0.001
	AAGCGTTTCCCTCATG-1_2	Sustentacular	68.6285653529174	12	PCW12	0.00072691343216208	NA	NA	FDR < 0.001
	AAGCGTTTCGCACGGT-1_2	Sustentacular	72.6724637132033	12	PCW12	0.00072691343216208	NA	NA	FDR < 0.001
	AAGCGTTTCGGTATGT-1_2	Micovillar	80.0437976765868	12	PCW12	0	66.1674298572658	0.0332853027935724	FDR < 0.001
	AAGGAATAGAACGCGT-1_2	Sustentacular	78.6596835046885	10	PCW10	0.00072691343216208	NA	NA	FDR < 0.001
	AAGGAATAGAGCAGTC-1_2	Micovillar	69.9779025859288	12	PCW12	0	66.1674298572658	0.0332853027935724	FDR < 0.001
	AAGGAATAGTGCCTCG-1_1	Micovillar	59.2327438987691	8	PCW8	0	55.8017879534763	0.106273838609646	FDR < 0.001
	AAGGAATCAACGTTAC-1_2	Neuronal	43.47704632242	10	PCW10	0	NA	NA	FDR < 0.001
	AAGGAATCATGAATAG-1_2	Sustentacular	75.8305342070312	10	PCW10	0.00072691343216208	NA	NA	FDR < 0.001
	AAGGAATGTCATCGCG-1_1	Micovillar	56.1260730089452	10	PCW10	0	62.8451557303437	0.0521340866197819	FDR < 0.001
	AAGGAATTCCTTTAGT-1_2	Micovillar	62.9545482622125	10	PCW10	0	62.8451557303437	0.0521340866197819	FDR < 0.001
	AAGGTAACACCCAATA-1_2	Micovillar	54.9785803182269	12	PCW12	0	66.1674298572658	0.0332853027935724	FDR < 0.001
	AAGGTAACACTCTCGT-1_1	Neuronal	36.211448698033	10	PCW10	0	NA	NA	FDR < 0.001
	AAGGTAACAGGGTTGA-1_2	Sustentacular	55.0671582642041	12	PCW12	0.00072691343216208	NA	NA	FDR < 0.001
	AAGGTAAGTAGGCTGA-1_1	Micovillar	77.001841409436	10	PCW10	0	62.8451557303437	0.0521340866197819	FDR < 0.001
	AAGGTAAGTTAGGACG-1_1	Micovillar	56.7651128942597	10	PCW10	0	62.8451557303437	0.0521340866197819	FDR < 0.001
	AAGGTAAGTTCATCTT-1_2	Neuronal	73.8233705833132	12	PCW12	0	NA	NA	FDR < 0.001
	AAGGTAATCAAGAGGC-1_2	Micovillar	55.4040234330528	12	PCW12	0	66.1674298572658	0.0332853027935724	FDR < 0.001
	AAGGTAATCACGGTCG-1_1	Micovillar	63.2024324483578	12	PCW12	0	66.1674298572658	0.0332853027935724	FDR < 0.001
	AAGGTAATCCGATCTC-1_1	Sustentacular	79.2590540674093	10	PCW10	0.00072691343216208	NA	NA	FDR < 0.001
	AAGGTAATCGTTCATT-1_1	Neuronal	43.1745649125939	10	PCW10	0	NA	NA	FDR < 0.001
	AAGGTAATCTGGGATT-1_2	Sustentacular	71.6211024731642	10	PCW10	0.00072691343216208	NA	NA	FDR < 0.001
	AAGTACCAGAGTACCG-1_1	Neuronal	4.5314575627339	12	PCW12	0	NA	NA	FDR < 0.001
	AAGTACCAGCCTCAAT-1_2	Micovillar	80.6345412244462	12	PCW12	0	66.1674298572658	0.0332853027935724	FDR < 0.001
	AAGTACCAGCGCGTTC-1_2	Micovillar	56.317221004834	12	PCW12	0	66.1674298572658	0.0332853027935724	FDR < 0.001
	AAGTACCCAATCCTTT-1_1	Micovillar	74.1411524890018	12	PCW12	0	66.1674298572658	0.0332853027935724	FDR < 0.001
	AAGTACCCACAACGCC-1_1	Neuronal	96.25721321333	10	PCW10	0	NA	NA	FDR < 0.001
	AAGTACCCACAATGCT-1_2	Micovillar	67.4891038167886	10	PCW10	0	62.8451557303437	0.0521340866197819	FDR < 0.001
	AAGTACCCAGAGGCAT-1_1	Neuronal	66.5766283447905	10	PCW10	0	NA	NA	FDR < 0.001
	AAGTACCCATACAGGG-1_1	Neuronal	13.4329352096254	12	PCW12	0	NA	NA	FDR < 0.001
	AAGTACCGTGTGAATA-1_1	Micovillar	54.0103004922626	10	PCW10	0	62.8451557303437	0.0521340866197819	FDR < 0.001
	AAGTACCTCAGAGCAG-1_2	Sustentacular	82.5055588859239	10	PCW10	0.00072691343216208	NA	NA	FDR < 0.001
	AAGTACCTCTTTCTAG-1_2	Micovillar	62.0036168572788	10	PCW10	0	62.8451557303437	0.0521340866197819	FDR < 0.001
	AAGTCGTAGGATACAT-1_2	Micovillar	69.4021108673195	10	PCW10	0	62.8451557303437	0.0521340866197819	FDR < 0.001
	AAGTCGTCAATCTCGA-1_1	Micovillar	66.3622919249811	12	PCW12	0	66.1674298572658	0.0332853027935724	FDR < 0.001
	AAGTCGTCACTTGGCG-1_1	Neuronal	13.3582406442545	10	PCW10	0	NA	NA	FDR < 0.001
	AAGTCGTTCAGGTAAA-1_2	Neuronal	95.2335282703363	10	PCW10	0	NA	NA	FDR < 0.001
	AAGTCGTTCCCAGGCA-1_1	Neuronal	68.6171014917049	10	PCW10	0	NA	NA	FDR < 0.001
	AAGTCGTTCCCGAACG-1_2	Micovillar	76.3117844627778	12	PCW12	0	66.1674298572658	0.0332853027935724	FDR < 0.001
	AAGTCGTTCGAACCAT-1_2	Micovillar	77.5235215429491	12	PCW12	0	66.1674298572658	0.0332853027935724	FDR < 0.001
	AAGTGAAGTGAGGCAT-1_2	Micovillar	56.2155723456662	10	PCW10	0	62.8451557303437	0.0521340866197819	FDR < 0.001
	AAGTGAATCATGAGTC-1_1	Neuronal	77.8330062155776	12	PCW12	0	NA	NA	FDR < 0.001
	AAGTTCGCATGAGATA-1_1	Neuronal	41.6916664721312	12	PCW12	0	NA	NA	FDR < 0.001
	AAGTTCGGTGACACAG-1_1	Micovillar	80.3666394450504	12	PCW12	0	66.1674298572658	0.0332853027935724	FDR < 0.001
	AATAGAGAGCCAAGCA-1_2	Micovillar	74.9844517844556	12	PCW12	0	66.1674298572658	0.0332853027935724	FDR < 0.001
	AATAGAGAGGAATTAC-1_1	Sustentacular	84.3486551595485	10	PCW10	0.00072691343216208	NA	NA	FDR < 0.001
	AATAGAGCATCGGTTA-1_1	Micovillar	58.2111448390715	10	PCW10	0	62.8451557303437	0.0521340866197819	FDR < 0.001
	AATAGAGGTCACTCTC-1_2	Micovillar	77.0523204144573	10	PCW10	0	62.8451557303437	0.0521340866197819	FDR < 0.001
	AATCACGAGATCGGTG-1_1	Neuronal	38.642031109238	10	PCW10	0	NA	NA	FDR < 0.001
	AATCACGAGCTTAGTC-1_1	Neuronal	19.2734021214624	10	PCW10	0	NA	NA	FDR < 0.001
	AATCACGAGTCCCAAT-1_2	Micovillar	65.019029311714	10	PCW10	0	62.8451557303437	0.0521340866197819	FDR < 0.001
	AATCACGCACCGCTGA-1_2	Micovillar	68.0453255694723	10	PCW10	0	62.8451557303437	0.0521340866197819	FDR < 0.001
	AATCACGCACGACCTG-1_1	Micovillar	60.759285492572	12	PCW12	0	66.1674298572658	0.0332853027935724	FDR < 0.001
	AATCACGGTATGATCC-1_2	Sustentacular	70.9871370869086	12	PCW12	0.00072691343216208	NA	NA	FDR < 0.001
	AATCACGGTCTACACA-1_2	Micovillar	72.0732100426486	10	PCW10	0	62.8451557303437	0.0521340866197819	FDR < 0.001
	AATCACGTCAATCAGC-1_1	Neuronal	98.3819711632078	12	PCW12	0	NA	NA	FDR < 0.001
	AATCACGTCCATTCGC-1_2	Micovillar	63.7823319895872	12	PCW12	0	66.1674298572658	0.0332853027935724	FDR < 0.001
	AATCGACCAATTCTTC-1_2	Neuronal	43.5756261969263	10	PCW10	0	NA	NA	FDR < 0.001
	AATCGACCAGAGACTG-1_1	Neuronal	95.2789467810126	8	PCW8	0	NA	NA	FDR < 0.001
	AATCGACGTCAACCTA-1_1	Neuronal	35.7292819478798	10	PCW10	0	NA	NA	FDR < 0.001
	AATCGACGTGGCGTAA-1_2	Neuronal	40.5168453328975	10	PCW10	0	NA	NA	FDR < 0.001
	AATCGACTCGCTTGAA-1_1	Micovillar	55.7285914890636	8	PCW8	0	55.8017879534763	0.106273838609646	FDR < 0.001
	AATCGTGAGGATTTGA-1_2	Neuronal	43.1257555445727	10	PCW10	0	NA	NA	FDR < 0.001
	AATCGTGCAGACGCTC-1_2	Micovillar	62.9397389462332	10	PCW10	0	62.8451557303437	0.0521340866197819	FDR < 0.001
	AATCGTGGTGTGTCCG-1_2	Micovillar	86.8553236772512	12	PCW12	0	66.1674298572658	0.0332853027935724	FDR < 0.001
	AATCGTGTCCTCAGGG-1_1	Micovillar	53.318814938251	8	PCW8	0	55.8017879534763	0.106273838609646	FDR < 0.001
	AATGAAGAGACCTCAT-1_2	Micovillar	66.959907663445	12	PCW12	0	66.1674298572658	0.0332853027935724	FDR < 0.001
	AATGAAGAGACTCTTG-1_1	Micovillar	71.7226356539396	10	PCW10	0	62.8451557303437	0.0521340866197819	FDR < 0.001
	AATGAAGAGTCTGCGC-1_1	Neuronal	91.0009892646978	10	PCW10	0	NA	NA	FDR < 0.001
	AATGAAGCATGAATAG-1_2	Neuronal	41.3981563142056	12	PCW12	0	NA	NA	FDR < 0.001
	AATGAAGTCACTGGTA-1_1	Neuronal	10.3274038723098	12	PCW12	0	NA	NA	FDR < 0.001
	AATGAAGTCCAGCAAT-1_2	Sustentacular	75.1166459860103	12	PCW12	0.00072691343216208	NA	NA	FDR < 0.001
	AATGACCGTCTGTGGC-1_2	Neuronal	41.3981563142056	12	PCW12	0	NA	NA	FDR < 0.001
	AATGACCGTGTAGCAG-1_2	Sustentacular	70.6086839185941	10	PCW10	0.00072691343216208	NA	NA	FDR < 0.001
	AATGACCGTTATGACC-1_2	Micovillar	66.5584341010447	12	PCW12	0	66.1674298572658	0.0332853027935724	FDR < 0.001
	AATGACCGTTCCGCAG-1_2	Micovillar	63.1348035117808	10	PCW10	0	62.8451557303437	0.0521340866197819	FDR < 0.001
	AATGACCGTTGCTCGG-1_2	Micovillar	63.4081972736844	10	PCW10	0	62.8451557303437	0.0521340866197819	FDR < 0.001
	AATGACCTCATTCACT-1_1	Micovillar	71.457488039288	10	PCW10	0	62.8451557303437	0.0521340866197819	FDR < 0.001
	AATGACCTCATTCGGA-1_1	Neuronal	30.6709138972467	10	PCW10	0	NA	NA	FDR < 0.001
	AATGCCAAGCAATTCC-1_1	Neuronal	27.0808129568633	10	PCW10	0	NA	NA	FDR < 0.001
	AATGCCAAGGCCACTC-1_2	Micovillar	62.3416330107876	10	PCW10	0	62.8451557303437	0.0521340866197819	FDR < 0.001
	AATGCCAAGTAGTCAA-1_2	Neuronal	84.9476016093815	12	PCW12	0	NA	NA	FDR < 0.001
	AATGCCACAGCGAACA-1_1	Micovillar	64.8729062895005	10	PCW10	0	62.8451557303437	0.0521340866197819	FDR < 0.001
	AATGCCAGTCATCCGG-1_2	Micovillar	59.5859709582217	12	PCW12	0	66.1674298572658	0.0332853027935724	FDR < 0.001
	AATGCCAGTTTACGTG-1_1	Micovillar	63.9622843919625	12	PCW12	0	66.1674298572658	0.0332853027935724	FDR < 0.001
	AATGCCATCCGCTTAC-1_2	Neuronal	54.7520823037886	12	PCW12	0	NA	NA	FDR < 0.001
	AATGCCATCGACATCA-1_2	Micovillar	70.1440647564773	12	PCW12	0	66.1674298572658	0.0332853027935724	FDR < 0.001
	AATGGAAAGCATGAAT-1_1	Micovillar	56.7868470690062	7	PCW7	0	52.3271341055991	0.109069305737803	FDR < 0.001
	AATGGAAAGTGGTTCT-1_1	Neuronal	65.1328066956225	8	PCW8	0	NA	NA	FDR < 0.001
	AATGGAAGTGGCTGAA-1_1	Neuronal	86.9293732772296	8	PCW8	0	NA	NA	FDR < 0.001
	AATGGCTAGTAAGGGA-1_1	Micovillar	73.7874367656745	10	PCW10	0	62.8451557303437	0.0521340866197819	FDR < 0.001
	AATGGCTCAATCACGT-1_1	Sustentacular	58.5745519962595	8	PCW8	0.00072691343216208	NA	NA	FDR < 0.001
	AATGGCTCACTTGTCC-1_2	Micovillar	63.3649652725298	10	PCW10	0	62.8451557303437	0.0521340866197819	FDR < 0.001
	AATGGCTGTAGCCAGA-1_1	Micovillar	62.7305940585609	10	PCW10	0	62.8451557303437	0.0521340866197819	FDR < 0.001
	AATGGCTGTTGGCTAT-1_1	Neuronal	39.6276207219985	10	PCW10	0	NA	NA	FDR < 0.001
	AATGGCTTCGCAGTTA-1_2	Sustentacular	75.510876277853	12	PCW12	0.00072691343216208	NA	NA	FDR < 0.001
	AATTCCTAGTCCCAAT-1_1	Neuronal	28.4454623655354	12	PCW12	0	NA	NA	FDR < 0.001
	AATTCCTCAGGAATCG-1_2	Neuronal	82.603768352901	10	PCW10	0	NA	NA	FDR < 0.001
	AATTCCTCAGTAACCT-1_2	Micovillar	61.5272129166729	10	PCW10	0	62.8451557303437	0.0521340866197819	FDR < 0.001
	AATTTCCAGACAGCTG-1_1	Neuronal	25.4405571704125	10	PCW10	0	NA	NA	FDR < 0.001
	AATTTCCAGATGAATC-1_1	Neuronal	80.966294230778	7	PCW7	0	NA	NA	FDR < 0.001
	AATTTCCAGATGGCAC-1_2	Sustentacular	69.2450562555267	12	PCW12	0.00072691343216208	NA	NA	FDR < 0.001
	AATTTCCAGCTTGTGT-1_2	Micovillar	61.7663514753848	10	PCW10	0	62.8451557303437	0.0521340866197819	FDR < 0.001
	AATTTCCAGGTCGTAG-1_1	Neuronal	39.3282532569596	10	PCW10	0	NA	NA	FDR < 0.001
	AATTTCCCACGATTCA-1_1	Neuronal	30.0781043659744	12	PCW12	0	NA	NA	FDR < 0.001
	AATTTCCCATGCTGCG-1_1	Micovillar	55.8591786266783	10	PCW10	0	62.8451557303437	0.0521340866197819	FDR < 0.001
	AATTTCCGTCAAGCGA-1_1	Micovillar	58.4580290509058	8	PCW8	0	55.8017879534763	0.106273838609646	FDR < 0.001
	AATTTCCTCTAGATCG-1_2	Neuronal	40.2404743868308	10	PCW10	0	NA	NA	FDR < 0.001
	AATTTCCTCTCTGCCA-1_2	Sustentacular	79.6350699243557	10	PCW10	0.00072691343216208	NA	NA	FDR < 0.001
	ACAAAGAAGAGAGGGC-1_1	Neuronal	43.6343225994511	8	PCW8	0	NA	NA	FDR < 0.001
	ACAAAGAAGATAGTGT-1_2	Neuronal	78.7266871471882	12	PCW12	0	NA	NA	FDR < 0.001
	ACAAAGACAGAGTTCT-1_2	Neuronal	83.108599347428	10	PCW10	0	NA	NA	FDR < 0.001
	ACAAAGACAGTAGATA-1_1	Micovillar	55.7617123631431	10	PCW10	0	62.8451557303437	0.0521340866197819	FDR < 0.001
	ACAAAGACATGAGAAT-1_2	Sustentacular	78.7100309055238	12	PCW12	0.00072691343216208	NA	NA	FDR < 0.001
	ACAAAGAGTCAGTCCG-1_2	Sustentacular	67.7734834581135	12	PCW12	0.00072691343216208	NA	NA	FDR < 0.001
	ACAAAGAGTCAGTTTG-1_2	Micovillar	77.9444283947863	10	PCW10	0	62.8451557303437	0.0521340866197819	FDR < 0.001
	ACAACCACAACACAGG-1_2	Sustentacular	67.468231225926	12	PCW12	0.00072691343216208	NA	NA	FDR < 0.001
	ACAACCACACTTCATT-1_2	Micovillar	60.0229683420519	12	PCW12	0	66.1674298572658	0.0332853027935724	FDR < 0.001
	ACAACCAGTCTTGAGT-1_2	Neuronal	101.110997437815	12	PCW12	0	NA	NA	FDR < 0.001
	ACAACCAGTGCACAAG-1_1	Neuronal	81.8095031698556	10	PCW10	0	NA	NA	FDR < 0.001
	ACAACCATCCGTAGTA-1_2	Sustentacular	64.6102130267643	10	PCW10	0.00072691343216208	NA	NA	FDR < 0.001
	ACAACCATCTCGGCTT-1_1	Neuronal	0.0094171118954788	10	PCW10	0	NA	NA	FDR < 0.001
	ACAAGCTCAAACAGGC-1_1	Neuronal	37.2631471801925	10	PCW10	0	NA	NA	FDR < 0.001
	ACAAGCTGTCCGGACT-1_1	Neuronal	30.7280278711238	10	PCW10	0	NA	NA	FDR < 0.001
	ACAAGCTGTCGAATTC-1_2	Sustentacular	75.9528361409892	12	PCW12	0.00072691343216208	NA	NA	FDR < 0.001
	ACAAGCTTCAAACCTG-1_2	Micovillar	54.2476768354379	12	PCW12	0	66.1674298572658	0.0332853027935724	FDR < 0.001
	ACAAGCTTCTGGAGAG-1_2	Micovillar	58.5631375427017	10	PCW10	0	62.8451557303437	0.0521340866197819	FDR < 0.001
	ACACAGTAGAGAGCGG-1_2	Micovillar	77.2455127220168	10	PCW10	0	62.8451557303437	0.0521340866197819	FDR < 0.001
	ACACAGTAGGCGCTTC-1_1	Micovillar	69.0374596909676	10	PCW10	0	62.8451557303437	0.0521340866197819	FDR < 0.001
	ACACAGTGTAGTCTTG-1_2	Neuronal	79.1358134013211	10	PCW10	0	NA	NA	FDR < 0.001
	ACACCAAGTCTAACTG-1_1	Micovillar	55.9280170423531	10	PCW10	0	62.8451557303437	0.0521340866197819	FDR < 0.001
	ACACCAAGTGCATCTA-1_1	Micovillar	68.4070675136439	10	PCW10	0	62.8451557303437	0.0521340866197819	FDR < 0.001
	ACACGCGAGAGGGTGG-1_2	Sustentacular	67.0229581663041	12	PCW12	0.00072691343216208	NA	NA	FDR < 0.001
	ACACGCGAGGCCTTGC-1_2	Micovillar	59.2145981836669	10	PCW10	0	62.8451557303437	0.0521340866197819	FDR < 0.001
	ACACGCGCAAATTGGA-1_2	Micovillar	63.404561773705	12	PCW12	0	66.1674298572658	0.0332853027935724	FDR < 0.001
	ACACGCGCACCGTACG-1_2	Sustentacular	80.7412897332155	10	PCW10	0.00072691343216208	NA	NA	FDR < 0.001
	ACACGCGCAGACCTAT-1_2	Neuronal	69.869012438627	12	PCW12	0	NA	NA	FDR < 0.001
	ACACGCGCATCTGGGC-1_2	Sustentacular	77.7377942041184	10	PCW10	0.00072691343216208	NA	NA	FDR < 0.001
	ACACGCGCATGTGGCC-1_2	Micovillar	71.9919651245951	10	PCW10	0	62.8451557303437	0.0521340866197819	FDR < 0.001
	ACACGCGTCACTACTT-1_2	Micovillar	76.479452597398	12	PCW12	0	66.1674298572658	0.0332853027935724	FDR < 0.001
	ACACGCGTCATTGCCC-1_2	Micovillar	63.7185445003974	12	PCW12	0	66.1674298572658	0.0332853027935724	FDR < 0.001
	ACACTGAAGAGCCATG-1_1	Micovillar	71.3075422478209	12	PCW12	0	66.1674298572658	0.0332853027935724	FDR < 0.001
	ACACTGACATGGTGGA-1_2	Neuronal	31.6145717953189	12	PCW12	0	NA	NA	FDR < 0.001
	ACACTGAGTTTCGGCG-1_1	Micovillar	52.4369546286981	12	PCW12	0	66.1674298572658	0.0332853027935724	FDR < 0.001
	ACACTGATCAACTACG-1_1	Micovillar	82.2154968316952	10	PCW10	0	62.8451557303437	0.0521340866197819	FDR < 0.001
	ACACTGATCATGCGGC-1_1	Neuronal	25.7631149428361	10	PCW10	0	NA	NA	FDR < 0.001
	ACACTGATCCTACTGC-1_2	Neuronal	79.6161094751302	12	PCW12	0	NA	NA	FDR < 0.001
	ACACTGATCGCTCCTA-1_2	Micovillar	63.1721374727025	10	PCW10	0	62.8451557303437	0.0521340866197819	FDR < 0.001
	ACAGAAACAGCTACTA-1_1	Micovillar	62.4736504461554	10	PCW10	0	62.8451557303437	0.0521340866197819	FDR < 0.001
	ACAGAAATCCTAGCCT-1_2	Sustentacular	82.9932017936615	12	PCW12	0.00072691343216208	NA	NA	FDR < 0.001
	ACAGAAATCGGACTGC-1_2	Neuronal	38.4190163774022	10	PCW10	0	NA	NA	FDR < 0.001
	ACAGAAATCGGAGTGA-1_1	Neuronal	32.1869839407871	10	PCW10	0	NA	NA	FDR < 0.001
	ACAGCCGAGACAGCGT-1_2	Sustentacular	73.9142392817672	10	PCW10	0.00072691343216208	NA	NA	FDR < 0.001
	ACAGCCGAGATCCCAT-1_2	Micovillar	71.3903982934382	10	PCW10	0	62.8451557303437	0.0521340866197819	FDR < 0.001
	ACAGCCGAGCCAGAGT-1_2	Sustentacular	70.4492571375818	10	PCW10	0.00072691343216208	NA	NA	FDR < 0.001
	ACAGCCGAGCCTCCAG-1_2	Micovillar	75.7786645460933	12	PCW12	0	66.1674298572658	0.0332853027935724	FDR < 0.001
	ACAGCCGAGCGACATG-1_2	Micovillar	62.4736504461554	10	PCW10	0	62.8451557303437	0.0521340866197819	FDR < 0.001
	ACAGCCGAGGAAGTAG-1_1	Micovillar	81.3244787607958	12	PCW12	0	66.1674298572658	0.0332853027935724	FDR < 0.001
	ACAGCCGCAACCGACC-1_1	Micovillar	79.0024149606471	8	PCW8	0	55.8017879534763	0.106273838609646	FDR < 0.001
	ACAGCCGTCATTACTC-1_1	Micovillar	57.9093539248883	8	PCW8	0	55.8017879534763	0.106273838609646	FDR < 0.001
	ACAGCCGTCGTGGCTG-1_1	Micovillar	56.7868470690062	8	PCW8	0	55.8017879534763	0.106273838609646	FDR < 0.001
	ACAGCCGTCTAGAGCT-1_2	Micovillar	62.5815432610348	10	PCW10	0	62.8451557303437	0.0521340866197819	FDR < 0.001
	ACAGGGAAGCTGACTT-1_1	Micovillar	63.1721374727025	10	PCW10	0	62.8451557303437	0.0521340866197819	FDR < 0.001
	ACAGGGAAGGTACAAT-1_1	Neuronal	25.212819972475	10	PCW10	0	NA	NA	FDR < 0.001
	ACAGGGAAGTGACCTT-1_1	Neuronal	38.5995096901889	10	PCW10	0	NA	NA	FDR < 0.001
	ACAGGGAAGTGAGGTC-1_2	Neuronal	43.1745649125939	10	PCW10	0	NA	NA	FDR < 0.001
	ACAGGGATCCGGGACT-1_1	Micovillar	68.43422318312	12	PCW12	0	66.1674298572658	0.0332853027935724	FDR < 0.001
	ACATCCCAGTGAGCCA-1_1	Sustentacular	73.0985906618665	8	PCW8	0.00072691343216208	NA	NA	FDR < 0.001
	ACATCCCCACCTCTAC-1_1	Micovillar	74.4751596671722	12	PCW12	0	66.1674298572658	0.0332853027935724	FDR < 0.001
	ACATCCCGTGGTCTGC-1_1	Micovillar	56.3534457138563	7	PCW7	0	52.3271341055991	0.109069305737803	FDR < 0.001
	ACATCCCTCCTAGCGG-1_1	Neuronal	43.47704632242	10	PCW10	0	NA	NA	FDR < 0.001
	ACATCCCTCGGTTAGT-1_2	Micovillar	74.2118357238426	10	PCW10	0	62.8451557303437	0.0521340866197819	FDR < 0.001
	ACATCCCTCGTACCTC-1_2	Sustentacular	84.9777773274084	12	PCW12	0.00072691343216208	NA	NA	FDR < 0.001
	ACATCCCTCTCATAGG-1_1	Neuronal	42.5767140746735	10	PCW10	0	NA	NA	FDR < 0.001
	ACATCCCTCTGCATAG-1_2	Micovillar	70.4345029581422	12	PCW12	0	66.1674298572658	0.0332853027935724	FDR < 0.001
	ACATCGACAGCGCTTG-1_1	Neuronal	43.0359760024936	8	PCW8	0	NA	NA	FDR < 0.001
	ACATCGAGTACCAATC-1_1	Micovillar	62.6672545240547	10	PCW10	0	62.8451557303437	0.0521340866197819	FDR < 0.001
	ACATCGAGTCATAACC-1_2	Neuronal	40.9533671155892	12	PCW12	0	NA	NA	FDR < 0.001
	ACATCGAGTGCAGATG-1_2	Sustentacular	73.4248640008976	12	PCW12	0.00072691343216208	NA	NA	FDR < 0.001
	ACATGCAAGAATCTAG-1_1	Neuronal	34.5467938719718	10	PCW10	0	NA	NA	FDR < 0.001
	ACATGCAAGTTCCGTA-1_1	Neuronal	38.7240500259894	12	PCW12	0	NA	NA	FDR < 0.001
	ACATGCACAATGTCAC-1_2	Sustentacular	87.6161203763115	10	PCW10	0.00072691343216208	NA	NA	FDR < 0.001
	ACATGCACAGCTCGGT-1_2	Sustentacular	69.8919972533348	10	PCW10	0.00072691343216208	NA	NA	FDR < 0.001
	ACATGCAGTTCGGTAT-1_1	Neuronal	90.0269351947859	10	PCW10	0	NA	NA	FDR < 0.001
	ACATGCATCAAGCCCG-1_2	Neuronal	38.7361678264666	12	PCW12	0	NA	NA	FDR < 0.001
	ACATGCATCGCTCATC-1_2	Neuronal	91.2814770205945	12	PCW12	0	NA	NA	FDR < 0.001
	ACATGCATCGTTGTAG-1_1	Neuronal	102.3709642415	8	PCW8	0	NA	NA	FDR < 0.001
	ACATGCATCTACGCGG-1_1	Micovillar	51.8560060283024	10	PCW10	0	62.8451557303437	0.0521340866197819	FDR < 0.001
	ACATTTCAGAATCTAG-1_1	Neuronal	38.9901710230214	10	PCW10	0	NA	NA	FDR < 0.001
	ACATTTCAGCAGCCCT-1_1	Micovillar	62.0036168572788	12	PCW12	0	66.1674298572658	0.0332853027935724	FDR < 0.001
	ACATTTCAGTACGTCT-1_2	Micovillar	63.404561773705	10	PCW10	0	62.8451557303437	0.0521340866197819	FDR < 0.001
	ACATTTCCACAATCTG-1_2	Neuronal	42.9322589360686	10	PCW10	0	NA	NA	FDR < 0.001
	ACATTTCCAGAACCGA-1_1	Micovillar	55.7880169463858	8	PCW8	0	55.8017879534763	0.106273838609646	FDR < 0.001
	ACATTTCCATTATGCG-1_1	Neuronal	28.884031578903	12	PCW12	0	NA	NA	FDR < 0.001
	ACATTTCGTTCCGCAG-1_2	Neuronal	52.1220253832839	12	PCW12	0	NA	NA	FDR < 0.001
	ACATTTCGTTGTTGTG-1_2	Neuronal	85.0669361294675	12	PCW12	0	NA	NA	FDR < 0.001
	ACATTTCTCCCAATAG-1_2	Neuronal	79.4588162794977	12	PCW12	0	NA	NA	FDR < 0.001
	ACATTTCTCGGCTATA-1_2	Micovillar	62.1716507238999	12	PCW12	0	66.1674298572658	0.0332853027935724	FDR < 0.001
	ACATTTCTCTTGGATG-1_2	Micovillar	76.523722423239	12	PCW12	0	66.1674298572658	0.0332853027935724	FDR < 0.001
	ACATTTCTCTTTCAGT-1_1	Neuronal	40.5168453328975	8	PCW8	0	NA	NA	FDR < 0.001
	ACCAAACAGTTGGAGC-1_2	Micovillar	67.825077419248	10	PCW10	0	62.8451557303437	0.0521340866197819	FDR < 0.001
	ACCAAACCAGGAATAT-1_1	Neuronal	78.8139957825846	10	PCW10	0	NA	NA	FDR < 0.001
	ACCAAACCAGTCGGTC-1_1	Micovillar	56.762651658293	10	PCW10	0	62.8451557303437	0.0521340866197819	FDR < 0.001
	ACCAAACGTCAAGTTC-1_1	Micovillar	56.6595235808379	8	PCW8	0	55.8017879534763	0.106273838609646	FDR < 0.001
	ACCAAACGTCACGTGC-1_2	Micovillar	72.9020967795165	12	PCW12	0	66.1674298572658	0.0332853027935724	FDR < 0.001
	ACCAAACTCGCCCAGA-1_2	Micovillar	61.7663514753848	12	PCW12	0	66.1674298572658	0.0332853027935724	FDR < 0.001
	ACCAACAAGACTCATC-1_1	Sustentacular	60.3283013407663	8	PCW8	0.00072691343216208	NA	NA	FDR < 0.001
	ACCAACAAGTAGGGTC-1_1	Sustentacular	81.590851644649	12	PCW12	0.00072691343216208	NA	NA	FDR < 0.001
	ACCAACACACCTAAAC-1_2	Micovillar	85.4204197583277	10	PCW10	0	62.8451557303437	0.0521340866197819	FDR < 0.001
	ACCAACAGTACCCACG-1_2	Micovillar	54.477783520737	10	PCW10	0	62.8451557303437	0.0521340866197819	FDR < 0.001
	ACCAACAGTGTATCCA-1_2	Micovillar	76.7524756099587	12	PCW12	0	66.1674298572658	0.0332853027935724	FDR < 0.001
	ACCAACAGTGTTCAGT-1_2	Micovillar	67.4194676080675	10	PCW10	0	62.8451557303437	0.0521340866197819	FDR < 0.001
	ACCAACAGTTGTCATG-1_1	Neuronal	35.428119284918	10	PCW10	0	NA	NA	FDR < 0.001
	ACCAACAGTTTACACG-1_2	Micovillar	57.6059321139611	12	PCW12	0	66.1674298572658	0.0332853027935724	FDR < 0.001
	ACCAACATCCCGTGAG-1_2	Sustentacular	70.2575952291567	12	PCW12	0.00072691343216208	NA	NA	FDR < 0.001
	ACCAACATCCTTCGAC-1_2	Micovillar	58.5085380786342	10	PCW10	0	62.8451557303437	0.0521340866197819	FDR < 0.001
	ACCAACATCGCTAAAC-1_1	Neuronal	32.9267431500143	10	PCW10	0	NA	NA	FDR < 0.001
	ACCACAACAAACTAGA-1_2	Micovillar	62.0036168572788	10	PCW10	0	62.8451557303437	0.0521340866197819	FDR < 0.001
	ACCACAACACCTTCGT-1_1	Sustentacular	60.795176167511	8	PCW8	0.00072691343216208	NA	NA	FDR < 0.001
	ACCACAACAGTATGAA-1_2	Neuronal	70.4073664624931	12	PCW12	0	NA	NA	FDR < 0.001
	ACCATTTAGATAGCAT-1_1	Neuronal	26.6765174652347	10	PCW10	0	NA	NA	FDR < 0.001
	ACCATTTAGCATCAAA-1_1	Micovillar	69.4296074140248	12	PCW12	0	66.1674298572658	0.0332853027935724	FDR < 0.001
	ACCATTTAGCTAAGTA-1_1	Micovillar	54.151949411138	8	PCW8	0	55.8017879534763	0.106273838609646	FDR < 0.001
	ACCATTTAGGAGGTTC-1_1	Micovillar	55.170574542039	10	PCW10	0	62.8451557303437	0.0521340866197819	FDR < 0.001
	ACCATTTCACTCCTTG-1_2	Micovillar	53.0981822132569	12	PCW12	0	66.1674298572658	0.0332853027935724	FDR < 0.001
	ACCATTTGTAAGACCG-1_2	Micovillar	68.6407879164697	10	PCW10	0	62.8451557303437	0.0521340866197819	FDR < 0.001
	ACCATTTGTTCAAGTC-1_2	Micovillar	66.2022716038596	10	PCW10	0	62.8451557303437	0.0521340866197819	FDR < 0.001
	ACCCAAAAGGCAGGGA-1_2	Sustentacular	78.0719334927753	12	PCW12	0.00072691343216208	NA	NA	FDR < 0.001
	ACCCAAAGTACCCAGC-1_2	Micovillar	74.3791903189929	12	PCW12	0	66.1674298572658	0.0332853027935724	FDR < 0.001
	ACCCAAAGTAGGGAGG-1_1	Sustentacular	70.9455353382336	12	PCW12	0.00072691343216208	NA	NA	FDR < 0.001
	ACCCAAATCCCTATTA-1_2	Neuronal	40.953144809593	12	PCW12	0	NA	NA	FDR < 0.001
	ACCCTCAAGCTAATGA-1_1	Neuronal	43.5505521553089	8	PCW8	0	NA	NA	FDR < 0.001
	ACCCTCAAGGACTTCT-1_2	Sustentacular	77.2833728165495	10	PCW10	0.00072691343216208	NA	NA	FDR < 0.001
	ACCCTCAAGGGATGTC-1_2	Neuronal	43.1507533434292	10	PCW10	0	NA	NA	FDR < 0.001
	ACCCTCAAGGTGTGAC-1_1	Neuronal	76.6118142271761	10	PCW10	0	NA	NA	FDR < 0.001
	ACCCTCACAGCACAGA-1_1	Neuronal	94.9570731344781	8	PCW8	0	NA	NA	FDR < 0.001
	ACCCTCATCAGCTGTA-1_1	Neuronal	26.9588876073867	12	PCW12	0	NA	NA	FDR < 0.001
	ACCCTTGAGAATCGAT-1_1	Micovillar	69.7076374165343	12	PCW12	0	66.1674298572658	0.0332853027935724	FDR < 0.001
	ACCCTTGAGGTCCAGA-1_2	Micovillar	69.5956886075801	12	PCW12	0	66.1674298572658	0.0332853027935724	FDR < 0.001
	ACCCTTGAGTGATTCC-1_2	Sustentacular	78.4733848665437	12	PCW12	0.00072691343216208	NA	NA	FDR < 0.001
	ACCCTTGAGTTGCATC-1_1	Sustentacular	81.1644293824109	12	PCW12	0.00072691343216208	NA	NA	FDR < 0.001
	ACCCTTGGTGCCCAGT-1_2	Micovillar	62.5751911454003	12	PCW12	0	66.1674298572658	0.0332853027935724	FDR < 0.001
	ACCGTTCCAGCTGCCA-1_2	Sustentacular	63.086576999383	10	PCW10	0.00072691343216208	NA	NA	FDR < 0.001
	ACCGTTCTCTGTCCGT-1_1	Micovillar	75.4344622811119	10	PCW10	0	62.8451557303437	0.0521340866197819	FDR < 0.001
	ACCTACCAGAGGATGA-1_1	Micovillar	52.9127703409528	8	PCW8	0	55.8017879534763	0.106273838609646	FDR < 0.001
	ACCTACCAGGGCAACT-1_1	Neuronal	39.7214521333065	8	PCW8	0	NA	NA	FDR < 0.001
	ACCTACCCACGCAAAG-1_2	Neuronal	39.9332283130425	10	PCW10	0	NA	NA	FDR < 0.001
	ACCTACCGTGCAACAG-1_1	Sustentacular	63.7387893895883	8	PCW8	0.00072691343216208	NA	NA	FDR < 0.001
	ACCTGAAAGCAGCAGT-1_1	Micovillar	65.0792521682572	10	PCW10	0	62.8451557303437	0.0521340866197819	FDR < 0.001
	ACCTGAAAGTCGGCAA-1_1	Neuronal	31.4800513763186	10	PCW10	0	NA	NA	FDR < 0.001
	ACCTGAACACACTTAG-1_1	Neuronal	31.8229387950951	10	PCW10	0	NA	NA	FDR < 0.001
	ACCTGAACACCCTAGG-1_1	Neuronal	24.3316296721425	10	PCW10	0	NA	NA	FDR < 0.001
	ACCTGAACAGCAGTCC-1_1	Neuronal	68.2864432947099	8	PCW8	0	NA	NA	FDR < 0.001
	ACCTGAACATAGGCGA-1_2	Micovillar	63.1721374727025	12	PCW12	0	66.1674298572658	0.0332853027935724	FDR < 0.001
	ACCTGAAGTATCATGC-1_1	Neuronal	28.8319777033496	12	PCW12	0	NA	NA	FDR < 0.001
	ACCTGAAGTGCAATGG-1_1	Neuronal	41.9856640528643	10	PCW10	0	NA	NA	FDR < 0.001
	ACCTGAAGTGGCGTAA-1_1	Micovillar	65.5698160217787	10	PCW10	0	62.8451557303437	0.0521340866197819	FDR < 0.001
	ACCTGAATCCCAAGCG-1_2	Micovillar	76.3098585420633	12	PCW12	0	66.1674298572658	0.0332853027935724	FDR < 0.001
	ACCTGTCAGACAGCTG-1_1	Neuronal	32.5163923511464	12	PCW12	0	NA	NA	FDR < 0.001
	ACCTGTCAGAGAATCT-1_1	Neuronal	38.4190163774022	12	PCW12	0	NA	NA	FDR < 0.001
	ACCTGTCAGAGTTGAT-1_1	Micovillar	68.5017762309529	10	PCW10	0	62.8451557303437	0.0521340866197819	FDR < 0.001
	ACCTGTCAGGATATGT-1_2	Neuronal	36.9395879701149	12	PCW12	0	NA	NA	FDR < 0.001
	ACCTGTCAGTGGACGT-1_1	Micovillar	59.9222710134147	10	PCW10	0	62.8451557303437	0.0521340866197819	FDR < 0.001
	ACCTGTCCAAACACGG-1_2	Micovillar	60.9241473252223	10	PCW10	0	62.8451557303437	0.0521340866197819	FDR < 0.001
	ACCTGTCCAACTTGGT-1_1	Micovillar	64.0179708449711	10	PCW10	0	62.8451557303437	0.0521340866197819	FDR < 0.001
	ACCTGTCCATACAGCT-1_1	Micovillar	79.9336961315236	10	PCW10	0	62.8451557303437	0.0521340866197819	FDR < 0.001
	ACCTGTCCATCCCACT-1_1	Micovillar	54.6938542457947	10	PCW10	0	62.8451557303437	0.0521340866197819	FDR < 0.001
	ACCTGTCTCACGGAGA-1_1	Micovillar	75.7555604202599	12	PCW12	0	66.1674298572658	0.0332853027935724	FDR < 0.001
	ACCTGTCTCTCCGATC-1_2	Micovillar	68.7943195700529	10	PCW10	0	62.8451557303437	0.0521340866197819	FDR < 0.001
	ACGATCACACAGAAGC-1_1	Neuronal	89.8972646937461	12	PCW12	0	NA	NA	FDR < 0.001
	ACGATCACAGACATCT-1_1	Neuronal	89.8385904282858	7	PCW7	0	NA	NA	FDR < 0.001
	ACGATCAGTTGTTGCA-1_2	Sustentacular	75.9471940473289	12	PCW12	0.00072691343216208	NA	NA	FDR < 0.001
	ACGATCATCAAATGCC-1_1	Micovillar	85.3931722764271	12	PCW12	0	66.1674298572658	0.0332853027935724	FDR < 0.001
	ACGATCATCACTGATG-1_2	Micovillar	64.2173858286403	10	PCW10	0	62.8451557303437	0.0521340866197819	FDR < 0.001
	ACGATCATCTCCCAAC-1_2	Sustentacular	66.7301530710221	10	PCW10	0.00072691343216208	NA	NA	FDR < 0.001
	ACGATGTAGCGACTAG-1_2	Sustentacular	79.3556034032658	12	PCW12	0.00072691343216208	NA	NA	FDR < 0.001
	ACGATGTAGGTAAGGA-1_2	Micovillar	79.1269724700804	12	PCW12	0	66.1674298572658	0.0332853027935724	FDR < 0.001
	ACGATGTAGTTATGGA-1_2	Micovillar	74.7802197568871	12	PCW12	0	66.1674298572658	0.0332853027935724	FDR < 0.001
	ACGATGTCATCCGAGC-1_1	Micovillar	57.5403231834109	10	PCW10	0	62.8451557303437	0.0521340866197819	FDR < 0.001
	ACGATGTCATCGGAGA-1_1	Neuronal	28.5085498672869	10	PCW10	0	NA	NA	FDR < 0.001
	ACGATGTTCGCAGAGA-1_2	Micovillar	62.345853756236	10	PCW10	0	62.8451557303437	0.0521340866197819	FDR < 0.001
	ACGATGTTCGCCGAAC-1_2	Neuronal	44.09089741008	10	PCW10	0	NA	NA	FDR < 0.001
	ACGATGTTCTCGTCGT-1_1	Neuronal	29.8722430528224	10	PCW10	0	NA	NA	FDR < 0.001
	ACGATGTTCTTGCGCT-1_2	Neuronal	77.85675378147	12	PCW12	0	NA	NA	FDR < 0.001
	ACGCACGAGCGGTAGT-1_2	Micovillar	55.0183800731551	12	PCW12	0	66.1674298572658	0.0332853027935724	FDR < 0.001
	ACGCACGCAAAGCACG-1_1	Neuronal	74.6435913756719	10	PCW10	0	NA	NA	FDR < 0.001
	ACGCACGCATCATTGG-1_1	Micovillar	70.3371266291923	12	PCW12	0	66.1674298572658	0.0332853027935724	FDR < 0.001
	ACGCACGGTCCGAAAG-1_2	Micovillar	66.4363659415053	12	PCW12	0	66.1674298572658	0.0332853027935724	FDR < 0.001
	ACGGAAGCAACGACTT-1_1	Neuronal	38.8318241910232	10	PCW10	0	NA	NA	FDR < 0.001
	ACGGAAGCAACTAGAA-1_1	Neuronal	42.1229783490843	8	PCW8	0	NA	NA	FDR < 0.001
	ACGGAAGCAGGCTACC-1_1	Neuronal	105.254810369952	8	PCW8	0	NA	NA	FDR < 0.001
	ACGGAAGGTATGGTAA-1_1	Micovillar	57.3518824654753	8	PCW8	0	55.8017879534763	0.106273838609646	FDR < 0.001
	ACGGAAGGTTTCGGCG-1_1	Neuronal	30.9916059056066	10	PCW10	0	NA	NA	FDR < 0.001
	ACGGAAGTCTCATGGA-1_2	Neuronal	89.1623789420723	10	PCW10	0	NA	NA	FDR < 0.001
	ACGGAAGTCTCGGTCT-1_2	Micovillar	54.2338271738076	12	PCW12	0	66.1674298572658	0.0332853027935724	FDR < 0.001
	ACGGGTCAGACGAAGA-1_2	Micovillar	63.8306648911441	10	PCW10	0	62.8451557303437	0.0521340866197819	FDR < 0.001
	ACGGGTCAGGATGGCT-1_2	Sustentacular	78.6719338093372	12	PCW12	0.00072691343216208	NA	NA	FDR < 0.001
	ACGGGTCCAGCTATTG-1_1	Micovillar	54.8307168545362	12	PCW12	0	66.1674298572658	0.0332853027935724	FDR < 0.001
	ACGGGTCGTGATACAA-1_2	Micovillar	69.9993931115853	10	PCW10	0	62.8451557303437	0.0521340866197819	FDR < 0.001
	ACGGTCGAGTCACTGT-1_2	Micovillar	73.1356072421292	12	PCW12	0	66.1674298572658	0.0332853027935724	FDR < 0.001
	ACGGTCGCACCAGCCA-1_1	Micovillar	50.8864956347156	10	PCW10	0	62.8451557303437	0.0521340866197819	FDR < 0.001
	ACGGTCGCACGACAAG-1_1	Sustentacular	74.6479303063507	10	PCW10	0.00072691343216208	NA	NA	FDR < 0.001
	ACGGTCGCATAATGCC-1_2	Micovillar	65.9763173274518	12	PCW12	0	66.1674298572658	0.0332853027935724	FDR < 0.001
	ACGGTCGGTACCGGCT-1_1	Micovillar	58.512836721207	10	PCW10	0	62.8451557303437	0.0521340866197819	FDR < 0.001
	ACGGTCGTCTCTAAGG-1_2	Neuronal	98.6318247228848	12	PCW12	0	NA	NA	FDR < 0.001
	ACGGTTAAGTCAATCC-1_1	Neuronal	8.45472105790873	12	PCW12	0	NA	NA	FDR < 0.001
	ACGGTTAAGTTCCAGT-1_2	Sustentacular	68.5655983403576	10	PCW10	0.00072691343216208	NA	NA	FDR < 0.001
	ACGGTTACAGTTCCAA-1_1	Neuronal	43.4674201162636	10	PCW10	0	NA	NA	FDR < 0.001
	ACGGTTACATAACGGG-1_1	Neuronal	29.8850926154478	10	PCW10	0	NA	NA	FDR < 0.001
	ACGGTTAGTGCTGTCG-1_2	Sustentacular	77.138606378823	12	PCW12	0.00072691343216208	NA	NA	FDR < 0.001
	ACGGTTATCAGTCACA-1_2	Neuronal	85.6771597546763	12	PCW12	0	NA	NA	FDR < 0.001
	ACGTAACAGACTGAGC-1_2	Micovillar	70.9178129824076	12	PCW12	0	66.1674298572658	0.0332853027935724	FDR < 0.001
	ACGTAACAGGACTAAT-1_1	Micovillar	55.6150796073056	10	PCW10	0	62.8451557303437	0.0521340866197819	FDR < 0.001
	ACGTAACCACAAATGA-1_2	Micovillar	75.0072199510456	12	PCW12	0	66.1674298572658	0.0332853027935724	FDR < 0.001
	ACGTAACCAGCGAGTA-1_2	Sustentacular	70.8146032249524	10	PCW10	0.00072691343216208	NA	NA	FDR < 0.001
	ACGTAACCAGTCAGAG-1_1	Neuronal	4.53296125460973	10	PCW10	0	NA	NA	FDR < 0.001
	ACGTAACCATTGTACG-1_1	Micovillar	80.0494964990899	10	PCW10	0	62.8451557303437	0.0521340866197819	FDR < 0.001
	ACGTAACTCATTGAGC-1_2	Micovillar	61.8181898089484	10	PCW10	0	62.8451557303437	0.0521340866197819	FDR < 0.001
	ACGTAACTCGTCGCTT-1_2	Neuronal	44.09089741008	10	PCW10	0	NA	NA	FDR < 0.001
	ACGTAACTCTGGGCGT-1_2	Micovillar	57.1834201901388	12	PCW12	0	66.1674298572658	0.0332853027935724	FDR < 0.001
	ACGTACAAGACATACA-1_2	Micovillar	75.2660912941182	10	PCW10	0	62.8451557303437	0.0521340866197819	FDR < 0.001
	ACGTACAAGGAGAGGC-1_2	Sustentacular	73.2258656124316	10	PCW10	0.00072691343216208	NA	NA	FDR < 0.001
	ACGTACAAGGTCATCT-1_2	Micovillar	70.8661517507789	10	PCW10	0	62.8451557303437	0.0521340866197819	FDR < 0.001
	ACGTACACAAAGGATT-1_2	Micovillar	65.1550095800418	10	PCW10	0	62.8451557303437	0.0521340866197819	FDR < 0.001
	ACGTACATCATGGCCG-1_1	Neuronal	77.468110719562	7	PCW7	0	NA	NA	FDR < 0.001
	ACGTACATCCGTGACG-1_2	Neuronal	94.9216892606505	10	PCW10	0	NA	NA	FDR < 0.001
	ACGTACATCGATTTCT-1_2	Neuronal	40.406819151506	10	PCW10	0	NA	NA	FDR < 0.001
	ACGTACATCGTAGGAG-1_1	Neuronal	22.1956143655632	10	PCW10	0	NA	NA	FDR < 0.001
	ACGTAGTAGCACTTTG-1_1	Micovillar	76.8653134349718	12	PCW12	0	66.1674298572658	0.0332853027935724	FDR < 0.001
	ACGTAGTAGTCGTCTA-1_1	Micovillar	55.6394081808977	8	PCW8	0	55.8017879534763	0.106273838609646	FDR < 0.001
	ACGTAGTAGTGGTGGT-1_1	Sustentacular	76.5032241227313	10	PCW10	0.00072691343216208	NA	NA	FDR < 0.001
	ACGTAGTCACAGTGAG-1_1	Micovillar	72.1271493636637	10	PCW10	0	62.8451557303437	0.0521340866197819	FDR < 0.001
	ACGTAGTGTTCTGACA-1_1	Micovillar	75.4117688932295	12	PCW12	0	66.1674298572658	0.0332853027935724	FDR < 0.001
	ACGTAGTTCAGACCCG-1_2	Micovillar	70.4734104314144	12	PCW12	0	66.1674298572658	0.0332853027935724	FDR < 0.001
	ACGTAGTTCAGGCGAA-1_1	Micovillar	74.504539102153	10	PCW10	0	62.8451557303437	0.0521340866197819	FDR < 0.001
	ACGTAGTTCGACGACC-1_1	Micovillar	74.9672225723979	12	PCW12	0	66.1674298572658	0.0332853027935724	FDR < 0.001
	ACGTAGTTCTGAGATC-1_1	Micovillar	68.8793556199981	10	PCW10	0	62.8451557303437	0.0521340866197819	FDR < 0.001
	ACGTCCTAGTGAACAT-1_2	Sustentacular	67.2533468078816	10	PCW10	0.00072691343216208	NA	NA	FDR < 0.001
	ACGTCCTGTTTGCAGT-1_1	Micovillar	75.726439181061	12	PCW12	0	66.1674298572658	0.0332853027935724	FDR < 0.001
	ACGTCCTTCGCGTGCA-1_2	Sustentacular	69.711480096361	10	PCW10	0.00072691343216208	NA	NA	FDR < 0.001
	ACGTTCCAGCCTGTGC-1_2	Micovillar	62.1237210583725	12	PCW12	0	66.1674298572658	0.0332853027935724	FDR < 0.001
	ACGTTCCCAAACGTGG-1_2	Neuronal	81.9555356735042	12	PCW12	0	NA	NA	FDR < 0.001
	ACGTTCCCAAGGTCTT-1_1	Micovillar	66.3649651611701	10	PCW10	0	62.8451557303437	0.0521340866197819	FDR < 0.001
	ACGTTCCGTCCAATCA-1_1	Neuronal	39.5970128098593	7	PCW7	0	NA	NA	FDR < 0.001
	ACGTTCCGTTGCTTGA-1_2	Micovillar	58.7855914463626	10	PCW10	0	62.8451557303437	0.0521340866197819	FDR < 0.001
	ACGTTCCTCAGGACGA-1_1	Neuronal	83.1059483618243	10	PCW10	0	NA	NA	FDR < 0.001
	ACGTTCCTCTAGTGAC-1_2	Micovillar	73.9857436810141	12	PCW12	0	66.1674298572658	0.0332853027935724	FDR < 0.001
	ACTACGAAGCGATGGT-1_1	Micovillar	67.1402113240297	10	PCW10	0	62.8451557303437	0.0521340866197819	FDR < 0.001
	ACTACGAAGTCTCGTA-1_2	Micovillar	83.8624136033988	12	PCW12	0	66.1674298572658	0.0332853027935724	FDR < 0.001
	ACTACGACACCCTGAG-1_2	Sustentacular	75.2344501773372	10	PCW10	0.00072691343216208	NA	NA	FDR < 0.001
	ACTACGAGTACTAGCT-1_1	Micovillar	58.9130733251282	10	PCW10	0	62.8451557303437	0.0521340866197819	FDR < 0.001
	ACTACGATCGAGAACG-1_2	Micovillar	57.6316441444134	12	PCW12	0	66.1674298572658	0.0332853027935724	FDR < 0.001
	ACTACGATCGCTGTTC-1_2	Neuronal	38.6455898316343	10	PCW10	0	NA	NA	FDR < 0.001
	ACTATCTAGTTGTAAG-1_1	Micovillar	69.3686019705794	12	PCW12	0	66.1674298572658	0.0332853027935724	FDR < 0.001
	ACTATCTTCGGTAACT-1_1	Micovillar	75.1410709164833	12	PCW12	0	66.1674298572658	0.0332853027935724	FDR < 0.001
	ACTATGGAGGTTAAAC-1_1	Sustentacular	67.5869919062685	8	PCW8	0.00072691343216208	NA	NA	FDR < 0.001
	ACTATGGAGTACTGTC-1_2	Neuronal	91.3597119941214	12	PCW12	0	NA	NA	FDR < 0.001
	ACTATGGCAACGTTAC-1_1	Sustentacular	80.3680870342117	10	PCW10	0.00072691343216208	NA	NA	FDR < 0.001
	ACTATGGCAGTGGGTA-1_1	Sustentacular	56.7854604539156	7	PCW7	0.00072691343216208	NA	NA	FDR < 0.001
	ACTATGGGTCCTGGGT-1_1	Micovillar	60.2961751672452	12	PCW12	0	66.1674298572658	0.0332853027935724	FDR < 0.001
	ACTATGGTCGGTCGAC-1_2	Micovillar	57.3884041827452	12	PCW12	0	66.1674298572658	0.0332853027935724	FDR < 0.001
	ACTATGGTCTGGAGAG-1_2	Micovillar	61.5272129166729	10	PCW10	0	62.8451557303437	0.0521340866197819	FDR < 0.001
	ACTATTCAGCCACCGT-1_1	Micovillar	74.7651205547087	8	PCW8	0	55.8017879534763	0.106273838609646	FDR < 0.001
	ACTATTCAGGGCGAGA-1_1	Neuronal	35.4816794137814	10	PCW10	0	NA	NA	FDR < 0.001
	ACTCCCAAGCAATAGT-1_1	Sustentacular	69.7270010015156	12	PCW12	0.00072691343216208	NA	NA	FDR < 0.001
	ACTCCCAAGCTGCCAC-1_2	Sustentacular	72.014457030515	10	PCW10	0.00072691343216208	NA	NA	FDR < 0.001
	ACTCCCAAGCTTACGT-1_2	Micovillar	81.973919672058	12	PCW12	0	66.1674298572658	0.0332853027935724	FDR < 0.001
	ACTCCCAAGTCAGCCC-1_2	Micovillar	60.7881784689243	12	PCW12	0	66.1674298572658	0.0332853027935724	FDR < 0.001
	ACTCCCACAAGCCATT-1_1	Sustentacular	65.074206811907	8	PCW8	0.00072691343216208	NA	NA	FDR < 0.001
	ACTCCCACACCGTCGA-1_2	Micovillar	72.7814210337072	10	PCW10	0	62.8451557303437	0.0521340866197819	FDR < 0.001
	ACTCCCACATCGCTGG-1_1	Neuronal	39.4025814420803	10	PCW10	0	NA	NA	FDR < 0.001
	ACTCCCATCGTGCAGC-1_2	Micovillar	68.9942751720153	12	PCW12	0	66.1674298572658	0.0332853027935724	FDR < 0.001
	ACTCCCATCGTTCCTG-1_1	Micovillar	53.0318064969801	10	PCW10	0	62.8451557303437	0.0521340866197819	FDR < 0.001
	ACTCTCGGTTCACCGG-1_2	Neuronal	32.0264914601796	12	PCW12	0	NA	NA	FDR < 0.001
	ACTCTCGGTTCAGCTA-1_2	Neuronal	41.053965978146	12	PCW12	0	NA	NA	FDR < 0.001
	ACTGATGCAAGTCGTT-1_2	Micovillar	67.4286317474955	12	PCW12	0	66.1674298572658	0.0332853027935724	FDR < 0.001
	ACTGATGCAGTCGGTC-1_2	Sustentacular	76.5241546146724	10	PCW10	0.00072691343216208	NA	NA	FDR < 0.001
	ACTGCAAAGAGTCCGA-1_2	Sustentacular	76.373582090416	12	PCW12	0.00072691343216208	NA	NA	FDR < 0.001
	ACTGCAAAGTTCATCG-1_2	Micovillar	66.6616863306887	12	PCW12	0	66.1674298572658	0.0332853027935724	FDR < 0.001
	ACTGCAACAAACTCGT-1_2	Micovillar	79.968688441637	10	PCW10	0	62.8451557303437	0.0521340866197819	FDR < 0.001
	ACTGCAACAATTGCAC-1_2	Micovillar	59.6516132000704	12	PCW12	0	66.1674298572658	0.0332853027935724	FDR < 0.001
	ACTGCAACAGCGGTTC-1_2	Neuronal	42.6786082282215	12	PCW12	0	NA	NA	FDR < 0.001
	ACTGCAAGTCACCGAC-1_2	Sustentacular	73.2889984365455	12	PCW12	0.00072691343216208	NA	NA	FDR < 0.001
	ACTGTCCAGCACTAGG-1_2	Neuronal	87.6864561705362	12	PCW12	0	NA	NA	FDR < 0.001
	ACTGTCCAGGTCACCC-1_2	Neuronal	65.7346740213591	10	PCW10	0	NA	NA	FDR < 0.001
	ACTGTCCCAATTGCAC-1_1	Neuronal	27.1601393841255	10	PCW10	0	NA	NA	FDR < 0.001
	ACTGTCCCATTGAAGA-1_2	Micovillar	76.8644349230165	12	PCW12	0	66.1674298572658	0.0332853027935724	FDR < 0.001
	ACTGTCCGTGCAGGAT-1_2	Micovillar	63.6014068902806	12	PCW12	0	66.1674298572658	0.0332853027935724	FDR < 0.001
	ACTGTCCTCAAACCCA-1_1	Micovillar	60.7245029242413	12	PCW12	0	66.1674298572658	0.0332853027935724	FDR < 0.001
	ACTGTCCTCCTCGCAT-1_2	Micovillar	65.1236191706147	10	PCW10	0	62.8451557303437	0.0521340866197819	FDR < 0.001
	ACTGTCCTCTATCACT-1_1	Neuronal	27.8276121165952	10	PCW10	0	NA	NA	FDR < 0.001
	ACTGTCCTCTGAATCG-1_1	Neuronal	40.3685841804539	7	PCW7	0	NA	NA	FDR < 0.001
	ACTGTGAAGCAATAAC-1_2	Micovillar	55.4425533610962	12	PCW12	0	66.1674298572658	0.0332853027935724	FDR < 0.001
	ACTGTGAAGCAGTACG-1_1	Sustentacular	64.0486602125722	8	PCW8	0.00072691343216208	NA	NA	FDR < 0.001
	ACTGTGACAACGAGGT-1_2	Neuronal	44.0197231844531	10	PCW10	0	NA	NA	FDR < 0.001
	ACTGTGACACGGGTAA-1_2	Micovillar	62.4472693341592	10	PCW10	0	62.8451557303437	0.0521340866197819	FDR < 0.001
	ACTGTGACAGAACTTC-1_2	Micovillar	58.4244593848869	10	PCW10	0	62.8451557303437	0.0521340866197819	FDR < 0.001
	ACTGTGAGTACGTACT-1_1	Micovillar	57.136375739405	10	PCW10	0	62.8451557303437	0.0521340866197819	FDR < 0.001
	ACTGTGAGTGGTCCCA-1_2	Neuronal	58.7188647472845	12	PCW12	0	NA	NA	FDR < 0.001
	ACTTAGGCAGAGAGGG-1_1	Sustentacular	78.6523881272378	10	PCW10	0.00072691343216208	NA	NA	FDR < 0.001
	ACTTAGGCATCACGGC-1_1	Sustentacular	56.0871397121994	7	PCW7	0.00072691343216208	NA	NA	FDR < 0.001
	ACTTAGGGTATTCCTT-1_2	Micovillar	59.1823566319325	12	PCW12	0	66.1674298572658	0.0332853027935724	FDR < 0.001
	ACTTAGGTCAAGCGTT-1_1	Micovillar	69.852063388599	12	PCW12	0	66.1674298572658	0.0332853027935724	FDR < 0.001
	ACTTAGGTCACAAGAA-1_2	Micovillar	60.7900504877043	10	PCW10	0	62.8451557303437	0.0521340866197819	FDR < 0.001
	ACTTAGGTCCATCACC-1_2	Sustentacular	77.0330524178452	12	PCW12	0.00072691343216208	NA	NA	FDR < 0.001
	ACTTAGGTCCGTAGGC-1_1	Micovillar	73.3364206161404	8	PCW8	0	55.8017879534763	0.106273838609646	FDR < 0.001
	ACTTAGGTCGGCTGTG-1_1	Micovillar	61.8359361181007	8	PCW8	0	55.8017879534763	0.106273838609646	FDR < 0.001
	ACTTATCAGACCATGG-1_1	Neuronal	43.5441909072334	8	PCW8	0	NA	NA	FDR < 0.001
	ACTTATCAGATCACTC-1_2	Neuronal	35.1708725897668	12	PCW12	0	NA	NA	FDR < 0.001
	ACTTATCAGATCGGTG-1_2	Micovillar	63.6373514742966	10	PCW10	0	62.8451557303437	0.0521340866197819	FDR < 0.001
	ACTTATCCAGCACCCA-1_1	Micovillar	73.5983793660336	10	PCW10	0	62.8451557303437	0.0521340866197819	FDR < 0.001
	ACTTATCGTAAGATTG-1_1	Neuronal	41.2488699701597	12	PCW12	0	NA	NA	FDR < 0.001
	ACTTATCGTGGAGGTT-1_2	Sustentacular	66.4724406279112	10	PCW10	0.00072691343216208	NA	NA	FDR < 0.001
	ACTTATCTCAACGTGT-1_2	Sustentacular	73.6721200172697	12	PCW12	0.00072691343216208	NA	NA	FDR < 0.001
	ACTTATCTCCCTCTCC-1_1	Micovillar	67.345593539706	12	PCW12	0	66.1674298572658	0.0332853027935724	FDR < 0.001
	ACTTCCGAGCCTGTGC-1_2	Micovillar	77.0108208800895	12	PCW12	0	66.1674298572658	0.0332853027935724	FDR < 0.001
	ACTTCCGAGGCGATAC-1_2	Micovillar	50.0605269051502	12	PCW12	0	66.1674298572658	0.0332853027935724	FDR < 0.001
	ACTTCCGCAATCGAAA-1_1	Neuronal	87.7571834545464	8	PCW8	0	NA	NA	FDR < 0.001
	ACTTCCGCAGCAAGAC-1_2	Sustentacular	72.4655957128962	12	PCW12	0.00072691343216208	NA	NA	FDR < 0.001
	ACTTCCGGTAGTTAGA-1_1	Neuronal	30.7362274212105	10	PCW10	0	NA	NA	FDR < 0.001
	ACTTCCGGTGCTGTCG-1_1	Neuronal	42.8745844633557	10	PCW10	0	NA	NA	FDR < 0.001
	ACTTCCGTCTACAGGT-1_1	Neuronal	31.0527147227501	10	PCW10	0	NA	NA	FDR < 0.001
	ACTTCGCAGAACCGCA-1_2	Neuronal	104.22126677328	12	PCW12	0	NA	NA	FDR < 0.001
	ACTTCGCAGTATAGAC-1_1	Neuronal	86.514294646076	8	PCW8	0	NA	NA	FDR < 0.001
	ACTTCGCAGTCAACAA-1_1	Micovillar	68.9942751720153	10	PCW10	0	62.8451557303437	0.0521340866197819	FDR < 0.001
	ACTTCGCAGTTGAATG-1_2	Micovillar	55.5700874966369	10	PCW10	0	62.8451557303437	0.0521340866197819	FDR < 0.001
	ACTTCGCCAAGGCGTA-1_2	Sustentacular	66.8213960306375	12	PCW12	0.00072691343216208	NA	NA	FDR < 0.001
	ACTTCGCCACTTGGCG-1_1	Sustentacular	68.308261304832	12	PCW12	0.00072691343216208	NA	NA	FDR < 0.001
	ACTTCGCGTTACCGTA-1_2	Micovillar	56.0077833274343	12	PCW12	0	66.1674298572658	0.0332853027935724	FDR < 0.001
	ACTTTCAAGCATGCGA-1_1	Neuronal	28.532857601	10	PCW10	0	NA	NA	FDR < 0.001
	ACTTTCATCCAAACCA-1_2	Sustentacular	68.3016150255757	10	PCW10	0.00072691343216208	NA	NA	FDR < 0.001
	ACTTTCATCCCTGGTT-1_2	Neuronal	42.5767140746735	10	PCW10	0	NA	NA	FDR < 0.001
	ACTTTGTAGACCGCCT-1_2	Micovillar	84.5442636258685	12	PCW12	0	66.1674298572658	0.0332853027935724	FDR < 0.001
	ACTTTGTAGCGCACAA-1_1	Neuronal	33.3251844951499	10	PCW10	0	NA	NA	FDR < 0.001
	ACTTTGTGTGCTGATT-1_2	Sustentacular	73.4642121472248	12	PCW12	0.00072691343216208	NA	NA	FDR < 0.001
	ACTTTGTGTTCCGTTC-1_1	Neuronal	81.9739901264812	8	PCW8	0	NA	NA	FDR < 0.001
	ACTTTGTTCTAGACCA-1_2	Micovillar	52.3223113665495	12	PCW12	0	66.1674298572658	0.0332853027935724	FDR < 0.001
	AGAAATGCATAATGCC-1_2	Micovillar	71.9267047745027	12	PCW12	0	66.1674298572658	0.0332853027935724	FDR < 0.001
	AGAAATGGTCTGTGAT-1_1	Neuronal	69.4634618051736	7	PCW7	0	NA	NA	FDR < 0.001
	AGAAATGGTGCCTACG-1_1	Neuronal	52.2786976471683	10	PCW10	0	NA	NA	FDR < 0.001
	AGAAATGTCCCGAGAC-1_1	Neuronal	99.1829691295776	8	PCW8	0	NA	NA	FDR < 0.001
	AGAAATGTCGGACTGC-1_1	Sustentacular	79.0795572569172	10	PCW10	0.00072691343216208	NA	NA	FDR < 0.001
	AGAACAACAATCGCAT-1_1	Sustentacular	75.241059510565	10	PCW10	0.00072691343216208	NA	NA	FDR < 0.001
	AGAACAAGTCATCGGC-1_2	Sustentacular	76.1831867774949	10	PCW10	0.00072691343216208	NA	NA	FDR < 0.001
	AGAACCTAGAATGTTG-1_2	Micovillar	73.4417887478138	12	PCW12	0	66.1674298572658	0.0332853027935724	FDR < 0.001
	AGAACCTAGCAGTAAT-1_2	Micovillar	65.7889946074832	10	PCW10	0	62.8451557303437	0.0521340866197819	FDR < 0.001
	AGAACCTGTAACGGTG-1_1	Micovillar	54.4131732017646	10	PCW10	0	62.8451557303437	0.0521340866197819	FDR < 0.001
	AGAACCTGTCATCCCT-1_1	Neuronal	93.0342772153598	10	PCW10	0	NA	NA	FDR < 0.001
	AGAACCTGTCCAAATC-1_1	Neuronal	30.566600776739	10	PCW10	0	NA	NA	FDR < 0.001
	AGAACCTGTGGCATCC-1_2	Micovillar	71.1820728832978	12	PCW12	0	66.1674298572658	0.0332853027935724	FDR < 0.001
	AGAACCTTCGCTCATC-1_1	Neuronal	38.1119660060949	12	PCW12	0	NA	NA	FDR < 0.001
	AGAAGCGAGGTCCGAA-1_2	Micovillar	77.6871984988138	12	PCW12	0	66.1674298572658	0.0332853027935724	FDR < 0.001
	AGAAGCGAGTAGACCG-1_1	Micovillar	71.7038584547003	10	PCW10	0	62.8451557303437	0.0521340866197819	FDR < 0.001
	AGAAGCGAGTTGCCCG-1_1	Sustentacular	63.4362549570572	7	PCW7	0.00072691343216208	NA	NA	FDR < 0.001
	AGAAGCGCAACTCGAT-1_1	Neuronal	25.2491307316322	10	PCW10	0	NA	NA	FDR < 0.001
	AGAAGCGCAAGCTCTA-1_1	Micovillar	56.7054973673433	10	PCW10	0	62.8451557303437	0.0521340866197819	FDR < 0.001
	AGAAGCGCATAGATCC-1_2	Neuronal	94.1756856357302	12	PCW12	0	NA	NA	FDR < 0.001
	AGAAGCGGTTCCGGTG-1_2	Micovillar	86.9161967891016	12	PCW12	0	66.1674298572658	0.0332853027935724	FDR < 0.001
	AGAAGCGTCCATGATG-1_1	Neuronal	76.385966672118	8	PCW8	0	NA	NA	FDR < 0.001
	AGAAGCGTCCGCAGTG-1_2	Neuronal	42.3880318027542	10	PCW10	0	NA	NA	FDR < 0.001
	AGAAGCGTCGAACACT-1_1	Neuronal	28.2135403819785	12	PCW12	0	NA	NA	FDR < 0.001
	AGAAGTAAGGACAACC-1_1	Neuronal	70.0348718827793	8	PCW8	0	NA	NA	FDR < 0.001
	AGAAGTACACACAGAG-1_1	Neuronal	75.675003512482	10	PCW10	0	NA	NA	FDR < 0.001
	AGAAGTACAGTAACCT-1_2	Sustentacular	59.0152600730812	10	PCW10	0.00072691343216208	NA	NA	FDR < 0.001
	AGAAGTAGTGGCCCAT-1_1	Micovillar	57.6823313282132	8	PCW8	0	55.8017879534763	0.106273838609646	FDR < 0.001
	AGAAGTATCGGTGTTA-1_1	Sustentacular	83.6085484374727	10	PCW10	0.00072691343216208	NA	NA	FDR < 0.001
	AGACAAAAGAGTGTTA-1_1	Sustentacular	61.0254675787924	12	PCW12	0.00072691343216208	NA	NA	FDR < 0.001
	AGACAAAAGGACAAGA-1_1	Micovillar	74.0346805109211	10	PCW10	0	62.8451557303437	0.0521340866197819	FDR < 0.001
	AGACAAACACAATGTC-1_2	Micovillar	65.3708981408291	12	PCW12	0	66.1674298572658	0.0332853027935724	FDR < 0.001
	AGACAAACAGTGCGCT-1_2	Neuronal	85.2135600134621	10	PCW10	0	NA	NA	FDR < 0.001
	AGACAAACATCTATCT-1_1	Neuronal	33.7378862876825	10	PCW10	0	NA	NA	FDR < 0.001
	AGACAAAGTCTGCCTT-1_2	Micovillar	71.6855561147348	12	PCW12	0	66.1674298572658	0.0332853027935724	FDR < 0.001
	AGACAAAGTTACTCAG-1_1	Neuronal	17.6859596410029	10	PCW10	0	NA	NA	FDR < 0.001
	AGACACTAGACATACA-1_2	Neuronal	39.9253674207311	12	PCW12	0	NA	NA	FDR < 0.001
	AGACACTAGGGAGATA-1_1	Micovillar	53.8577927957079	7	PCW7	0	52.3271341055991	0.109069305737803	FDR < 0.001
	AGACACTGTGCTCTCT-1_1	Sustentacular	55.9643555743078	8	PCW8	0.00072691343216208	NA	NA	FDR < 0.001
	AGACACTGTTGCGAAG-1_1	Micovillar	72.6707438151789	12	PCW12	0	66.1674298572658	0.0332853027935724	FDR < 0.001
	AGACACTTCAATCCGA-1_1	Neuronal	50.4623514236667	8	PCW8	0	NA	NA	FDR < 0.001
	AGACACTTCAGCACCG-1_1	Neuronal	39.027102656614	8	PCW8	0	NA	NA	FDR < 0.001
	AGACACTTCTCTGACC-1_2	Neuronal	92.8980392115427	12	PCW12	0	NA	NA	FDR < 0.001
	AGACAGGAGTGGTTAA-1_1	Neuronal	30.7280278711238	10	PCW10	0	NA	NA	FDR < 0.001
	AGACAGGGTGCCTACG-1_1	Neuronal	62.3610343857354	10	PCW10	0	NA	NA	FDR < 0.001
	AGACAGGTCTAGTCAG-1_1	Micovillar	53.2595985914626	12	PCW12	0	66.1674298572658	0.0332853027935724	FDR < 0.001
	AGACCATAGGACCCAA-1_1	Neuronal	41.2741984484716	8	PCW8	0	NA	NA	FDR < 0.001
	AGACCATAGTGCGCTC-1_1	Neuronal	49.2440823158894	8	PCW8	0	NA	NA	FDR < 0.001
	AGACCATCAAACACCT-1_2	Neuronal	103.985554197931	10	PCW10	0	NA	NA	FDR < 0.001
	AGACCATCACGCACCA-1_2	Micovillar	63.8708281129907	10	PCW10	0	62.8451557303437	0.0521340866197819	FDR < 0.001
	AGACCATGTTAGGCCC-1_2	Neuronal	43.6559037185245	12	PCW12	0	NA	NA	FDR < 0.001
	AGACCATTCCGTCAAA-1_2	Neuronal	37.8028983381493	12	PCW12	0	NA	NA	FDR < 0.001
	AGACCCGAGAGTAACT-1_2	Micovillar	61.1048814789786	10	PCW10	0	62.8451557303437	0.0521340866197819	FDR < 0.001
	AGACCCGAGCCTGACC-1_1	Micovillar	75.866508861451	12	PCW12	0	66.1674298572658	0.0332853027935724	FDR < 0.001
	AGACCCGCACAGCGCT-1_2	Micovillar	69.5605372726433	10	PCW10	0	62.8451557303437	0.0521340866197819	FDR < 0.001
	AGACCCGTCCATCACC-1_1	Micovillar	72.9126117451964	10	PCW10	0	62.8451557303437	0.0521340866197819	FDR < 0.001
	AGACCCGTCCGAGAAG-1_2	Micovillar	60.583633335692	10	PCW10	0	62.8451557303437	0.0521340866197819	FDR < 0.001
	AGACCCGTCTCCACTG-1_1	Micovillar	59.374309230639	10	PCW10	0	62.8451557303437	0.0521340866197819	FDR < 0.001
	AGACTCAAGCCGTAAG-1_1	Neuronal	80.9730650437038	8	PCW8	0	NA	NA	FDR < 0.001
	AGACTCAAGGGCTGAT-1_2	Sustentacular	66.8794607925835	10	PCW10	0.00072691343216208	NA	NA	FDR < 0.001
	AGACTCAAGTCACTCA-1_2	Micovillar	73.0296106663525	10	PCW10	0	62.8451557303437	0.0521340866197819	FDR < 0.001
	AGACTCAAGTCTCCTC-1_2	Neuronal	99.995666763715	10	PCW10	0	NA	NA	FDR < 0.001
	AGACTCACATACAGAA-1_1	Micovillar	54.9601081839475	10	PCW10	0	62.8451557303437	0.0521340866197819	FDR < 0.001
	AGACTCACATCAGTCA-1_1	Micovillar	58.1848622320068	8	PCW8	0	55.8017879534763	0.106273838609646	FDR < 0.001
	AGACTCAGTCGATTAC-1_2	Sustentacular	81.1885347098123	12	PCW12	0.00072691343216208	NA	NA	FDR < 0.001
	AGAGAATAGGTAAGTT-1_2	Sustentacular	73.8577118893804	10	PCW10	0.00072691343216208	NA	NA	FDR < 0.001
	AGAGAATAGTTGGCGA-1_2	Neuronal	50.2251659127769	10	PCW10	0	NA	NA	FDR < 0.001
	AGAGAATCAAGATGTA-1_1	Micovillar	75.1617765270121	12	PCW12	0	66.1674298572658	0.0332853027935724	FDR < 0.001
	AGAGAATCAAGTCCCG-1_1	Neuronal	39.6000053191573	8	PCW8	0	NA	NA	FDR < 0.001
	AGAGAATGTAAGGCCA-1_1	Micovillar	67.237746865727	12	PCW12	0	66.1674298572658	0.0332853027935724	FDR < 0.001
	AGAGAATGTGTGATGG-1_1	Micovillar	67.2256953929629	10	PCW10	0	62.8451557303437	0.0521340866197819	FDR < 0.001
	AGAGAGCAGAAATCCA-1_2	Micovillar	71.0244085675105	10	PCW10	0	62.8451557303437	0.0521340866197819	FDR < 0.001
	AGAGAGCAGGTACAAT-1_2	Neuronal	81.9068541451594	12	PCW12	0	NA	NA	FDR < 0.001
	AGAGAGCAGGTTCATC-1_1	Micovillar	71.2440970860665	10	PCW10	0	62.8451557303437	0.0521340866197819	FDR < 0.001
	AGAGAGCTCAAATGCC-1_2	Micovillar	76.8711787049775	12	PCW12	0	66.1674298572658	0.0332853027935724	FDR < 0.001
	AGAGAGCTCACTACGA-1_1	Neuronal	38.8908177776092	12	PCW12	0	NA	NA	FDR < 0.001
	AGAGAGCTCTGCGGGT-1_2	Micovillar	85.1286303625846	12	PCW12	0	66.1674298572658	0.0332853027935724	FDR < 0.001
	AGAGCAGAGTAGCCAG-1_1	Micovillar	73.3419947658035	12	PCW12	0	66.1674298572658	0.0332853027935724	FDR < 0.001
	AGAGCAGGTAACGATA-1_1	Micovillar	53.9912118851567	8	PCW8	0	55.8017879534763	0.106273838609646	FDR < 0.001
	AGAGCAGGTGCTCTTC-1_2	Micovillar	68.43422318312	10	PCW10	0	62.8451557303437	0.0521340866197819	FDR < 0.001
	AGAGCCCAGAAGCGGG-1_1	Sustentacular	64.4156649066273	8	PCW8	0.00072691343216208	NA	NA	FDR < 0.001
	AGAGCCCAGCCATTTG-1_1	Neuronal	34.366656330148	12	PCW12	0	NA	NA	FDR < 0.001
	AGAGCCCCAAGCACAG-1_1	Neuronal	93.5880234337765	7	PCW7	0	NA	NA	FDR < 0.001
	AGAGCCCCACTTGTCC-1_1	Micovillar	57.5365199049835	10	PCW10	0	62.8451557303437	0.0521340866197819	FDR < 0.001
	AGAGCCCGTCTACGAT-1_2	Neuronal	92.2030990357441	12	PCW12	0	NA	NA	FDR < 0.001
	AGAGCCCGTGCCCGTA-1_1	Neuronal	39.5452327618165	10	PCW10	0	NA	NA	FDR < 0.001
	AGAGCCCTCGCTTACC-1_1	Sustentacular	64.3859646834649	8	PCW8	0.00072691343216208	NA	NA	FDR < 0.001
	AGATAGAAGTGATGGC-1_1	Neuronal	33.1956768217941	10	PCW10	0	NA	NA	FDR < 0.001
	AGATAGACATCATCCC-1_2	Micovillar	62.7815646121267	12	PCW12	0	66.1674298572658	0.0332853027935724	FDR < 0.001
	AGATCCAAGGACTTCT-1_2	Sustentacular	83.8910517721883	10	PCW10	0.00072691343216208	NA	NA	FDR < 0.001
	AGATCCACAAACGAGC-1_2	Neuronal	35.9857919933557	12	PCW12	0	NA	NA	FDR < 0.001
	AGATCCACACAATGAA-1_1	Micovillar	61.4010550687758	10	PCW10	0	62.8451557303437	0.0521340866197819	FDR < 0.001
	AGATCCAGTTCAAACC-1_2	Neuronal	90.8698081879564	12	PCW12	0	NA	NA	FDR < 0.001
	AGATCCAGTTCAAGGG-1_2	Sustentacular	82.0221668003438	12	PCW12	0.00072691343216208	NA	NA	FDR < 0.001
	AGATCCATCTGATTCT-1_2	Sustentacular	80.2764649618766	10	PCW10	0.00072691343216208	NA	NA	FDR < 0.001
	AGATCGTAGCTAGTTC-1_1	Micovillar	57.2000328570474	8	PCW8	0	55.8017879534763	0.106273838609646	FDR < 0.001
	AGATCGTAGGACTATA-1_1	Micovillar	66.1741656927132	12	PCW12	0	66.1674298572658	0.0332853027935724	FDR < 0.001
	AGATCGTAGTTCCGTA-1_1	Micovillar	62.8756056017527	10	PCW10	0	62.8451557303437	0.0521340866197819	FDR < 0.001
	AGATCGTCAATAGTGA-1_2	Neuronal	43.5446933817644	12	PCW12	0	NA	NA	FDR < 0.001
	AGATCGTGTGAAGCTG-1_1	Micovillar	62.0036168572788	12	PCW12	0	66.1674298572658	0.0332853027935724	FDR < 0.001
	AGATCGTTCCGTGTGG-1_1	Micovillar	60.2961751672452	10	PCW10	0	62.8451557303437	0.0521340866197819	FDR < 0.001
	AGATCGTTCTTGGCTC-1_1	Neuronal	41.3981563142056	7	PCW7	0	NA	NA	FDR < 0.001
	AGATGAAAGTCGAATA-1_2	Micovillar	66.5584341010447	12	PCW12	0	66.1674298572658	0.0332853027935724	FDR < 0.001
	AGATGAAGTATACGGG-1_1	Sustentacular	62.5407993744804	8	PCW8	0.00072691343216208	NA	NA	FDR < 0.001
	AGATGCTAGAGGTATT-1_1	Neuronal	32.3660429266524	10	PCW10	0	NA	NA	FDR < 0.001
	AGATGCTAGATGCTGG-1_2	Neuronal	43.1284681108036	10	PCW10	0	NA	NA	FDR < 0.001
	AGATGCTCATCACAGT-1_2	Micovillar	64.6813921625612	10	PCW10	0	62.8451557303437	0.0521340866197819	FDR < 0.001
	AGATGCTGTACCCGCA-1_2	Neuronal	42.9370729534553	10	PCW10	0	NA	NA	FDR < 0.001
	AGATGCTTCAAGTCTG-1_1	Sustentacular	58.799164016516	7	PCW7	0.00072691343216208	NA	NA	FDR < 0.001
	AGATGCTTCACCTGTC-1_2	Sustentacular	73.0233297776944	12	PCW12	0.00072691343216208	NA	NA	FDR < 0.001
	AGATGCTTCGAGAAAT-1_2	Micovillar	65.2703208211003	10	PCW10	0	62.8451557303437	0.0521340866197819	FDR < 0.001
	AGCATCATCTGTAAGC-1_2	Neuronal	89.3097219373967	10	PCW10	0	NA	NA	FDR < 0.001
	AGCCAATAGCAAACAT-1_2	Neuronal	94.0310246714947	12	PCW12	0	NA	NA	FDR < 0.001
	AGCCAATAGGCACAAC-1_2	Micovillar	79.8887568685096	12	PCW12	0	66.1674298572658	0.0332853027935724	FDR < 0.001
	AGCCAATAGTGCAACG-1_1	Micovillar	74.0845065763583	10	PCW10	0	62.8451557303437	0.0521340866197819	FDR < 0.001
	AGCCAATCACCCATAA-1_2	Micovillar	61.5272129166729	10	PCW10	0	62.8451557303437	0.0521340866197819	FDR < 0.001
	AGCCAATGTATGCGTT-1_1	Neuronal	30.2844533737298	10	PCW10	0	NA	NA	FDR < 0.001
	AGCCAATGTGACAGCA-1_2	Micovillar	66.7111252089492	12	PCW12	0	66.1674298572658	0.0332853027935724	FDR < 0.001
	AGCCACGAGAGCTGAC-1_1	Micovillar	62.0875557580051	10	PCW10	0	62.8451557303437	0.0521340866197819	FDR < 0.001
	AGCCACGAGCTGAAAT-1_1	Micovillar	62.2997293377996	10	PCW10	0	62.8451557303437	0.0521340866197819	FDR < 0.001
	AGCCACGCAACACAAA-1_2	Neuronal	42.5767140746735	10	PCW10	0	NA	NA	FDR < 0.001
	AGCCACGCATTGCTTT-1_1	Sustentacular	82.1197443442873	10	PCW10	0.00072691343216208	NA	NA	FDR < 0.001
	AGCCACGGTGGACTGA-1_2	Micovillar	65.5482687519083	12	PCW12	0	66.1674298572658	0.0332853027935724	FDR < 0.001
	AGCCACGTCTGCAGCG-1_2	Micovillar	65.5101484039137	10	PCW10	0	62.8451557303437	0.0521340866197819	FDR < 0.001
	AGCCAGCAGGCTAGCA-1_2	Neuronal	57.7652631689955	12	PCW12	0	NA	NA	FDR < 0.001
	AGCCAGCGTTTGAAAG-1_1	Micovillar	80.7573311513241	10	PCW10	0	62.8451557303437	0.0521340866197819	FDR < 0.001
	AGCGATTCAATTCTTC-1_2	Micovillar	78.3423918583956	12	PCW12	0	66.1674298572658	0.0332853027935724	FDR < 0.001
	AGCGATTCACCTGCGA-1_2	Micovillar	66.9756767483119	12	PCW12	0	66.1674298572658	0.0332853027935724	FDR < 0.001
	AGCGATTGTTCGGTAT-1_2	Micovillar	63.6373514742966	10	PCW10	0	62.8451557303437	0.0521340866197819	FDR < 0.001
	AGCGATTGTTCTCAGA-1_1	Sustentacular	69.9776112776919	10	PCW10	0.00072691343216208	NA	NA	FDR < 0.001
	AGCGATTTCCCGAGGT-1_1	Sustentacular	71.0107818197459	10	PCW10	0.00072691343216208	NA	NA	FDR < 0.001
	AGCGATTTCCGATTAG-1_2	Micovillar	78.7363905541778	12	PCW12	0	66.1674298572658	0.0332853027935724	FDR < 0.001
	AGCGATTTCCGGACGT-1_2	Neuronal	56.7698419422155	12	PCW12	0	NA	NA	FDR < 0.001
	AGCGATTTCCGTGGCA-1_1	Micovillar	62.9397389462332	10	PCW10	0	62.8451557303437	0.0521340866197819	FDR < 0.001
	AGCGATTTCTTCGGTC-1_2	Micovillar	82.2881420096033	10	PCW10	0	62.8451557303437	0.0521340866197819	FDR < 0.001
	AGCGCCAAGCTGTCCG-1_1	Neuronal	40.7289909960265	7	PCW7	0	NA	NA	FDR < 0.001
	AGCGCCAAGTGAATAC-1_2	Neuronal	42.4557050041086	10	PCW10	0	NA	NA	FDR < 0.001
	AGCGCCACAAGGCGTA-1_2	Neuronal	32.3511228991769	12	PCW12	0	NA	NA	FDR < 0.001
	AGCGCCACATGAGATA-1_1	Sustentacular	65.7553292762962	10	PCW10	0.00072691343216208	NA	NA	FDR < 0.001
	AGCGCCAGTCTCGCGA-1_2	Micovillar	74.7995041302269	10	PCW10	0	62.8451557303437	0.0521340866197819	FDR < 0.001
	AGCGCCATCAAGGTGG-1_2	Micovillar	64.8822750930181	10	PCW10	0	62.8451557303437	0.0521340866197819	FDR < 0.001
	AGCGCCATCACCTTAT-1_1	Micovillar	54.0925600807947	10	PCW10	0	62.8451557303437	0.0521340866197819	FDR < 0.001
	AGCGCCATCGACATTG-1_2	Sustentacular	76.5232745048576	12	PCW12	0.00072691343216208	NA	NA	FDR < 0.001
	AGCGCCATCTCCGTGT-1_1	Micovillar	50.6004385686338	10	PCW10	0	62.8451557303437	0.0521340866197819	FDR < 0.001
	AGCGCCATCTCGCTCA-1_1	Neuronal	2.10643859230678	10	PCW10	0	NA	NA	FDR < 0.001
	AGCGCTGAGCCTCTGG-1_2	Sustentacular	82.5531314803598	12	PCW12	0.00072691343216208	NA	NA	FDR < 0.001
	AGCGCTGCAAGTGCAG-1_1	Neuronal	1.14755216401499	10	PCW10	0	NA	NA	FDR < 0.001
	AGCGCTGTCACAATGC-1_2	Neuronal	42.1207523420975	12	PCW12	0	NA	NA	FDR < 0.001
	AGCGCTGTCGGTTAGT-1_1	Neuronal	42.8745844633557	12	PCW12	0	NA	NA	FDR < 0.001
	AGCGCTGTCTGCTTAT-1_2	Micovillar	65.3870094629975	10	PCW10	0	62.8451557303437	0.0521340866197819	FDR < 0.001
	AGCGTATAGCCATCCG-1_1	Sustentacular	60.8637233415367	8	PCW8	0.00072691343216208	NA	NA	FDR < 0.001
	AGCGTATAGTCATGAA-1_1	Neuronal	27.0587285063996	12	PCW12	0	NA	NA	FDR < 0.001
	AGCGTATCAGTCTCTC-1_1	Neuronal	42.8745844633557	8	PCW8	0	NA	NA	FDR < 0.001
	AGCGTATCATTGGATC-1_1	Sustentacular	62.4086678086341	10	PCW10	0.00072691343216208	NA	NA	FDR < 0.001
	AGCGTATCATTGTAGC-1_2	Micovillar	67.5080364537769	10	PCW10	0	62.8451557303437	0.0521340866197819	FDR < 0.001
	AGCGTATTCTTACCGC-1_2	Micovillar	62.3401726235817	12	PCW12	0	66.1674298572658	0.0332853027935724	FDR < 0.001
	AGCGTCGAGATTAGCA-1_1	Neuronal	56.5502190220665	8	PCW8	0	NA	NA	FDR < 0.001
	AGCGTCGAGGCCTTCG-1_2	Neuronal	88.1226576902825	12	PCW12	0	NA	NA	FDR < 0.001
	AGCGTCGCAATGCAGG-1_2	Neuronal	93.4374115286997	12	PCW12	0	NA	NA	FDR < 0.001
	AGCGTCGTCACCTCTG-1_1	Micovillar	60.6670763647594	12	PCW12	0	66.1674298572658	0.0332853027935724	FDR < 0.001
	AGCTACAAGTGATCGG-1_1	Sustentacular	81.6011949860644	10	PCW10	0.00072691343216208	NA	NA	FDR < 0.001
	AGCTACAGTCCACAGC-1_2	Neuronal	91.8727243223517	12	PCW12	0	NA	NA	FDR < 0.001
	AGCTCAAAGACGCAGT-1_1	Micovillar	62.4736504461554	10	PCW10	0	62.8451557303437	0.0521340866197819	FDR < 0.001
	AGCTCAAAGACTTCGT-1_1	Micovillar	54.1864010314884	8	PCW8	0	55.8017879534763	0.106273838609646	FDR < 0.001
	AGCTCAAAGGGCGAAG-1_1	Micovillar	66.5584341010447	12	PCW12	0	66.1674298572658	0.0332853027935724	FDR < 0.001
	AGCTCAACACCCTTGT-1_2	Neuronal	0.0555090402248045	12	PCW12	0	NA	NA	FDR < 0.001
	AGCTCAATCATTACGG-1_2	Micovillar	83.2923959961598	12	PCW12	0	66.1674298572658	0.0332853027935724	FDR < 0.001
	AGCTCAATCTAGGCCG-1_2	Micovillar	64.5784631569713	12	PCW12	0	66.1674298572658	0.0332853027935724	FDR < 0.001
	AGCTTCCCACGTTGGC-1_2	Sustentacular	65.4394204529209	12	PCW12	0.00072691343216208	NA	NA	FDR < 0.001
	AGCTTCCCAGTAGAAT-1_2	Micovillar	53.3436029819768	12	PCW12	0	66.1674298572658	0.0332853027935724	FDR < 0.001
	AGCTTCCGTGGCTTAT-1_1	Neuronal	44.8767452090928	7	PCW7	0	NA	NA	FDR < 0.001
	AGCTTCCGTTCCGCAG-1_1	Micovillar	53.2771918007941	10	PCW10	0	62.8451557303437	0.0521340866197819	FDR < 0.001
	AGCTTCCTCCCTTGTG-1_2	Micovillar	66.1714298663272	12	PCW12	0	66.1674298572658	0.0332853027935724	FDR < 0.001
	AGCTTCCTCTCAACCC-1_2	Micovillar	60.7963161507354	12	PCW12	0	66.1674298572658	0.0332853027935724	FDR < 0.001
	AGGAAATAGCGTGTTT-1_2	Micovillar	68.6426581978693	10	PCW10	0	62.8451557303437	0.0521340866197819	FDR < 0.001
	AGGAAATCACGCTTAA-1_2	Micovillar	62.0464832813152	10	PCW10	0	62.8451557303437	0.0521340866197819	FDR < 0.001
	AGGAAATCATTAGGAA-1_2	Neuronal	40.4257968356486	12	PCW12	0	NA	NA	FDR < 0.001
	AGGAAATGTATTCTCT-1_1	Neuronal	104.116643049641	12	PCW12	0	NA	NA	FDR < 0.001
	AGGAAATTCAAGATAG-1_2	Sustentacular	69.0417652451468	12	PCW12	0.00072691343216208	NA	NA	FDR < 0.001
	AGGAAATTCCTCCACA-1_2	Micovillar	60.3604964516512	12	PCW12	0	66.1674298572658	0.0332853027935724	FDR < 0.001
	AGGAATACAGCAGGAT-1_2	Micovillar	67.0065087660049	12	PCW12	0	66.1674298572658	0.0332853027935724	FDR < 0.001
	AGGAATAGTCACTTCC-1_2	Sustentacular	64.0017482371265	10	PCW10	0.00072691343216208	NA	NA	FDR < 0.001
	AGGAATATCGAACACT-1_1	Sustentacular	70.0775738070364	8	PCW8	0.00072691343216208	NA	NA	FDR < 0.001
	AGGACGAAGCTGAAGC-1_1	Sustentacular	65.3974339461825	8	PCW8	0.00072691343216208	NA	NA	FDR < 0.001
	AGGACGAAGTTGTACC-1_2	Micovillar	75.9908654999811	12	PCW12	0	66.1674298572658	0.0332853027935724	FDR < 0.001
	AGGACGACACTGCGTG-1_2	Sustentacular	72.1454842596277	10	PCW10	0.00072691343216208	NA	NA	FDR < 0.001
	AGGACGACACTGTCGG-1_1	Neuronal	30.8969721682826	10	PCW10	0	NA	NA	FDR < 0.001
	AGGACGACAGCACACC-1_2	Sustentacular	78.0658353186301	10	PCW10	0.00072691343216208	NA	NA	FDR < 0.001
	AGGACGAGTCACAATC-1_1	Neuronal	39.8741362780231	10	PCW10	0	NA	NA	FDR < 0.001
	AGGACGAGTGCCGTAC-1_1	Micovillar	61.2243894774697	12	PCW12	0	66.1674298572658	0.0332853027935724	FDR < 0.001
	AGGACGATCACCCATC-1_1	Neuronal	42.8745844633557	7	PCW7	0	NA	NA	FDR < 0.001
	AGGACGATCCGTGGTG-1_2	Neuronal	37.6481590707496	12	PCW12	0	NA	NA	FDR < 0.001
	AGGACGATCGCTCATC-1_1	Neuronal	30.3630234331344	12	PCW12	0	NA	NA	FDR < 0.001
	AGGACTTAGACAGTCG-1_1	Micovillar	62.8971662254238	12	PCW12	0	66.1674298572658	0.0332853027935724	FDR < 0.001
	AGGACTTAGAGGATCC-1_2	Micovillar	63.4984276510309	12	PCW12	0	66.1674298572658	0.0332853027935724	FDR < 0.001
	AGGACTTCACTGATTG-1_1	Neuronal	73.593477681882	10	PCW10	0	NA	NA	FDR < 0.001
	AGGACTTCATAGGAGC-1_1	Neuronal	95.1470155971804	10	PCW10	0	NA	NA	FDR < 0.001
	AGGACTTTCCCAGCGA-1_2	Sustentacular	79.3034430664557	10	PCW10	0.00072691343216208	NA	NA	FDR < 0.001
	AGGACTTTCCGCCTAT-1_2	Micovillar	49.8253423061309	10	PCW10	0	62.8451557303437	0.0521340866197819	FDR < 0.001
	AGGACTTTCGAATGCT-1_2	Micovillar	64.9178007374505	10	PCW10	0	62.8451557303437	0.0521340866197819	FDR < 0.001
	AGGAGGTAGGAGGCAG-1_2	Micovillar	65.96892194063	12	PCW12	0	66.1674298572658	0.0332853027935724	FDR < 0.001
	AGGAGGTAGGCGAAGG-1_2	Sustentacular	65.6741675797959	12	PCW12	0.00072691343216208	NA	NA	FDR < 0.001
	AGGAGGTCAAAGCGTG-1_2	Neuronal	97.7414304474387	12	PCW12	0	NA	NA	FDR < 0.001
	AGGAGGTCACTTCTCG-1_2	Micovillar	63.3317250604324	12	PCW12	0	66.1674298572658	0.0332853027935724	FDR < 0.001
	AGGAGGTCAGGTTCGC-1_2	Sustentacular	76.0210681890732	10	PCW10	0.00072691343216208	NA	NA	FDR < 0.001
	AGGAGGTCATAGCACT-1_1	Micovillar	55.6753429444287	8	PCW8	0	55.8017879534763	0.106273838609646	FDR < 0.001
	AGGAGGTGTTATCTTC-1_2	Sustentacular	62.3491319522179	10	PCW10	0.00072691343216208	NA	NA	FDR < 0.001
	AGGAGGTTCAACTACG-1_1	Micovillar	61.4798971982069	10	PCW10	0	62.8451557303437	0.0521340866197819	FDR < 0.001
	AGGATAAAGAGTCACG-1_1	Micovillar	54.316959496352	8	PCW8	0	55.8017879534763	0.106273838609646	FDR < 0.001
	AGGATAACACGTGAGA-1_2	Micovillar	62.0036168572788	10	PCW10	0	62.8451557303437	0.0521340866197819	FDR < 0.001
	AGGATAATCTCCGTGT-1_2	Sustentacular	66.113726843095	10	PCW10	0.00072691343216208	NA	NA	FDR < 0.001
	AGGATCTGTACGCGTC-1_1	Sustentacular	69.7639527083933	10	PCW10	0.00072691343216208	NA	NA	FDR < 0.001
	AGGATCTGTGGTCAAG-1_1	Neuronal	39.9109602144134	10	PCW10	0	NA	NA	FDR < 0.001
	AGGATCTTCGCAGATT-1_2	Neuronal	105.742815135738	10	PCW10	0	NA	NA	FDR < 0.001
	AGGCATTAGCGTGTCC-1_2	Micovillar	63.3818784029616	12	PCW12	0	66.1674298572658	0.0332853027935724	FDR < 0.001
	AGGCATTCAATGAACA-1_2	Micovillar	62.4736504461554	10	PCW10	0	62.8451557303437	0.0521340866197819	FDR < 0.001
	AGGCATTCAGGTATGG-1_1	Neuronal	24.5633433669069	10	PCW10	0	NA	NA	FDR < 0.001
	AGGCATTCATTGTACG-1_2	Micovillar	66.441835081025	10	PCW10	0	62.8451557303437	0.0521340866197819	FDR < 0.001
	AGGCATTGTAGTTCCA-1_1	Sustentacular	57.7627384502095	7	PCW7	0.00072691343216208	NA	NA	FDR < 0.001
	AGGCATTTCAAACTGC-1_2	Micovillar	68.2146857772355	12	PCW12	0	66.1674298572658	0.0332853027935724	FDR < 0.001
	AGGCATTTCTGACGCG-1_1	Neuronal	42.9065299256448	10	PCW10	0	NA	NA	FDR < 0.001
	AGGCATTTCTTACGTT-1_2	Sustentacular	73.8780275613343	10	PCW10	0.00072691343216208	NA	NA	FDR < 0.001
	AGGCCACAGCTACAAA-1_2	Micovillar	66.2348125220052	10	PCW10	0	62.8451557303437	0.0521340866197819	FDR < 0.001
	AGGCCACAGCTGTGCC-1_2	Micovillar	65.0588852983648	12	PCW12	0	66.1674298572658	0.0332853027935724	FDR < 0.001
	AGGCCACAGGGCGAGA-1_2	Neuronal	21.2985009057472	10	PCW10	0	NA	NA	FDR < 0.001
	AGGCCACGTCTGATCA-1_2	Micovillar	82.8461893956079	12	PCW12	0	66.1674298572658	0.0332853027935724	FDR < 0.001
	AGGCCACTCCAACCGG-1_2	Sustentacular	72.7172406131743	12	PCW12	0.00072691343216208	NA	NA	FDR < 0.001
	AGGCTGCAGCTGCCAC-1_1	Neuronal	43.483887931728	8	PCW8	0	NA	NA	FDR < 0.001
	AGGCTGCAGGAAGTCC-1_2	Micovillar	65.7256864000169	10	PCW10	0	62.8451557303437	0.0521340866197819	FDR < 0.001
	AGGCTGCAGGTCGTAG-1_2	Neuronal	36.1946474369936	12	PCW12	0	NA	NA	FDR < 0.001
	AGGCTGCCAACGACAG-1_2	Neuronal	37.8028983381493	10	PCW10	0	NA	NA	FDR < 0.001
	AGGCTGCCACACACGC-1_1	Neuronal	29.6365739256091	12	PCW12	0	NA	NA	FDR < 0.001
	AGGCTGCCACCAGCGT-1_1	Neuronal	99.5556018076689	8	PCW8	0	NA	NA	FDR < 0.001
	AGGCTGCGTAATCAGA-1_1	Micovillar	57.4875787547087	10	PCW10	0	62.8451557303437	0.0521340866197819	FDR < 0.001
	AGGCTGCGTCACGACC-1_2	Sustentacular	81.1432823619058	10	PCW10	0.00072691343216208	NA	NA	FDR < 0.001
	AGGCTGCTCACCTCTG-1_2	Neuronal	38.52322632827	10	PCW10	0	NA	NA	FDR < 0.001
	AGGGAGTCAAGCCCAC-1_2	Sustentacular	81.4787595740865	10	PCW10	0.00072691343216208	NA	NA	FDR < 0.001
	AGGGAGTCAATTGAAG-1_2	Sustentacular	78.0555863048925	12	PCW12	0.00072691343216208	NA	NA	FDR < 0.001
	AGGGAGTGTGGAGGTT-1_1	Neuronal	81.3692751754071	8	PCW8	0	NA	NA	FDR < 0.001
	AGGGAGTGTTTCTATC-1_2	Micovillar	54.5490800784968	10	PCW10	0	62.8451557303437	0.0521340866197819	FDR < 0.001
	AGGGAGTTCCACAAGT-1_2	Micovillar	63.8708281129907	12	PCW12	0	66.1674298572658	0.0332853027935724	FDR < 0.001
	AGGGAGTTCCTGGGAC-1_1	Neuronal	79.8333413474229	8	PCW8	0	NA	NA	FDR < 0.001
	AGGGCCTGTACAAGTA-1_2	Micovillar	69.852063388599	12	PCW12	0	66.1674298572658	0.0332853027935724	FDR < 0.001
	AGGGCCTGTAGTCGGA-1_2	Sustentacular	60.1469114871006	12	PCW12	0.00072691343216208	NA	NA	FDR < 0.001
	AGGGCCTGTCAGTCTA-1_1	Neuronal	100.343439386697	12	PCW12	0	NA	NA	FDR < 0.001
	AGGGCCTGTGACGCCT-1_1	Micovillar	78.5901333042402	10	PCW10	0	62.8451557303437	0.0521340866197819	FDR < 0.001
	AGGGCCTGTTCGCGTG-1_2	Micovillar	54.8338662639557	10	PCW10	0	62.8451557303437	0.0521340866197819	FDR < 0.001
	AGGGCCTTCGGCCTTT-1_2	Sustentacular	76.2402083147298	12	PCW12	0.00072691343216208	NA	NA	FDR < 0.001
	AGGGCCTTCTGCTAGA-1_2	Micovillar	72.4798872938116	10	PCW10	0	62.8451557303437	0.0521340866197819	FDR < 0.001
	AGGGCCTTCTGGAGAG-1_1	Micovillar	51.1973330230906	10	PCW10	0	62.8451557303437	0.0521340866197819	FDR < 0.001
	AGGGCTCAGTAATTGG-1_1	Micovillar	58.0710588503094	8	PCW8	0	55.8017879534763	0.106273838609646	FDR < 0.001
	AGGGCTCCATAGAAAC-1_1	Neuronal	82.5137815098242	10	PCW10	0	NA	NA	FDR < 0.001
	AGGGCTCCATCCAATG-1_1	Neuronal	82.8826349808946	10	PCW10	0	NA	NA	FDR < 0.001
	AGGGCTCCATCCGCGA-1_1	Neuronal	82.7222669653202	7	PCW7	0	NA	NA	FDR < 0.001
	AGGGCTCGTCATCGGC-1_1	Neuronal	38.1119660060949	10	PCW10	0	NA	NA	FDR < 0.001
	AGGGCTCGTCCCTGTT-1_2	Neuronal	28.3422487898884	10	PCW10	0	NA	NA	FDR < 0.001
	AGGGCTCGTTGTGCCG-1_1	Neuronal	30.4031843820293	10	PCW10	0	NA	NA	FDR < 0.001
	AGGGCTCTCGATCCCT-1_1	Micovillar	65.0588852983648	10	PCW10	0	62.8451557303437	0.0521340866197819	FDR < 0.001
	AGGGTCCAGATACAGT-1_1	Sustentacular	58.395102427404	8	PCW8	0.00072691343216208	NA	NA	FDR < 0.001
	AGGGTCCTCATGGTAC-1_2	Neuronal	90.4809061113007	12	PCW12	0	NA	NA	FDR < 0.001
	AGGGTGAAGCACTAGG-1_2	Neuronal	79.0683188248707	12	PCW12	0	NA	NA	FDR < 0.001
	AGGGTGAAGGTTAAAC-1_2	Micovillar	65.0241006294724	10	PCW10	0	62.8451557303437	0.0521340866197819	FDR < 0.001
	AGGGTGACAGCTGTCG-1_2	Neuronal	43.1745649125939	10	PCW10	0	NA	NA	FDR < 0.001
	AGGGTGAGTAAGAACT-1_2	Neuronal	85.1920594271182	10	PCW10	0	NA	NA	FDR < 0.001
	AGGGTGAGTAGGTAGC-1_1	Sustentacular	75.7329701108852	12	PCW12	0.00072691343216208	NA	NA	FDR < 0.001
	AGGGTGAGTCTGTCCT-1_2	Micovillar	68.6787622242552	10	PCW10	0	62.8451557303437	0.0521340866197819	FDR < 0.001
	AGGGTGATCCGCACTT-1_1	Micovillar	62.0036168572788	12	PCW12	0	66.1674298572658	0.0332853027935724	FDR < 0.001
	AGGGTTTCAAAGGCTG-1_2	Sustentacular	71.8565080203022	12	PCW12	0.00072691343216208	NA	NA	FDR < 0.001
	AGGGTTTCAATTGAGA-1_2	Micovillar	56.288232267488	10	PCW10	0	62.8451557303437	0.0521340866197819	FDR < 0.001
	AGGGTTTCACTCCACT-1_1	Micovillar	52.528181012563	8	PCW8	0	55.8017879534763	0.106273838609646	FDR < 0.001
	AGGGTTTCAGACTGCC-1_1	Micovillar	64.1833066003516	12	PCW12	0	66.1674298572658	0.0332853027935724	FDR < 0.001
	AGGGTTTGTATCACCA-1_2	Neuronal	88.6894266892518	12	PCW12	0	NA	NA	FDR < 0.001
	AGGGTTTGTGGTTTAC-1_1	Neuronal	39.8613385074998	10	PCW10	0	NA	NA	FDR < 0.001
	AGGGTTTGTTAAGCAA-1_2	Micovillar	68.0958596840409	12	PCW12	0	66.1674298572658	0.0332853027935724	FDR < 0.001
	AGGGTTTTCCACGAAT-1_1	Neuronal	42.0218815399984	7	PCW7	0	NA	NA	FDR < 0.001
	AGGGTTTTCGCTGACG-1_2	Micovillar	67.5416626206458	10	PCW10	0	62.8451557303437	0.0521340866197819	FDR < 0.001
	AGGGTTTTCTACCAGA-1_1	Micovillar	58.0066023178424	12	PCW12	0	66.1674298572658	0.0332853027935724	FDR < 0.001
	AGGGTTTTCTTGCAGA-1_2	Micovillar	67.6842561713771	10	PCW10	0	62.8451557303437	0.0521340866197819	FDR < 0.001
	AGGTAGGAGCTCGGCT-1_1	Sustentacular	72.8696023482025	10	PCW10	0.00072691343216208	NA	NA	FDR < 0.001
	AGGTAGGCAAGGCTTT-1_2	Micovillar	64.9962705411766	10	PCW10	0	62.8451557303437	0.0521340866197819	FDR < 0.001
	AGGTAGGCAAGTATCC-1_2	Micovillar	61.7239118878702	10	PCW10	0	62.8451557303437	0.0521340866197819	FDR < 0.001
	AGGTAGGCAGGCACTC-1_2	Micovillar	75.1327912721674	10	PCW10	0	62.8451557303437	0.0521340866197819	FDR < 0.001
	AGGTAGGGTTTGAACC-1_2	Micovillar	78.9174584522076	10	PCW10	0	62.8451557303437	0.0521340866197819	FDR < 0.001
	AGGTAGGTCGTCAACA-1_1	Micovillar	72.6368114081847	12	PCW12	0	66.1674298572658	0.0332853027935724	FDR < 0.001
	AGGTAGGTCTCACTCG-1_2	Sustentacular	75.6428793838367	12	PCW12	0.00072691343216208	NA	NA	FDR < 0.001
	AGGTCATAGTAGCATA-1_1	Neuronal	70.9191215228105	10	PCW10	0	NA	NA	FDR < 0.001
	AGGTCATGTAGGTTTC-1_1	Neuronal	65.6652932383032	8	PCW8	0	NA	NA	FDR < 0.001
	AGGTCATGTGGCATCC-1_1	Neuronal	41.9856640528643	10	PCW10	0	NA	NA	FDR < 0.001
	AGGTCATTCCGATAAC-1_1	Sustentacular	65.9841390476223	8	PCW8	0.00072691343216208	NA	NA	FDR < 0.001
	AGGTCATTCGGATACT-1_1	Neuronal	34.7471443915676	10	PCW10	0	NA	NA	FDR < 0.001
	AGGTCATTCTGTGCGG-1_2	Neuronal	83.5240392564248	12	PCW12	0	NA	NA	FDR < 0.001
	AGGTCTAAGCATCAGG-1_2	Micovillar	68.751293766933	10	PCW10	0	62.8451557303437	0.0521340866197819	FDR < 0.001
	AGGTCTACAGCGGATA-1_2	Micovillar	64.6610475783334	10	PCW10	0	62.8451557303437	0.0521340866197819	FDR < 0.001
	AGGTCTAGTGTGTCGC-1_2	Sustentacular	70.4925688695835	10	PCW10	0.00072691343216208	NA	NA	FDR < 0.001
	AGGTCTATCGCCGATG-1_2	Sustentacular	66.1530151000779	12	PCW12	0.00072691343216208	NA	NA	FDR < 0.001
	AGGTGTTAGGAGTATT-1_2	Neuronal	41.9856640528643	10	PCW10	0	NA	NA	FDR < 0.001
	AGGTGTTCAAACCATC-1_2	Micovillar	62.9397389462332	10	PCW10	0	62.8451557303437	0.0521340866197819	FDR < 0.001
	AGGTGTTCAAATGCTC-1_1	Neuronal	44.3837905397307	7	PCW7	0	NA	NA	FDR < 0.001
	AGGTGTTCACTACCGG-1_1	Neuronal	32.0264914601796	10	PCW10	0	NA	NA	FDR < 0.001
	AGGTGTTCAGCTTCCT-1_1	Micovillar	85.1095961367852	12	PCW12	0	66.1674298572658	0.0332853027935724	FDR < 0.001
	AGGTGTTGTAGACGTG-1_2	Micovillar	64.8176493545266	12	PCW12	0	66.1674298572658	0.0332853027935724	FDR < 0.001
	AGGTGTTGTTGATCGT-1_1	Neuronal	45.4284932184139	8	PCW8	0	NA	NA	FDR < 0.001
	AGGTGTTTCGAGTGAG-1_1	Micovillar	71.2359928363749	10	PCW10	0	62.8451557303437	0.0521340866197819	FDR < 0.001
	AGGTTACAGGGCGAAG-1_2	Micovillar	77.1473525962805	12	PCW12	0	66.1674298572658	0.0332853027935724	FDR < 0.001
	AGGTTACCACCTCGTT-1_2	Micovillar	58.996846211287	12	PCW12	0	66.1674298572658	0.0332853027935724	FDR < 0.001
	AGGTTACCACGCCAGT-1_2	Neuronal	83.1884577151918	12	PCW12	0	NA	NA	FDR < 0.001
	AGGTTACGTACGTACT-1_1	Neuronal	28.1167362403582	10	PCW10	0	NA	NA	FDR < 0.001
	AGGTTGTAGGGAGGAC-1_2	Neuronal	38.9351429075724	10	PCW10	0	NA	NA	FDR < 0.001
	AGGTTGTGTGACTGTT-1_1	Micovillar	59.7848766547481	8	PCW8	0	55.8017879534763	0.106273838609646	FDR < 0.001
	AGGTTGTTCCAATCCC-1_1	Neuronal	43.7823857270515	8	PCW8	0	NA	NA	FDR < 0.001
	AGTAACCAGGGTAATT-1_2	Micovillar	60.6599278240518	10	PCW10	0	62.8451557303437	0.0521340866197819	FDR < 0.001
	AGTAACCAGTCGAAAT-1_2	Neuronal	28.4922200643635	12	PCW12	0	NA	NA	FDR < 0.001
	AGTAACCAGTTAGTGA-1_1	Sustentacular	75.1164131513903	10	PCW10	0.00072691343216208	NA	NA	FDR < 0.001
	AGTAACCCACTGGCGT-1_1	Micovillar	58.2968903648482	12	PCW12	0	66.1674298572658	0.0332853027935724	FDR < 0.001
	AGTAACCGTAACAGTA-1_1	Neuronal	35.6775891730455	10	PCW10	0	NA	NA	FDR < 0.001
	AGTAACCGTGCCTACG-1_1	Neuronal	30.7280278711238	10	PCW10	0	NA	NA	FDR < 0.001
	AGTAACCTCCGCTAGG-1_1	Micovillar	57.4333736792608	10	PCW10	0	62.8451557303437	0.0521340866197819	FDR < 0.001
	AGTAACCTCGGCCAAC-1_2	Micovillar	62.9397389462332	10	PCW10	0	62.8451557303437	0.0521340866197819	FDR < 0.001
	AGTACCACAAGAGGTC-1_1	Neuronal	37.0896419659809	8	PCW8	0	NA	NA	FDR < 0.001
	AGTACCACACGCGTCA-1_1	Micovillar	70.3202449953186	12	PCW12	0	66.1674298572658	0.0332853027935724	FDR < 0.001
	AGTACCACAGCGACCT-1_1	Micovillar	60.6092941538489	8	PCW8	0	55.8017879534763	0.106273838609646	FDR < 0.001
	AGTACCATCCCTATTA-1_1	Micovillar	61.2859595899714	12	PCW12	0	66.1674298572658	0.0332853027935724	FDR < 0.001
	AGTACCATCTCCCATG-1_1	Micovillar	70.0081625482627	12	PCW12	0	66.1674298572658	0.0332853027935724	FDR < 0.001
	AGTACTGCATCCGGCA-1_1	Micovillar	54.9544539329284	8	PCW8	0	55.8017879534763	0.106273838609646	FDR < 0.001
	AGTACTGGTAGAATAC-1_2	Sustentacular	76.2402604992106	10	PCW10	0.00072691343216208	NA	NA	FDR < 0.001
	AGTACTGGTCGAGATG-1_1	Micovillar	72.3762687936074	12	PCW12	0	66.1674298572658	0.0332853027935724	FDR < 0.001
	AGTACTGTCACCATAG-1_2	Sustentacular	75.0632918469827	12	PCW12	0.00072691343216208	NA	NA	FDR < 0.001
	AGTACTGTCCGTAATG-1_2	Micovillar	62.0959143450328	10	PCW10	0	62.8451557303437	0.0521340866197819	FDR < 0.001
	AGTAGCTCACGTCATA-1_1	Neuronal	100.329455786319	7	PCW7	0	NA	NA	FDR < 0.001
	AGTAGCTGTATCAGCT-1_2	Micovillar	72.331771633443	12	PCW12	0	66.1674298572658	0.0332853027935724	FDR < 0.001
	AGTAGTCAGACGACGT-1_2	Neuronal	42.6341997415814	10	PCW10	0	NA	NA	FDR < 0.001
	AGTAGTCAGATGGGCT-1_2	Micovillar	65.3290105283221	10	PCW10	0	62.8451557303437	0.0521340866197819	FDR < 0.001
	AGTAGTCAGTCCCAAT-1_2	Neuronal	93.5543383039702	12	PCW12	0	NA	NA	FDR < 0.001
	AGTAGTCCAAGGGCAT-1_1	Neuronal	38.9996106824157	7	PCW7	0	NA	NA	FDR < 0.001
	AGTAGTCCAATTCTCT-1_2	Neuronal	102.045140788767	12	PCW12	0	NA	NA	FDR < 0.001
	AGTAGTCGTCACAGAG-1_1	Neuronal	54.8612487935351	10	PCW10	0	NA	NA	FDR < 0.001
	AGTAGTCGTGGTACAG-1_2	Sustentacular	73.7502009122195	10	PCW10	0.00072691343216208	NA	NA	FDR < 0.001
	AGTAGTCTCGTTAGAC-1_1	Neuronal	10.423584338486	12	PCW12	0	NA	NA	FDR < 0.001
	AGTCAACAGAAGGGAT-1_1	Neuronal	19.1117321742347	12	PCW12	0	NA	NA	FDR < 0.001
	AGTCAACAGCCGCTTG-1_2	Neuronal	32.523445206276	12	PCW12	0	NA	NA	FDR < 0.001
	AGTCAACAGCTCGTGC-1_1	Micovillar	72.6882377313049	10	PCW10	0	62.8451557303437	0.0521340866197819	FDR < 0.001
	AGTCAACCAGAGGGTT-1_1	Micovillar	58.7904054742863	10	PCW10	0	62.8451557303437	0.0521340866197819	FDR < 0.001
	AGTCAACGTCATAGTC-1_2	Sustentacular	65.3131156141633	10	PCW10	0.00072691343216208	NA	NA	FDR < 0.001
	AGTCAACGTTGACTAC-1_2	Neuronal	24.9483704038564	12	PCW12	0	NA	NA	FDR < 0.001
	AGTCACAAGCCGCTTG-1_2	Micovillar	61.7317732876508	12	PCW12	0	66.1674298572658	0.0332853027935724	FDR < 0.001
	AGTCACAAGTCCCAAT-1_2	Micovillar	70.8846585442783	10	PCW10	0	62.8451557303437	0.0521340866197819	FDR < 0.001
	AGTCACAGTATCAGGG-1_1	Micovillar	68.5349912654697	10	PCW10	0	62.8451557303437	0.0521340866197819	FDR < 0.001
	AGTCACATCTGGGATT-1_2	Neuronal	39.9908903296988	12	PCW12	0	NA	NA	FDR < 0.001
	AGTCATGAGACTTGTC-1_2	Neuronal	48.0946511279189	10	PCW10	0	NA	NA	FDR < 0.001
	AGTCATGAGATGGCGT-1_2	Micovillar	66.3017400725609	12	PCW12	0	66.1674298572658	0.0332853027935724	FDR < 0.001
	AGTCATGAGGACTATA-1_2	Micovillar	58.400335411933	12	PCW12	0	66.1674298572658	0.0332853027935724	FDR < 0.001
	AGTCATGGTATCGATC-1_2	Neuronal	42.3613519702098	10	PCW10	0	NA	NA	FDR < 0.001
	AGTCATGGTGAGACCA-1_2	Sustentacular	73.1511630344922	10	PCW10	0.00072691343216208	NA	NA	FDR < 0.001
	AGTCATGTCATCGGGC-1_1	Micovillar	70.6763628928377	10	PCW10	0	62.8451557303437	0.0521340866197819	FDR < 0.001
	AGTCATGTCGCAAGAG-1_2	Micovillar	79.9542470794566	12	PCW12	0	66.1674298572658	0.0332853027935724	FDR < 0.001
	AGTCATGTCTACGCGG-1_1	Neuronal	11.9336838366396	12	PCW12	0	NA	NA	FDR < 0.001
	AGTCTCCAGCTGTTAC-1_1	Micovillar	67.345593539706	12	PCW12	0	66.1674298572658	0.0332853027935724	FDR < 0.001
	AGTCTCCCACCATATG-1_2	Sustentacular	81.1442280194639	12	PCW12	0.00072691343216208	NA	NA	FDR < 0.001
	AGTCTCCCACGGTAGA-1_2	Micovillar	69.8227558653738	10	PCW10	0	62.8451557303437	0.0521340866197819	FDR < 0.001
	AGTCTCCCAGCGGATA-1_2	Sustentacular	63.0338878372668	12	PCW12	0.00072691343216208	NA	NA	FDR < 0.001
	AGTCTCCCATGGGATG-1_2	Sustentacular	78.7885436302519	10	PCW10	0.00072691343216208	NA	NA	FDR < 0.001
	AGTCTCCGTGTTACAC-1_1	Neuronal	40.8110953126581	7	PCW7	0	NA	NA	FDR < 0.001
	AGTCTCCGTTGCATTG-1_1	Micovillar	61.5272129166729	10	PCW10	0	62.8451557303437	0.0521340866197819	FDR < 0.001
	AGTGACTAGTAAACAC-1_1	Micovillar	52.5262348224513	10	PCW10	0	62.8451557303437	0.0521340866197819	FDR < 0.001
	AGTGACTCACCAGGTC-1_1	Neuronal	44.6787089398002	7	PCW7	0	NA	NA	FDR < 0.001
	AGTGACTCACTATGTG-1_1	Sustentacular	74.9388886997971	12	PCW12	0.00072691343216208	NA	NA	FDR < 0.001
	AGTGACTCATGACCCG-1_1	Neuronal	52.0733299327806	8	PCW8	0	NA	NA	FDR < 0.001
	AGTGACTGTTGAGAGC-1_2	Micovillar	57.8771818277125	10	PCW10	0	62.8451557303437	0.0521340866197819	FDR < 0.001
	AGTGACTGTTGGACCC-1_2	Micovillar	56.3034559324307	10	PCW10	0	62.8451557303437	0.0521340866197819	FDR < 0.001
	AGTGACTTCGGTAACT-1_2	Micovillar	69.1687609881175	10	PCW10	0	62.8451557303437	0.0521340866197819	FDR < 0.001
	AGTGATCAGACTGAGC-1_1	Sustentacular	70.0517758317955	8	PCW8	0.00072691343216208	NA	NA	FDR < 0.001
	AGTGATCCACAAGCCC-1_1	Neuronal	42.9194877063541	10	PCW10	0	NA	NA	FDR < 0.001
	AGTGATCGTAACATAG-1_2	Neuronal	87.2266001554307	12	PCW12	0	NA	NA	FDR < 0.001
	AGTGATCGTCCGAAAG-1_2	Micovillar	67.562423446572	12	PCW12	0	66.1674298572658	0.0332853027935724	FDR < 0.001
	AGTGATCGTCTAGGCC-1_2	Micovillar	62.7070233447871	12	PCW12	0	66.1674298572658	0.0332853027935724	FDR < 0.001
	AGTGATCGTTGAAGTA-1_1	Sustentacular	72.5355551183704	10	PCW10	0.00072691343216208	NA	NA	FDR < 0.001
	AGTGATCTCCGTGGTG-1_1	Neuronal	42.0496233646234	7	PCW7	0	NA	NA	FDR < 0.001
	AGTGCCGAGAGCTGCA-1_1	Neuronal	33.4246180350911	10	PCW10	0	NA	NA	FDR < 0.001
	AGTGCCGAGTGCTCAT-1_2	Micovillar	66.4492329780963	12	PCW12	0	66.1674298572658	0.0332853027935724	FDR < 0.001
	AGTGCCGCAATGCTCA-1_1	Neuronal	85.9589058786222	10	PCW10	0	NA	NA	FDR < 0.001
	AGTGCCGCACTGATTG-1_2	Micovillar	57.6284098755652	10	PCW10	0	62.8451557303437	0.0521340866197819	FDR < 0.001
	AGTGCCGGTGAGGAAA-1_2	Micovillar	86.9161967891016	12	PCW12	0	66.1674298572658	0.0332853027935724	FDR < 0.001
	AGTGCCGGTTCATCTT-1_2	Micovillar	68.2609575466264	12	PCW12	0	66.1674298572658	0.0332853027935724	FDR < 0.001
	AGTGCCGGTTGTACGT-1_2	Neuronal	101.156022345892	12	PCW12	0	NA	NA	FDR < 0.001
	AGTGCCGTCTAGACCA-1_2	Neuronal	84.7265192181165	10	PCW10	0	NA	NA	FDR < 0.001
	AGTGTTGAGCTGACTT-1_2	Neuronal	73.6694191121154	12	PCW12	0	NA	NA	FDR < 0.001
	AGTGTTGAGGTGATCG-1_1	Micovillar	54.2371942663669	7	PCW7	0	52.3271341055991	0.109069305737803	FDR < 0.001
	AGTGTTGCACAGTGAG-1_2	Micovillar	64.262014229418	12	PCW12	0	66.1674298572658	0.0332853027935724	FDR < 0.001
	AGTGTTGGTCCCAAAT-1_2	Micovillar	64.5817108765104	12	PCW12	0	66.1674298572658	0.0332853027935724	FDR < 0.001
	AGTTAGCAGACCATGG-1_1	Sustentacular	68.8052534739955	8	PCW8	0.00072691343216208	NA	NA	FDR < 0.001
	AGTTAGCAGAGGTTTA-1_2	Neuronal	40.3876598904357	10	PCW10	0	NA	NA	FDR < 0.001
	AGTTAGCAGGACGCAT-1_1	Neuronal	19.2247125371395	12	PCW12	0	NA	NA	FDR < 0.001
	AGTTAGCAGTAAGACT-1_1	Micovillar	65.1133605197263	10	PCW10	0	62.8451557303437	0.0521340866197819	FDR < 0.001
	AGTTAGCAGTGTACAA-1_2	Neuronal	39.1822391156212	12	PCW12	0	NA	NA	FDR < 0.001
	AGTTAGCCAAATTGGA-1_1	Neuronal	44.3830094593002	7	PCW7	0	NA	NA	FDR < 0.001
	AGTTAGCCAATCACGT-1_2	Micovillar	62.4736504461554	12	PCW12	0	66.1674298572658	0.0332853027935724	FDR < 0.001
	AGTTAGCCAGTTTCGA-1_2	Sustentacular	65.3397916132478	10	PCW10	0.00072691343216208	NA	NA	FDR < 0.001
	AGTTAGCGTAGGGTAC-1_2	Micovillar	75.6182668468349	12	PCW12	0	66.1674298572658	0.0332853027935724	FDR < 0.001
	AGTTAGCGTATTTCTC-1_1	Micovillar	60.8631311173895	8	PCW8	0	55.8017879534763	0.106273838609646	FDR < 0.001
	AGTTCCCAGTATGATG-1_1	Micovillar	77.3238191390984	12	PCW12	0	66.1674298572658	0.0332853027935724	FDR < 0.001
	AGTTCCCCACCTCTAC-1_2	Neuronal	41.512251721264	12	PCW12	0	NA	NA	FDR < 0.001
	AGTTCCCCACTGTGTA-1_2	Sustentacular	71.8422966190727	12	PCW12	0.00072691343216208	NA	NA	FDR < 0.001
	AGTTCCCGTCATTGCA-1_2	Neuronal	38.1119660060949	10	PCW10	0	NA	NA	FDR < 0.001
	AGTTCCCGTCGAACAG-1_1	Micovillar	60.2772732531181	10	PCW10	0	62.8451557303437	0.0521340866197819	FDR < 0.001
	AGTTCCCGTGAACCGA-1_2	Micovillar	70.9061721850776	10	PCW10	0	62.8451557303437	0.0521340866197819	FDR < 0.001
	AGTTCCCGTGACCGTC-1_2	Micovillar	65.2768962524828	10	PCW10	0	62.8451557303437	0.0521340866197819	FDR < 0.001
	AGTTCCCGTGAGTAAT-1_2	Sustentacular	76.9666913370594	10	PCW10	0.00072691343216208	NA	NA	FDR < 0.001
	AGTTCCCTCACATTGG-1_1	Micovillar	82.6687338989643	10	PCW10	0	62.8451557303437	0.0521340866197819	FDR < 0.001
	AGTTCGAGTGCTAGCC-1_1	Neuronal	40.5168453328975	12	PCW12	0	NA	NA	FDR < 0.001
	AGTTCGATCACGGACC-1_2	Micovillar	86.0963079214144	12	PCW12	0	66.1674298572658	0.0332853027935724	FDR < 0.001
	ATACCGAAGAAGCGAA-1_1	Micovillar	62.1330299150338	10	PCW10	0	62.8451557303437	0.0521340866197819	FDR < 0.001
	ATACCGACACTACACA-1_2	Micovillar	70.1559799419308	12	PCW12	0	66.1674298572658	0.0332853027935724	FDR < 0.001
	ATACCGACAGTAGTTC-1_1	Micovillar	76.2640881673451	10	PCW10	0	62.8451557303437	0.0521340866197819	FDR < 0.001
	ATACCGAGTTACACAC-1_1	Micovillar	54.9511572055001	12	PCW12	0	66.1674298572658	0.0332853027935724	FDR < 0.001
	ATACCGAGTTTACACG-1_1	Neuronal	99.4491772237972	10	PCW10	0	NA	NA	FDR < 0.001
	ATACCGATCTTAGCTT-1_1	Neuronal	43.7823857270515	10	PCW10	0	NA	NA	FDR < 0.001
	ATACCTTAGCCAGAGT-1_2	Micovillar	67.5065841275785	10	PCW10	0	62.8451557303437	0.0521340866197819	FDR < 0.001
	ATACCTTAGTGGATAT-1_2	Micovillar	51.1578383236035	10	PCW10	0	62.8451557303437	0.0521340866197819	FDR < 0.001
	ATACCTTCAAGCAATA-1_1	Neuronal	33.0437758142896	10	PCW10	0	NA	NA	FDR < 0.001
	ATACCTTCAAGTGGGT-1_2	Neuronal	96.347524371028	12	PCW12	0	NA	NA	FDR < 0.001
	ATACCTTGTACGACTT-1_2	Micovillar	75.8226877632482	12	PCW12	0	66.1674298572658	0.0332853027935724	FDR < 0.001
	ATACCTTGTCTCCCTA-1_1	Micovillar	59.0896141660587	10	PCW10	0	62.8451557303437	0.0521340866197819	FDR < 0.001
	ATACCTTGTGCTGTCG-1_1	Neuronal	30.5711857829035	12	PCW12	0	NA	NA	FDR < 0.001
	ATACCTTGTTCACGAT-1_2	Neuronal	39.6276207219985	10	PCW10	0	NA	NA	FDR < 0.001
	ATACCTTTCCCAACTC-1_1	Neuronal	25.1203396090245	10	PCW10	0	NA	NA	FDR < 0.001
	ATACTTCAGCCGATTT-1_2	Neuronal	43.292832190872	12	PCW12	0	NA	NA	FDR < 0.001
	ATACTTCCAGCTGAGA-1_2	Micovillar	62.3741296106143	10	PCW10	0	62.8451557303437	0.0521340866197819	FDR < 0.001
	ATACTTCGTAACGGTG-1_2	Micovillar	61.7055670798876	10	PCW10	0	62.8451557303437	0.0521340866197819	FDR < 0.001
	ATACTTCGTCTGTCAA-1_1	Neuronal	39.1170673222089	7	PCW7	0	NA	NA	FDR < 0.001
	ATACTTCGTGTTTGCA-1_2	Sustentacular	73.5040800181332	12	PCW12	0.00072691343216208	NA	NA	FDR < 0.001
	ATACTTCTCATTTCGT-1_2	Micovillar	66.6464719153119	10	PCW10	0	62.8451557303437	0.0521340866197819	FDR < 0.001
	ATACTTCTCGGAGATG-1_1	Sustentacular	69.6750648670009	10	PCW10	0.00072691343216208	NA	NA	FDR < 0.001
	ATAGACCAGCGGGTTA-1_2	Neuronal	41.0398960255149	10	PCW10	0	NA	NA	FDR < 0.001
	ATAGACCGTTTACTGG-1_2	Micovillar	85.757756769256	12	PCW12	0	66.1674298572658	0.0332853027935724	FDR < 0.001
	ATAGACCTCAGGACGA-1_2	Sustentacular	70.0184191953753	10	PCW10	0.00072691343216208	NA	NA	FDR < 0.001
	ATAGACCTCGCGATCG-1_2	Neuronal	87.3988381247578	10	PCW10	0	NA	NA	FDR < 0.001
	ATAGAGAGTAGCCCTG-1_1	Neuronal	42.9004200895481	10	PCW10	0	NA	NA	FDR < 0.001
	ATAGAGAGTTCCGTTC-1_2	Micovillar	60.7397678157355	12	PCW12	0	66.1674298572658	0.0332853027935724	FDR < 0.001
	ATAGGCTCAGTTACCA-1_2	Micovillar	70.486121060638	10	PCW10	0	62.8451557303437	0.0521340866197819	FDR < 0.001
	ATAGGCTCATTGCTTT-1_2	Sustentacular	75.410997188813	10	PCW10	0.00072691343216208	NA	NA	FDR < 0.001
	ATAGGCTGTGAGAGGG-1_1	Sustentacular	72.6884915383408	10	PCW10	0.00072691343216208	NA	NA	FDR < 0.001
	ATAGGCTGTTAGAGTA-1_2	Sustentacular	75.102961673442	12	PCW12	0.00072691343216208	NA	NA	FDR < 0.001
	ATAGGCTTCAAGCCAT-1_2	Micovillar	68.43422318312	12	PCW12	0	66.1674298572658	0.0332853027935724	FDR < 0.001
	ATATCCTCAATTCTTC-1_2	Micovillar	70.8885567910643	10	PCW10	0	62.8451557303437	0.0521340866197819	FDR < 0.001
	ATATCCTCATTGACTG-1_1	Micovillar	51.9238916337668	7	PCW7	0	52.3271341055991	0.109069305737803	FDR < 0.001
	ATATCCTGTAACGATA-1_2	Micovillar	57.9666798542428	12	PCW12	0	66.1674298572658	0.0332853027935724	FDR < 0.001
	ATATCCTTCTGAGTCA-1_2	Neuronal	79.1705167217139	10	PCW10	0	NA	NA	FDR < 0.001
	ATCACAGAGGACGCAT-1_1	Neuronal	27.8389460640741	10	PCW10	0	NA	NA	FDR < 0.001
	ATCACAGGTCACAATC-1_2	Micovillar	58.5810724061423	10	PCW10	0	62.8451557303437	0.0521340866197819	FDR < 0.001
	ATCACAGGTCATCCGG-1_2	Micovillar	61.2859595899714	10	PCW10	0	62.8451557303437	0.0521340866197819	FDR < 0.001
	ATCACAGGTTGCCAAT-1_2	Neuronal	91.3130427786232	12	PCW12	0	NA	NA	FDR < 0.001
	ATCACAGTCAACTGGT-1_2	Neuronal	33.6498010400387	12	PCW12	0	NA	NA	FDR < 0.001
	ATCACGAAGATGCTAA-1_1	Neuronal	36.4090861674445	8	PCW8	0	NA	NA	FDR < 0.001
	ATCACGACATAGAAAC-1_1	Neuronal	25.0987137930633	10	PCW10	0	NA	NA	FDR < 0.001
	ATCACGACATCCAATG-1_2	Sustentacular	64.235014552091	10	PCW10	0.00072691343216208	NA	NA	FDR < 0.001
	ATCACGATCAGTCACA-1_2	Neuronal	43.7642069520158	12	PCW12	0	NA	NA	FDR < 0.001
	ATCACTTCAAGTTGGG-1_2	Micovillar	67.0803592984233	10	PCW10	0	62.8451557303437	0.0521340866197819	FDR < 0.001
	ATCACTTCAGACCTGC-1_2	Neuronal	39.2357449922698	12	PCW12	0	NA	NA	FDR < 0.001
	ATCACTTGTGGGTCAA-1_1	Micovillar	60.4836062772323	10	PCW10	0	62.8451557303437	0.0521340866197819	FDR < 0.001
	ATCAGGTAGATCCCAT-1_1	Micovillar	57.1094636339152	8	PCW8	0	55.8017879534763	0.106273838609646	FDR < 0.001
	ATCAGGTAGTATCCTG-1_1	Neuronal	35.9893108893426	10	PCW10	0	NA	NA	FDR < 0.001
	ATCAGGTAGTGTTGAA-1_1	Neuronal	40.2216949590629	7	PCW7	0	NA	NA	FDR < 0.001
	ATCAGGTCAAGTGTCT-1_1	Micovillar	55.9642658727014	10	PCW10	0	62.8451557303437	0.0521340866197819	FDR < 0.001
	ATCAGGTGTAGTCTTG-1_2	Neuronal	77.7702523762076	10	PCW10	0	NA	NA	FDR < 0.001
	ATCAGGTTCAAGTCGT-1_1	Micovillar	60.5476126017627	10	PCW10	0	62.8451557303437	0.0521340866197819	FDR < 0.001
	ATCAGGTTCGGCAGTC-1_1	Neuronal	101.165328400997	12	PCW12	0	NA	NA	FDR < 0.001
	ATCATTCAGCTCCGAC-1_2	Micovillar	61.8906842433955	10	PCW10	0	62.8451557303437	0.0521340866197819	FDR < 0.001
	ATCATTCAGGTCATTC-1_2	Neuronal	51.3557202419972	12	PCW12	0	NA	NA	FDR < 0.001
	ATCATTCCAACATCGT-1_2	Neuronal	97.9430135133271	12	PCW12	0	NA	NA	FDR < 0.001
	ATCATTCCACAAGTTC-1_1	Micovillar	61.5272129166729	12	PCW12	0	66.1674298572658	0.0332853027935724	FDR < 0.001
	ATCATTCGTCTCAAGT-1_1	Sustentacular	81.4672795428283	10	PCW10	0.00072691343216208	NA	NA	FDR < 0.001
	ATCATTCGTTGTCTAG-1_2	Sustentacular	67.4316837678394	10	PCW10	0.00072691343216208	NA	NA	FDR < 0.001
	ATCATTCTCAGCTGTA-1_2	Micovillar	70.0966909485712	10	PCW10	0	62.8451557303437	0.0521340866197819	FDR < 0.001
	ATCATTCTCTCGTGGG-1_1	Micovillar	58.5294721444751	12	PCW12	0	66.1674298572658	0.0332853027935724	FDR < 0.001
	ATCCACCAGAAGGATG-1_1	Neuronal	31.6583348786254	12	PCW12	0	NA	NA	FDR < 0.001
	ATCCACCCACATGAAA-1_1	Micovillar	67.449769940977	12	PCW12	0	66.1674298572658	0.0332853027935724	FDR < 0.001
	ATCCACCCACTGATTG-1_2	Micovillar	73.6032406585619	10	PCW10	0	62.8451557303437	0.0521340866197819	FDR < 0.001
	ATCCACCGTTCATCGA-1_1	Sustentacular	83.7254042872169	10	PCW10	0.00072691343216208	NA	NA	FDR < 0.001
	ATCCACCGTTCTCGTC-1_1	Micovillar	59.7848766547481	8	PCW8	0	55.8017879534763	0.106273838609646	FDR < 0.001
	ATCCACCTCACGGGAA-1_1	Sustentacular	73.4550903142843	8	PCW8	0.00072691343216208	NA	NA	FDR < 0.001
	ATCCACCTCATCACCC-1_2	Micovillar	69.3552270051351	10	PCW10	0	62.8451557303437	0.0521340866197819	FDR < 0.001
	ATCCACCTCCCATAAG-1_1	Micovillar	75.2781656938192	8	PCW8	0	55.8017879534763	0.106273838609646	FDR < 0.001
	ATCCACCTCGAACACT-1_2	Sustentacular	69.9920240344518	12	PCW12	0.00072691343216208	NA	NA	FDR < 0.001
	ATCCACCTCTATCACT-1_1	Sustentacular	86.5232785170267	10	PCW10	0.00072691343216208	NA	NA	FDR < 0.001
	ATCCATTAGGCTAACG-1_1	Neuronal	24.24108950838	10	PCW10	0	NA	NA	FDR < 0.001
	ATCCATTCATCGGAGA-1_2	Micovillar	62.9397389462332	10	PCW10	0	62.8451557303437	0.0521340866197819	FDR < 0.001
	ATCCATTGTAACATAG-1_1	Neuronal	29.1004167051229	10	PCW10	0	NA	NA	FDR < 0.001
	ATCCATTGTCGGATTT-1_2	Micovillar	68.643385754457	12	PCW12	0	66.1674298572658	0.0332853027935724	FDR < 0.001
	ATCCATTGTCTAGTGT-1_1	Neuronal	40.6917032134172	10	PCW10	0	NA	NA	FDR < 0.001
	ATCCATTGTCTTACTT-1_2	Sustentacular	77.7712926846029	10	PCW10	0.00072691343216208	NA	NA	FDR < 0.001
	ATCCATTGTGCTCTTC-1_2	Micovillar	67.6300885995833	10	PCW10	0	62.8451557303437	0.0521340866197819	FDR < 0.001
	ATCCATTGTGGAAATT-1_2	Neuronal	60.0702149368482	12	PCW12	0	NA	NA	FDR < 0.001
	ATCCCTGCAGCACACC-1_1	Micovillar	56.980850082267	10	PCW10	0	62.8451557303437	0.0521340866197819	FDR < 0.001
	ATCCCTGGTCTCAAGT-1_2	Micovillar	58.4286372979363	12	PCW12	0	66.1674298572658	0.0332853027935724	FDR < 0.001
	ATCCCTGGTGTTAGCT-1_1	Neuronal	66.8458448481008	8	PCW8	0	NA	NA	FDR < 0.001
	ATCCGTCAGTCTAACC-1_2	Micovillar	75.763738549787	10	PCW10	0	62.8451557303437	0.0521340866197819	FDR < 0.001
	ATCCGTCAGTTCTCTT-1_1	Sustentacular	58.9967889704528	8	PCW8	0.00072691343216208	NA	NA	FDR < 0.001
	ATCCGTCCAGAGTGTG-1_2	Micovillar	52.6046773056137	12	PCW12	0	66.1674298572658	0.0332853027935724	FDR < 0.001
	ATCCGTCTCATTTGGG-1_1	Micovillar	54.3124347727468	12	PCW12	0	66.1674298572658	0.0332853027935724	FDR < 0.001
	ATCCGTCTCGGTAACT-1_2	Sustentacular	82.5826495268639	12	PCW12	0.00072691343216208	NA	NA	FDR < 0.001
	ATCCTATAGACGTCGA-1_1	Sustentacular	72.9448068886041	10	PCW10	0.00072691343216208	NA	NA	FDR < 0.001
	ATCCTATAGTGCCTCG-1_2	Sustentacular	67.1381934395605	12	PCW12	0.00072691343216208	NA	NA	FDR < 0.001
	ATCCTATAGTTGCGAG-1_1	Neuronal	31.9273528095406	10	PCW10	0	NA	NA	FDR < 0.001
	ATCCTATCAACGACTT-1_2	Micovillar	59.3705842563575	12	PCW12	0	66.1674298572658	0.0332853027935724	FDR < 0.001
	ATCCTATTCGAAGTGG-1_2	Micovillar	77.6431337818475	12	PCW12	0	66.1674298572658	0.0332853027935724	FDR < 0.001
	ATCGATGAGGGACTGT-1_2	Micovillar	54.8333891585523	10	PCW10	0	62.8451557303437	0.0521340866197819	FDR < 0.001
	ATCGATGGTAGACTGG-1_1	Neuronal	64.0276437297831	8	PCW8	0	NA	NA	FDR < 0.001
	ATCGATGGTGGAGAAA-1_1	Micovillar	80.9328991204551	10	PCW10	0	62.8451557303437	0.0521340866197819	FDR < 0.001
	ATCGATGGTTGCGGCT-1_2	Micovillar	70.8581734145362	10	PCW10	0	62.8451557303437	0.0521340866197819	FDR < 0.001
	ATCGATGTCAGACCGC-1_1	Neuronal	42.6551844131435	10	PCW10	0	NA	NA	FDR < 0.001
	ATCGCCTCACCGCTGA-1_2	Micovillar	64.8717978258044	12	PCW12	0	66.1674298572658	0.0332853027935724	FDR < 0.001
	ATCGCCTCACGGCCAT-1_1	Micovillar	58.4025103768057	12	PCW12	0	66.1674298572658	0.0332853027935724	FDR < 0.001
	ATCGCCTTCCCATAAG-1_1	Micovillar	62.248590536665	10	PCW10	0	62.8451557303437	0.0521340866197819	FDR < 0.001
	ATCGGATGTGCCTAAT-1_1	Neuronal	92.4221573478749	10	PCW10	0	NA	NA	FDR < 0.001
	ATCGGCGAGACGGATC-1_1	Micovillar	51.9671799712916	10	PCW10	0	62.8451557303437	0.0521340866197819	FDR < 0.001
	ATCGGCGAGAGAGCCT-1_2	Micovillar	57.7812490639689	12	PCW12	0	66.1674298572658	0.0332853027935724	FDR < 0.001
	ATCGGCGGTAAGTTGA-1_2	Neuronal	38.7910560671564	12	PCW12	0	NA	NA	FDR < 0.001
	ATCGGCGGTATTAAGG-1_1	Micovillar	66.0478567747763	10	PCW10	0	62.8451557303437	0.0521340866197819	FDR < 0.001
	ATCGGCGGTGACTATC-1_2	Sustentacular	74.9458371494284	10	PCW10	0.00072691343216208	NA	NA	FDR < 0.001
	ATCGGCGGTTATGTGC-1_2	Micovillar	67.3419341168206	12	PCW12	0	66.1674298572658	0.0332853027935724	FDR < 0.001
	ATCGGCGGTTGGCCTG-1_2	Sustentacular	66.2933076155413	12	PCW12	0.00072691343216208	NA	NA	FDR < 0.001
	ATCGGCGTCGCGCCAA-1_2	Sustentacular	75.953865354607	12	PCW12	0.00072691343216208	NA	NA	FDR < 0.001
	ATCGTAGAGAAATGGG-1_2	Neuronal	101.497226973183	10	PCW10	0	NA	NA	FDR < 0.001
	ATCGTAGAGGGCGAGA-1_2	Micovillar	66.3017400725609	12	PCW12	0	66.1674298572658	0.0332853027935724	FDR < 0.001
	ATCGTAGCAAGGTCAG-1_1	Micovillar	61.5272129166729	10	PCW10	0	62.8451557303437	0.0521340866197819	FDR < 0.001
	ATCGTAGCACAGTACT-1_1	Neuronal	69.2236995684824	10	PCW10	0	NA	NA	FDR < 0.001
	ATCGTAGCACAGTCCG-1_2	Neuronal	95.7301672245784	12	PCW12	0	NA	NA	FDR < 0.001
	ATCGTAGCAGCGCGTT-1_1	Micovillar	82.8452658210693	12	PCW12	0	66.1674298572658	0.0332853027935724	FDR < 0.001
	ATCGTAGCAGGACATG-1_2	Neuronal	99.6092410476315	12	PCW12	0	NA	NA	FDR < 0.001
	ATCGTAGCATTGTGCA-1_1	Neuronal	5.09349539487932	10	PCW10	0	NA	NA	FDR < 0.001
	ATCGTAGGTATAGGGC-1_2	Micovillar	73.3071467482502	12	PCW12	0	66.1674298572658	0.0332853027935724	FDR < 0.001
	ATCGTAGGTGCCGGTT-1_1	Neuronal	33.6468798468052	10	PCW10	0	NA	NA	FDR < 0.001
	ATCGTAGGTTCTTCAT-1_2	Neuronal	93.8929090652124	10	PCW10	0	NA	NA	FDR < 0.001
	ATCGTCCAGCTCGGCT-1_2	Sustentacular	68.9122155152615	10	PCW10	0.00072691343216208	NA	NA	FDR < 0.001
	ATCGTCCAGTCTAGCT-1_2	Sustentacular	63.8025243299762	12	PCW12	0.00072691343216208	NA	NA	FDR < 0.001
	ATCGTCCCAACGGCCT-1_2	Micovillar	63.3128869761523	12	PCW12	0	66.1674298572658	0.0332853027935724	FDR < 0.001
	ATCGTCCGTCGAAACG-1_1	Micovillar	63.5385106711853	12	PCW12	0	66.1674298572658	0.0332853027935724	FDR < 0.001
	ATCGTCCTCAACTGGT-1_1	Micovillar	73.3733976425971	8	PCW8	0	55.8017879534763	0.106273838609646	FDR < 0.001
	ATCGTCCTCCAGCAAT-1_2	Micovillar	70.7285767226731	10	PCW10	0	62.8451557303437	0.0521340866197819	FDR < 0.001
	ATCGTCCTCCATTTAC-1_2	Neuronal	76.0294259627536	12	PCW12	0	NA	NA	FDR < 0.001
	ATCGTGAAGCTGGTGA-1_2	Sustentacular	72.5743588490889	12	PCW12	0.00072691343216208	NA	NA	FDR < 0.001
	ATCGTGACAAACCGGA-1_2	Micovillar	60.3559945430031	10	PCW10	0	62.8451557303437	0.0521340866197819	FDR < 0.001
	ATCGTGACATCTCATT-1_2	Neuronal	45.9080594908375	12	PCW12	0	NA	NA	FDR < 0.001
	ATCGTGAGTAGATCCT-1_1	Neuronal	14.5264041499402	10	PCW10	0	NA	NA	FDR < 0.001
	ATCGTGAGTTGCTGAT-1_2	Micovillar	75.4193886287646	10	PCW10	0	62.8451557303437	0.0521340866197819	FDR < 0.001
	ATCGTGATCCAACTAG-1_2	Neuronal	38.5272416439859	10	PCW10	0	NA	NA	FDR < 0.001
	ATCGTGATCCTCACCA-1_2	Micovillar	70.9607525926656	12	PCW12	0	66.1674298572658	0.0332853027935724	FDR < 0.001
	ATCGTGATCTTACCGC-1_1	Neuronal	39.027102656614	12	PCW12	0	NA	NA	FDR < 0.001
	ATCTCTAAGGGCGAGA-1_2	Neuronal	42.8745844633557	10	PCW10	0	NA	NA	FDR < 0.001
	ATCTCTACAGGAGGTT-1_1	Micovillar	52.2766959927572	7	PCW7	0	52.3271341055991	0.109069305737803	FDR < 0.001
	ATCTCTACATAACCCA-1_2	Neuronal	17.9483553045285	12	PCW12	0	NA	NA	FDR < 0.001
	ATCTCTATCCACGAAT-1_2	Micovillar	82.0913386365035	12	PCW12	0	66.1674298572658	0.0332853027935724	FDR < 0.001
	ATCTTCAAGCTAAGTA-1_1	Micovillar	53.2546227964283	12	PCW12	0	66.1674298572658	0.0332853027935724	FDR < 0.001
	ATCTTCAAGGACACTG-1_1	Neuronal	41.7208702794257	7	PCW7	0	NA	NA	FDR < 0.001
	ATCTTCAAGGTGCCTC-1_1	Micovillar	70.3544375112704	12	PCW12	0	66.1674298572658	0.0332853027935724	FDR < 0.001
	ATCTTCACACACAGCC-1_1	Micovillar	57.5876141783059	12	PCW12	0	66.1674298572658	0.0332853027935724	FDR < 0.001
	ATCTTCACATGTGACT-1_2	Neuronal	48.4127503716608	10	PCW10	0	NA	NA	FDR < 0.001
	ATCTTCAGTAGGTCAG-1_1	Sustentacular	59.2739292234571	8	PCW8	0.00072691343216208	NA	NA	FDR < 0.001
	ATCTTCAGTCACCGCA-1_2	Sustentacular	83.9804664068858	10	PCW10	0.00072691343216208	NA	NA	FDR < 0.001
	ATCTTCATCAACGAGG-1_1	Sustentacular	59.8777766091486	7	PCW7	0.00072691343216208	NA	NA	FDR < 0.001
	ATCTTCATCACCATAG-1_1	Neuronal	31.935765938134	10	PCW10	0	NA	NA	FDR < 0.001
	ATCTTCATCTTAATCC-1_2	Sustentacular	77.5468339339574	10	PCW10	0.00072691343216208	NA	NA	FDR < 0.001
	ATGAAAGAGGTCATCT-1_1	Micovillar	75.1175094844557	12	PCW12	0	66.1674298572658	0.0332853027935724	FDR < 0.001
	ATGAAAGAGTCATGGG-1_2	Sustentacular	80.9651490232435	10	PCW10	0.00072691343216208	NA	NA	FDR < 0.001
	ATGAAAGAGTCTTCGA-1_1	Neuronal	25.9879802693652	10	PCW10	0	NA	NA	FDR < 0.001
	ATGAAAGCACAAACGG-1_1	Micovillar	59.5249844154444	8	PCW8	0	55.8017879534763	0.106273838609646	FDR < 0.001
	ATGAAAGCACAAGCTT-1_2	Micovillar	65.6974713173491	12	PCW12	0	66.1674298572658	0.0332853027935724	FDR < 0.001
	ATGAAAGCAGACCCGT-1_2	Micovillar	64.8176493545266	12	PCW12	0	66.1674298572658	0.0332853027935724	FDR < 0.001
	ATGAAAGGTACCCGCA-1_1	Micovillar	79.1959785932061	10	PCW10	0	62.8451557303437	0.0521340866197819	FDR < 0.001
	ATGAAAGTCAGCGGAA-1_1	Neuronal	31.094965048857	10	PCW10	0	NA	NA	FDR < 0.001
	ATGAAAGTCGGCTATA-1_1	Neuronal	42.2805445299102	8	PCW8	0	NA	NA	FDR < 0.001
	ATGACCAAGGCTGAAC-1_1	Micovillar	66.6871269145586	10	PCW10	0	62.8451557303437	0.0521340866197819	FDR < 0.001
	ATGACCAAGTGATAGT-1_1	Neuronal	30.9048581558148	10	PCW10	0	NA	NA	FDR < 0.001
	ATGACCACACTTACAG-1_2	Micovillar	65.3023695041886	12	PCW12	0	66.1674298572658	0.0332853027935724	FDR < 0.001
	ATGACCAGTCCGAAGA-1_1	Micovillar	52.1319517935698	7	PCW7	0	52.3271341055991	0.109069305737803	FDR < 0.001
	ATGACCATCCACTAGA-1_1	Neuronal	28.7733411239243	10	PCW10	0	NA	NA	FDR < 0.001
	ATGACCATCCGCAGTG-1_1	Micovillar	86.9161967891016	12	PCW12	0	66.1674298572658	0.0332853027935724	FDR < 0.001
	ATGACCATCGGTGCAC-1_2	Neuronal	81.3044139574487	10	PCW10	0	NA	NA	FDR < 0.001
	ATGACCATCGTGGAAG-1_2	Sustentacular	79.661095314088	10	PCW10	0.00072691343216208	NA	NA	FDR < 0.001
	ATGAGGGAGAGCGACT-1_2	Neuronal	35.4101382430726	12	PCW12	0	NA	NA	FDR < 0.001
	ATGAGGGCACGTAACT-1_1	Neuronal	0	12	PCW12	0	NA	NA	FDR < 0.001
	ATGAGGGTCAACCGAT-1_2	Neuronal	103.409656900647	10	PCW10	0	NA	NA	FDR < 0.001
	ATGAGTCAGGCTAGCA-1_1	Neuronal	17.3543062137467	10	PCW10	0	NA	NA	FDR < 0.001
	ATGAGTCCATCCTATT-1_1	Sustentacular	72.8222452020132	8	PCW8	0.00072691343216208	NA	NA	FDR < 0.001
	ATGAGTCGTCGAATGG-1_1	Micovillar	57.3123465006938	10	PCW10	0	62.8451557303437	0.0521340866197819	FDR < 0.001
	ATGAGTCTCGTGCAGC-1_2	Neuronal	29.4268313908213	12	PCW12	0	NA	NA	FDR < 0.001
	ATGATCGAGCAATAGT-1_2	Micovillar	73.5435905807262	12	PCW12	0	66.1674298572658	0.0332853027935724	FDR < 0.001
	ATGATCGAGTAACCGG-1_2	Micovillar	59.1675697742738	12	PCW12	0	66.1674298572658	0.0332853027935724	FDR < 0.001
	ATGATCGAGTGAGTTA-1_2	Micovillar	50.0387976573373	12	PCW12	0	66.1674298572658	0.0332853027935724	FDR < 0.001
	ATGATCGAGTTGGAAT-1_1	Sustentacular	66.944394883543	8	PCW8	0.00072691343216208	NA	NA	FDR < 0.001
	ATGATCGCAAGTGGAC-1_2	Micovillar	62.2392868913841	10	PCW10	0	62.8451557303437	0.0521340866197819	FDR < 0.001
	ATGATCGCACCTCAGG-1_2	Micovillar	72.7884497672515	10	PCW10	0	62.8451557303437	0.0521340866197819	FDR < 0.001
	ATGATCGCATACAGCT-1_2	Micovillar	67.8175223377523	10	PCW10	0	62.8451557303437	0.0521340866197819	FDR < 0.001
	ATGATCGGTGCGACAA-1_2	Neuronal	96.1122400788363	10	PCW10	0	NA	NA	FDR < 0.001
	ATGATCGTCCTACACC-1_1	Micovillar	62.5070293454637	10	PCW10	0	62.8451557303437	0.0521340866197819	FDR < 0.001
	ATGATCGTCGACATTG-1_2	Sustentacular	65.8123474592245	10	PCW10	0.00072691343216208	NA	NA	FDR < 0.001
	ATGATCGTCTGAGCAT-1_1	Neuronal	31.7018979540223	10	PCW10	0	NA	NA	FDR < 0.001
	ATGCATGAGGCGTTAG-1_2	Sustentacular	75.2586247353828	12	PCW12	0.00072691343216208	NA	NA	FDR < 0.001
	ATGCATGCATAGGTAA-1_1	Micovillar	56.5019054798742	8	PCW8	0	55.8017879534763	0.106273838609646	FDR < 0.001
	ATGCATGCATGTACGT-1_1	Neuronal	28.9079404954708	10	PCW10	0	NA	NA	FDR < 0.001
	ATGCATGGTCCACACG-1_2	Micovillar	62.727009315772	10	PCW10	0	62.8451557303437	0.0521340866197819	FDR < 0.001
	ATGCATGTCAAGAGTA-1_1	Neuronal	53.357597999291	8	PCW8	0	NA	NA	FDR < 0.001
	ATGCATGTCCAATGCA-1_1	Neuronal	79.1823240109911	8	PCW8	0	NA	NA	FDR < 0.001
	ATGCCTCGTCATCGGC-1_1	Micovillar	54.3927633405738	8	PCW8	0	55.8017879534763	0.106273838609646	FDR < 0.001
	ATGCCTCGTCCGCAGT-1_2	Neuronal	85.3856618718522	10	PCW10	0	NA	NA	FDR < 0.001
	ATGCCTCTCATCGTAG-1_2	Sustentacular	66.4393692802864	10	PCW10	0.00072691343216208	NA	NA	FDR < 0.001
	ATGCCTCTCCGGACGT-1_2	Neuronal	43.1745649125939	10	PCW10	0	NA	NA	FDR < 0.001
	ATGCCTCTCCTCGCAT-1_1	Neuronal	33.7023769781537	10	PCW10	0	NA	NA	FDR < 0.001
	ATGCCTCTCCTGTTAT-1_2	Neuronal	43.7823857270515	10	PCW10	0	NA	NA	FDR < 0.001
	ATGCCTCTCTCCAAGA-1_1	Neuronal	55.2173013823981	10	PCW10	0	NA	NA	FDR < 0.001
	ATGCCTCTCTTGTTAC-1_2	Sustentacular	76.4863467785009	10	PCW10	0.00072691343216208	NA	NA	FDR < 0.001
	ATGCGATAGTCACAGG-1_2	Sustentacular	81.9156584084026	10	PCW10	0.00072691343216208	NA	NA	FDR < 0.001
	ATGCGATGTCACGCTG-1_1	Neuronal	46.9480762156051	8	PCW8	0	NA	NA	FDR < 0.001
	ATGCGATGTGATTGGG-1_1	Micovillar	71.6376589164922	12	PCW12	0	66.1674298572658	0.0332853027935724	FDR < 0.001
	ATGCGATTCAAGCGTT-1_2	Micovillar	64.3411016208097	10	PCW10	0	62.8451557303437	0.0521340866197819	FDR < 0.001
	ATGGAGGAGAGAGTGA-1_2	Micovillar	66.5584341010447	10	PCW10	0	62.8451557303437	0.0521340866197819	FDR < 0.001
	ATGGAGGAGTAAATGC-1_2	Micovillar	63.0321744906884	10	PCW10	0	62.8451557303437	0.0521340866197819	FDR < 0.001
	ATGGAGGCACAAGTGG-1_2	Neuronal	91.8887140632674	10	PCW10	0	NA	NA	FDR < 0.001
	ATGGAGGCAGACTGCC-1_1	Micovillar	73.241648995939	10	PCW10	0	62.8451557303437	0.0521340866197819	FDR < 0.001
	ATGGAGGCAGGCCCTA-1_2	Neuronal	27.0147283902753	12	PCW12	0	NA	NA	FDR < 0.001
	ATGGAGGCATACAGAA-1_1	Micovillar	69.2702581999226	10	PCW10	0	62.8451557303437	0.0521340866197819	FDR < 0.001
	ATGGAGGTCAGACCCG-1_1	Sustentacular	80.1010081415504	10	PCW10	0.00072691343216208	NA	NA	FDR < 0.001
	ATGGATCAGAATTGCA-1_1	Neuronal	77.3336079200864	7	PCW7	0	NA	NA	FDR < 0.001
	ATGGATCCATCGGAAG-1_2	Neuronal	41.7835399266476	10	PCW10	0	NA	NA	FDR < 0.001
	ATGGATCTCCAGTACA-1_2	Neuronal	54.8150300546355	12	PCW12	0	NA	NA	FDR < 0.001
	ATGGGAGAGCCACAAG-1_1	Neuronal	95.3950475632164	12	PCW12	0	NA	NA	FDR < 0.001
	ATGGGAGAGGGACCAT-1_1	Micovillar	62.862386586638	10	PCW10	0	62.8451557303437	0.0521340866197819	FDR < 0.001
	ATGGGAGCACGCGTGT-1_2	Neuronal	37.8028983381493	12	PCW12	0	NA	NA	FDR < 0.001
	ATGGGAGCATAACGGG-1_2	Micovillar	57.4252177161184	10	PCW10	0	62.8451557303437	0.0521340866197819	FDR < 0.001
	ATGGGAGGTAGGACCA-1_1	Micovillar	64.632910012468	10	PCW10	0	62.8451557303437	0.0521340866197819	FDR < 0.001
	ATGGGAGTCAGTGTCA-1_2	Micovillar	61.2859595899714	10	PCW10	0	62.8451557303437	0.0521340866197819	FDR < 0.001
	ATGGGTTCAGGTTACT-1_1	Micovillar	53.2852806269588	8	PCW8	0	55.8017879534763	0.106273838609646	FDR < 0.001
	ATGGGTTGTCCATACA-1_2	Micovillar	69.4030171845524	10	PCW10	0	62.8451557303437	0.0521340866197819	FDR < 0.001
	ATGGTTGAGCCTAACT-1_2	Micovillar	64.3959870934863	10	PCW10	0	62.8451557303437	0.0521340866197819	FDR < 0.001
	ATGGTTGCAAACCATC-1_2	Micovillar	58.8216518979642	10	PCW10	0	62.8451557303437	0.0521340866197819	FDR < 0.001
	ATGGTTGCACTCCGAG-1_1	Neuronal	38.7764120015839	12	PCW12	0	NA	NA	FDR < 0.001
	ATGGTTGGTAACCAGG-1_2	Micovillar	63.6373514742966	12	PCW12	0	66.1674298572658	0.0332853027935724	FDR < 0.001
	ATGGTTGTCGCAGTTA-1_1	Neuronal	27.4548560702396	12	PCW12	0	NA	NA	FDR < 0.001
	ATGGTTGTCGGTGTTA-1_2	Micovillar	55.1547498627629	12	PCW12	0	66.1674298572658	0.0332853027935724	FDR < 0.001
	ATGTCCCAGCAGAAAG-1_2	Micovillar	59.2016797456845	10	PCW10	0	62.8451557303437	0.0521340866197819	FDR < 0.001
	ATGTCCCAGTCCTGTA-1_1	Micovillar	56.8789970317228	10	PCW10	0	62.8451557303437	0.0521340866197819	FDR < 0.001
	ATGTCCCTCTCCCAAC-1_2	Neuronal	41.3768551493516	12	PCW12	0	NA	NA	FDR < 0.001
	ATGTCCCTCTTGTGCC-1_1	Neuronal	86.3322577305325	10	PCW10	0	NA	NA	FDR < 0.001
	ATGTCTTAGTACGAGC-1_2	Neuronal	68.4629698659446	12	PCW12	0	NA	NA	FDR < 0.001
	ATGTCTTGTGTGGTCC-1_2	Neuronal	50.3923085032398	12	PCW12	0	NA	NA	FDR < 0.001
	ATGTCTTTCTCATGGA-1_1	Neuronal	71.6053404267168	10	PCW10	0	NA	NA	FDR < 0.001
	ATTACCTAGAGAGAAC-1_1	Neuronal	32.3899391717236	10	PCW10	0	NA	NA	FDR < 0.001
	ATTACCTAGCTGTGCC-1_2	Micovillar	64.7238401498688	10	PCW10	0	62.8451557303437	0.0521340866197819	FDR < 0.001
	ATTACCTAGTAACAGT-1_1	Neuronal	29.4268313908213	10	PCW10	0	NA	NA	FDR < 0.001
	ATTACCTCACGGCCAT-1_2	Micovillar	65.9717694184568	10	PCW10	0	62.8451557303437	0.0521340866197819	FDR < 0.001
	ATTACCTCACTGGCGT-1_2	Micovillar	63.6373514742966	10	PCW10	0	62.8451557303437	0.0521340866197819	FDR < 0.001
	ATTACTCAGAAACTGT-1_2	Sustentacular	81.8179404440199	12	PCW12	0.00072691343216208	NA	NA	FDR < 0.001
	ATTACTCAGCAGGCAT-1_2	Neuronal	101.550137199467	12	PCW12	0	NA	NA	FDR < 0.001
	ATTACTCCAGAACGCA-1_2	Neuronal	71.249004831251	12	PCW12	0	NA	NA	FDR < 0.001
	ATTACTCCAGGCTCTG-1_2	Micovillar	62.108411923755	12	PCW12	0	66.1674298572658	0.0332853027935724	FDR < 0.001
	ATTACTCGTGATATAG-1_1	Micovillar	62.3286674402566	12	PCW12	0	66.1674298572658	0.0332853027935724	FDR < 0.001
	ATTATCCCAGTGTACT-1_1	Sustentacular	67.0345161268624	10	PCW10	0.00072691343216208	NA	NA	FDR < 0.001
	ATTATCCTCTAAGCGT-1_1	Neuronal	67.4906817965416	8	PCW8	0	NA	NA	FDR < 0.001
	ATTCACTAGGGAGGCA-1_2	Sustentacular	62.3999915520299	12	PCW12	0.00072691343216208	NA	NA	FDR < 0.001
	ATTCACTAGTCGCGAA-1_1	Neuronal	43.47704632242	8	PCW8	0	NA	NA	FDR < 0.001
	ATTCACTTCACGTAGT-1_1	Micovillar	74.0980116029783	12	PCW12	0	66.1674298572658	0.0332853027935724	FDR < 0.001
	ATTCACTTCGACGCTG-1_2	Neuronal	82.1143663785577	12	PCW12	0	NA	NA	FDR < 0.001
	ATTCACTTCGCTAGCG-1_2	Neuronal	51.3747447160519	12	PCW12	0	NA	NA	FDR < 0.001
	ATTCACTTCGTTCTGC-1_2	Neuronal	76.80290060181	10	PCW10	0	NA	NA	FDR < 0.001
	ATTCAGGAGCTCTTCC-1_1	Neuronal	40.2464717671975	10	PCW10	0	NA	NA	FDR < 0.001
	ATTCAGGGTATCAGGG-1_1	Micovillar	65.9604115923787	12	PCW12	0	66.1674298572658	0.0332853027935724	FDR < 0.001
	ATTCAGGTCAGAATAG-1_2	Micovillar	73.4250090886114	12	PCW12	0	66.1674298572658	0.0332853027935724	FDR < 0.001
	ATTCAGGTCTGGACTA-1_2	Sustentacular	75.4793334163515	12	PCW12	0.00072691343216208	NA	NA	FDR < 0.001
	ATTCATCAGACGGAAA-1_1	Neuronal	41.3981563142056	12	PCW12	0	NA	NA	FDR < 0.001
	ATTCATCAGGCAGCTA-1_1	Neuronal	32.4819460797612	10	PCW10	0	NA	NA	FDR < 0.001
	ATTCATCAGTAAGGGA-1_2	Neuronal	43.7233269426072	12	PCW12	0	NA	NA	FDR < 0.001
	ATTCATCCAACCCTCT-1_1	Neuronal	88.9246023560165	10	PCW10	0	NA	NA	FDR < 0.001
	ATTCATCCATCGCTCT-1_1	Sustentacular	77.0176331461708	10	PCW10	0.00072691343216208	NA	NA	FDR < 0.001
	ATTCATCCATGGGTCC-1_2	Sustentacular	68.5227758336767	12	PCW12	0.00072691343216208	NA	NA	FDR < 0.001
	ATTCATCGTATGCTTG-1_1	Micovillar	70.4655676754885	12	PCW12	0	66.1674298572658	0.0332853027935724	FDR < 0.001
	ATTCATCGTATTTCCT-1_2	Sustentacular	62.885922092351	12	PCW12	0.00072691343216208	NA	NA	FDR < 0.001
	ATTCATCGTCTGTTAG-1_1	Micovillar	77.821772198172	10	PCW10	0	62.8451557303437	0.0521340866197819	FDR < 0.001
	ATTCATCGTGGTCTTA-1_2	Micovillar	56.3730806955735	12	PCW12	0	66.1674298572658	0.0332853027935724	FDR < 0.001
	ATTCATCGTGGTGATG-1_1	Sustentacular	68.083520184641	12	PCW12	0.00072691343216208	NA	NA	FDR < 0.001
	ATTCCATAGGTCATCT-1_1	Neuronal	83.143236801508	12	PCW12	0	NA	NA	FDR < 0.001
	ATTCCATCACGTAGTT-1_2	Micovillar	70.6926212888511	10	PCW10	0	62.8451557303437	0.0521340866197819	FDR < 0.001
	ATTCCCGAGAGCTGAC-1_1	Micovillar	53.74511911398	12	PCW12	0	66.1674298572658	0.0332853027935724	FDR < 0.001
	ATTCCCGCAACAGCCC-1_1	Micovillar	51.5027015474959	10	PCW10	0	62.8451557303437	0.0521340866197819	FDR < 0.001
	ATTCCCGCAACGATCT-1_2	Sustentacular	71.4948760185311	10	PCW10	0.00072691343216208	NA	NA	FDR < 0.001
	ATTCCCGGTGATCATC-1_1	Neuronal	29.5648074774038	10	PCW10	0	NA	NA	FDR < 0.001
	ATTCCCGGTGCTGTCG-1_2	Micovillar	62.5987774315142	10	PCW10	0	62.8451557303437	0.0521340866197819	FDR < 0.001
	ATTCCTACACGACAAG-1_2	Micovillar	67.4348793694793	12	PCW12	0	66.1674298572658	0.0332853027935724	FDR < 0.001
	ATTCCTATCAACGTGT-1_2	Micovillar	65.7007968840809	12	PCW12	0	66.1674298572658	0.0332853027935724	FDR < 0.001
	ATTCCTATCACTGATG-1_1	Neuronal	84.0842101683654	12	PCW12	0	NA	NA	FDR < 0.001
	ATTCCTATCATATGGC-1_2	Micovillar	68.7920655842909	10	PCW10	0	62.8451557303437	0.0521340866197819	FDR < 0.001
	ATTCCTATCTCGGTAA-1_1	Micovillar	63.2485659590806	12	PCW12	0	66.1674298572658	0.0332853027935724	FDR < 0.001
	ATTCCTATCTGGAAGG-1_1	Sustentacular	69.4725383561455	10	PCW10	0.00072691343216208	NA	NA	FDR < 0.001
	ATTCGTTAGCGTTCCG-1_2	Sustentacular	76.6079110681559	12	PCW12	0.00072691343216208	NA	NA	FDR < 0.001
	ATTCGTTGTCTTCCGT-1_2	Micovillar	59.857563632294	12	PCW12	0	66.1674298572658	0.0332853027935724	FDR < 0.001
	ATTCTACAGCTGAGTG-1_2	Micovillar	77.7192001285692	12	PCW12	0	66.1674298572658	0.0332853027935724	FDR < 0.001
	ATTCTACCACCTGTCT-1_2	Micovillar	62.9397389462332	10	PCW10	0	62.8451557303437	0.0521340866197819	FDR < 0.001
	ATTCTACGTCTGTAGT-1_1	Neuronal	39.4021068995572	8	PCW8	0	NA	NA	FDR < 0.001
	ATTCTACTCGTAGAGG-1_1	Neuronal	66.9500360790938	8	PCW8	0	NA	NA	FDR < 0.001
	ATTCTACTCGTAGAGG-1_2	Micovillar	74.2860614792359	12	PCW12	0	66.1674298572658	0.0332853027935724	FDR < 0.001
	ATTCTTGCACTGGATT-1_2	Micovillar	82.3341489482917	12	PCW12	0	66.1674298572658	0.0332853027935724	FDR < 0.001
	ATTCTTGGTTTCCAAG-1_1	Sustentacular	62.5291681279412	12	PCW12	0.00072691343216208	NA	NA	FDR < 0.001
	ATTCTTGTCAGCACCG-1_2	Sustentacular	76.5193830819708	12	PCW12	0.00072691343216208	NA	NA	FDR < 0.001
	ATTCTTGTCCGGCAGT-1_1	Neuronal	0	12	PCW12	0	NA	NA	FDR < 0.001
	ATTGGGTAGCGGTATG-1_1	Micovillar	56.5019054798742	7	PCW7	0	52.3271341055991	0.109069305737803	FDR < 0.001
	ATTGGGTAGGGAGTTC-1_2	Micovillar	64.5784631569713	10	PCW10	0	62.8451557303437	0.0521340866197819	FDR < 0.001
	ATTGGGTAGTCTAGAA-1_1	Neuronal	41.10475322081	12	PCW12	0	NA	NA	FDR < 0.001
	ATTGGGTCAAACTCGT-1_2	Micovillar	77.5693005407228	10	PCW10	0	62.8451557303437	0.0521340866197819	FDR < 0.001
	ATTGGGTGTGGGATTG-1_2	Micovillar	65.7517950570603	10	PCW10	0	62.8451557303437	0.0521340866197819	FDR < 0.001
	ATTGGGTTCCGAAATC-1_1	Neuronal	34.7467145386855	10	PCW10	0	NA	NA	FDR < 0.001
	ATTGGGTTCCGATAGT-1_2	Micovillar	59.7687580230142	12	PCW12	0	66.1674298572658	0.0332853027935724	FDR < 0.001
	ATTGTTCCACCGTGCA-1_2	Sustentacular	77.9347138156691	10	PCW10	0.00072691343216208	NA	NA	FDR < 0.001
	ATTGTTCTCACCTCTG-1_2	Neuronal	66.390431133543	10	PCW10	0	NA	NA	FDR < 0.001
	ATTTACCAGCCAACCC-1_1	Micovillar	64.5784631569713	10	PCW10	0	62.8451557303437	0.0521340866197819	FDR < 0.001
	ATTTACCAGCGGGTTA-1_2	Sustentacular	83.4566400047759	12	PCW12	0.00072691343216208	NA	NA	FDR < 0.001
	ATTTACCAGTTCCATG-1_2	Micovillar	61.7663514753848	10	PCW10	0	62.8451557303437	0.0521340866197819	FDR < 0.001
	ATTTACCCAAGCTGCC-1_1	Micovillar	64.8503623656373	10	PCW10	0	62.8451557303437	0.0521340866197819	FDR < 0.001
	ATTTACCCAAGGGCAT-1_2	Neuronal	39.9253674207311	12	PCW12	0	NA	NA	FDR < 0.001
	ATTTACCGTCGGAACA-1_2	Neuronal	40.5168453328975	12	PCW12	0	NA	NA	FDR < 0.001
	ATTTACCGTCTTGAAC-1_2	Neuronal	87.0221421586889	12	PCW12	0	NA	NA	FDR < 0.001
	ATTTACCGTGCCGGTT-1_1	Micovillar	64.4246669762075	10	PCW10	0	62.8451557303437	0.0521340866197819	FDR < 0.001
	ATTTCACAGCCTGCCA-1_1	Neuronal	85.2911394421819	8	PCW8	0	NA	NA	FDR < 0.001
	ATTTCACAGGAAGTCC-1_1	Micovillar	60.1262290034236	10	PCW10	0	62.8451557303437	0.0521340866197819	FDR < 0.001
	ATTTCACCAATCAGCT-1_1	Micovillar	76.0421389092099	10	PCW10	0	62.8451557303437	0.0521340866197819	FDR < 0.001
	ATTTCACCATCGATCA-1_2	Neuronal	47.6175091837149	12	PCW12	0	NA	NA	FDR < 0.001
	ATTTCACGTAGTGGCA-1_1	Neuronal	28.9778844492875	10	PCW10	0	NA	NA	FDR < 0.001
	ATTTCTGAGAAGGGAT-1_1	Micovillar	65.6155857401033	10	PCW10	0	62.8451557303437	0.0521340866197819	FDR < 0.001
	ATTTCTGCACGGAAGT-1_2	Neuronal	57.2489079865384	10	PCW10	0	NA	NA	FDR < 0.001
	ATTTCTGCATGTGCCG-1_2	Sustentacular	76.775022150898	10	PCW10	0.00072691343216208	NA	NA	FDR < 0.001
	ATTTCTGGTCTAACTG-1_1	Micovillar	57.6011270676177	12	PCW12	0	66.1674298572658	0.0332853027935724	FDR < 0.001
	ATTTCTGGTCTAATCG-1_1	Neuronal	28.0504220587368	12	PCW12	0	NA	NA	FDR < 0.001
	ATTTCTGGTTCTCAGA-1_1	Neuronal	90.4921474240411	10	PCW10	0	NA	NA	FDR < 0.001
	CAAAGAAAGATACCAA-1_2	Neuronal	38.1804380411439	12	PCW12	0	NA	NA	FDR < 0.001
	CAAAGAACAATTGTGC-1_2	Sustentacular	74.2720266281322	12	PCW12	0.00072691343216208	NA	NA	FDR < 0.001
	CAAAGAAGTTGTCAGT-1_2	Sustentacular	76.9818316722059	12	PCW12	0.00072691343216208	NA	NA	FDR < 0.001
	CAAAGAATCCCGTTGT-1_1	Micovillar	68.8479263119495	12	PCW12	0	66.1674298572658	0.0332853027935724	FDR < 0.001
	CAAAGAATCCGATCGG-1_2	Micovillar	63.5931359771294	12	PCW12	0	66.1674298572658	0.0332853027935724	FDR < 0.001
	CAACAACAGGTGCAGT-1_1	Neuronal	67.6214240635793	10	PCW10	0	NA	NA	FDR < 0.001
	CAACAACAGTCAAGCG-1_1	Micovillar	60.6148702370629	12	PCW12	0	66.1674298572658	0.0332853027935724	FDR < 0.001
	CAACAACCAGACAATA-1_2	Neuronal	42.7558397344196	10	PCW10	0	NA	NA	FDR < 0.001
	CAACAACCAGCAGAAC-1_2	Neuronal	70.9191215228105	10	PCW10	0	NA	NA	FDR < 0.001
	CAACAACGTCAATGGG-1_1	Neuronal	43.7077940955627	8	PCW8	0	NA	NA	FDR < 0.001
	CAACAACGTCGCTTAA-1_2	Neuronal	91.1851452264333	12	PCW12	0	NA	NA	FDR < 0.001
	CAACAGTAGACCCGCT-1_1	Neuronal	87.0531084600677	10	PCW10	0	NA	NA	FDR < 0.001
	CAACAGTAGATACAGT-1_1	Micovillar	65.0588852983648	10	PCW10	0	62.8451557303437	0.0521340866197819	FDR < 0.001
	CAACAGTAGGGACCAT-1_2	Micovillar	63.8554513054998	10	PCW10	0	62.8451557303437	0.0521340866197819	FDR < 0.001
	CAACAGTAGTTGTAAG-1_1	Neuronal	96.5225826446863	10	PCW10	0	NA	NA	FDR < 0.001
	CAACAGTCAATAGTAG-1_2	Neuronal	25.1814703637356	12	PCW12	0	NA	NA	FDR < 0.001
	CAACAGTCAGTATTCG-1_1	Micovillar	63.0656581695248	12	PCW12	0	66.1674298572658	0.0332853027935724	FDR < 0.001
	CAACAGTTCACTACTT-1_1	Sustentacular	78.4101732550502	10	PCW10	0.00072691343216208	NA	NA	FDR < 0.001
	CAACCAACAGAGGTTG-1_2	Neuronal	85.4407544665052	12	PCW12	0	NA	NA	FDR < 0.001
	CAACCAACAGCGACCT-1_2	Neuronal	42.5767140746735	10	PCW10	0	NA	NA	FDR < 0.001
	CAACCAAGTCGACGCT-1_2	Neuronal	31.2107793062007	10	PCW10	0	NA	NA	FDR < 0.001
	CAACCAAGTTGATGTC-1_1	Micovillar	54.2759365888809	7	PCW7	0	52.3271341055991	0.109069305737803	FDR < 0.001
	CAACCAATCACAAGGG-1_1	Micovillar	76.8539798534265	10	PCW10	0	62.8451557303437	0.0521340866197819	FDR < 0.001
	CAACCTCAGAAATCCA-1_1	Neuronal	95.0483282470039	12	PCW12	0	NA	NA	FDR < 0.001
	CAACCTCAGCGAAACC-1_2	Neuronal	37.2411185008271	12	PCW12	0	NA	NA	FDR < 0.001
	CAACCTCGTCTCCTGT-1_1	Micovillar	59.262289926509	10	PCW10	0	62.8451557303437	0.0521340866197819	FDR < 0.001
	CAACCTCTCCCAACTC-1_2	Micovillar	63.8708281129907	10	PCW10	0	62.8451557303437	0.0521340866197819	FDR < 0.001
	CAACGATAGGCTAAAT-1_2	Micovillar	70.8331409803121	12	PCW12	0	66.1674298572658	0.0332853027935724	FDR < 0.001
	CAACGATCACAAGCAG-1_2	Neuronal	32.6757962575055	12	PCW12	0	NA	NA	FDR < 0.001
	CAACGATCACTACTTT-1_2	Neuronal	95.2175262617031	12	PCW12	0	NA	NA	FDR < 0.001
	CAACGATCATGTACGT-1_2	Micovillar	71.240445427344	12	PCW12	0	66.1674298572658	0.0332853027935724	FDR < 0.001
	CAACGATCATTCCTCG-1_2	Sustentacular	76.0980697167352	12	PCW12	0.00072691343216208	NA	NA	FDR < 0.001
	CAACGATGTACAATAG-1_2	Sustentacular	69.6653258584551	10	PCW10	0.00072691343216208	NA	NA	FDR < 0.001
	CAACGATTCATCGCAA-1_1	Micovillar	76.5366326094402	12	PCW12	0	66.1674298572658	0.0332853027935724	FDR < 0.001
	CAACGATTCCGCATAA-1_2	Sustentacular	66.7516830563223	12	PCW12	0.00072691343216208	NA	NA	FDR < 0.001
	CAACGATTCCGCTTAC-1_2	Micovillar	62.8563391384948	10	PCW10	0	62.8451557303437	0.0521340866197819	FDR < 0.001
	CAACGATTCCTTTAGT-1_2	Micovillar	59.9625039619918	12	PCW12	0	66.1674298572658	0.0332853027935724	FDR < 0.001
	CAACGATTCGAGATAA-1_1	Sustentacular	60.2142541517774	8	PCW8	0.00072691343216208	NA	NA	FDR < 0.001
	CAACGATTCTAGTTCT-1_2	Sustentacular	67.6706301299393	12	PCW12	0.00072691343216208	NA	NA	FDR < 0.001
	CAACGATTCTGAGTCA-1_2	Micovillar	73.1278402559239	12	PCW12	0	66.1674298572658	0.0332853027935724	FDR < 0.001
	CAACGATTCTGTAAGC-1_2	Micovillar	72.2547584223264	10	PCW10	0	62.8451557303437	0.0521340866197819	FDR < 0.001
	CAACGGCGTAACTTCG-1_2	Sustentacular	69.9196647101419	10	PCW10	0.00072691343216208	NA	NA	FDR < 0.001
	CAACGGCTCTCTTCAA-1_1	Neuronal	66.2706655799953	8	PCW8	0	NA	NA	FDR < 0.001
	CAAGACTAGCCGATAG-1_2	Micovillar	66.02412111447	10	PCW10	0	62.8451557303437	0.0521340866197819	FDR < 0.001
	CAAGACTCACAACGAG-1_1	Micovillar	73.8730589161919	10	PCW10	0	62.8451557303437	0.0521340866197819	FDR < 0.001
	CAAGACTCACGTCTCT-1_2	Neuronal	84.3535808010805	10	PCW10	0	NA	NA	FDR < 0.001
	CAAGACTCAGCATGCC-1_2	Micovillar	83.2598701052859	12	PCW12	0	66.1674298572658	0.0332853027935724	FDR < 0.001
	CAAGACTCAGTGACCC-1_2	Sustentacular	73.880294909489	10	PCW10	0.00072691343216208	NA	NA	FDR < 0.001
	CAAGACTGTAAGCAAT-1_2	Micovillar	64.3411016208097	10	PCW10	0	62.8451557303437	0.0521340866197819	FDR < 0.001
	CAAGAGGAGCTGAAGC-1_1	Neuronal	20.8177035125083	12	PCW12	0	NA	NA	FDR < 0.001
	CAAGAGGGTAGGAGGG-1_2	Neuronal	48.8774171072937	12	PCW12	0	NA	NA	FDR < 0.001
	CAAGCTAAGGTAAACT-1_2	Micovillar	59.9737131452889	10	PCW10	0	62.8451557303437	0.0521340866197819	FDR < 0.001
	CAAGCTACACCGCTGA-1_2	Neuronal	54.5158775374353	10	PCW10	0	NA	NA	FDR < 0.001
	CAAGCTACACGAGGTA-1_1	Neuronal	41.1570674925347	8	PCW8	0	NA	NA	FDR < 0.001
	CAAGCTACAGAGTTCT-1_2	Neuronal	83.1170878400499	12	PCW12	0	NA	NA	FDR < 0.001
	CAAGCTAGTAGGAGGG-1_2	Micovillar	62.5893614916218	12	PCW12	0	66.1674298572658	0.0332853027935724	FDR < 0.001
	CAAGCTATCGGTAAGG-1_2	Neuronal	99.968195649535	12	PCW12	0	NA	NA	FDR < 0.001
	CAAGCTATCGTTCTCG-1_1	Neuronal	0.868840122951179	10	PCW10	0	NA	NA	FDR < 0.001
	CAAGCTATCTATGTGG-1_1	Micovillar	62.7070233447871	10	PCW10	0	62.8451557303437	0.0521340866197819	FDR < 0.001
	CAAGGGAAGCCTGCCA-1_2	Neuronal	48.3958785334829	12	PCW12	0	NA	NA	FDR < 0.001
	CAAGGGAGTAGAGCTG-1_2	Micovillar	64.1207490389845	10	PCW10	0	62.8451557303437	0.0521340866197819	FDR < 0.001
	CAAGGGATCATGCCAA-1_1	Neuronal	44.09089741008	10	PCW10	0	NA	NA	FDR < 0.001
	CAATACGCACACGCCA-1_1	Neuronal	108.647502196062	10	PCW10	0	NA	NA	FDR < 0.001
	CAATACGCAGGTGGAT-1_2	Micovillar	64.2648712681747	12	PCW12	0	66.1674298572658	0.0332853027935724	FDR < 0.001
	CAATACGGTACTTGTG-1_1	Micovillar	60.0419400656697	8	PCW8	0	55.8017879534763	0.106273838609646	FDR < 0.001
	CAATCGAAGTCTACCA-1_1	Neuronal	84.7981683637557	10	PCW10	0	NA	NA	FDR < 0.001
	CAATCGACAACTGGTT-1_1	Micovillar	61.24090456087	12	PCW12	0	66.1674298572658	0.0332853027935724	FDR < 0.001
	CAATCGACAATAGTAG-1_1	Sustentacular	69.1100157288424	12	PCW12	0.00072691343216208	NA	NA	FDR < 0.001
	CAATCGAGTTAGGCTT-1_1	Neuronal	42.8745844633557	10	PCW10	0	NA	NA	FDR < 0.001
	CAATCGAGTTGGTACT-1_1	Neuronal	32.6464294194239	10	PCW10	0	NA	NA	FDR < 0.001
	CAATCGATCAGTGTGT-1_2	Neuronal	33.6498010400387	12	PCW12	0	NA	NA	FDR < 0.001
	CAATCGATCTCTAGGA-1_2	Micovillar	53.9376538273972	12	PCW12	0	66.1674298572658	0.0332853027935724	FDR < 0.001
	CAATGACAGCGTCTCG-1_2	Sustentacular	78.4835789927348	10	PCW10	0.00072691343216208	NA	NA	FDR < 0.001
	CAATGACAGGAGGGTG-1_2	Neuronal	77.5382004369104	12	PCW12	0	NA	NA	FDR < 0.001
	CAATGACCAACCAGAG-1_1	Neuronal	33.3301610883979	12	PCW12	0	NA	NA	FDR < 0.001
	CAATGACGTCAATCTG-1_2	Neuronal	49.3486716270284	12	PCW12	0	NA	NA	FDR < 0.001
	CAATGACGTCACCTTC-1_1	Sustentacular	61.1864542806973	8	PCW8	0.00072691343216208	NA	NA	FDR < 0.001
	CAATGACGTCCAACGC-1_2	Micovillar	60.8962772558573	10	PCW10	0	62.8451557303437	0.0521340866197819	FDR < 0.001
	CAATGACGTGCTCGTG-1_2	Micovillar	68.9070653737783	12	PCW12	0	66.1674298572658	0.0332853027935724	FDR < 0.001
	CAATGACTCACCTTGC-1_2	Sustentacular	73.1714348428861	12	PCW12	0.00072691343216208	NA	NA	FDR < 0.001
	CAATGACTCATAGAGA-1_1	Micovillar	77.314273971947	10	PCW10	0	62.8451557303437	0.0521340866197819	FDR < 0.001
	CAATGACTCATGCATG-1_1	Micovillar	72.931548087021	10	PCW10	0	62.8451557303437	0.0521340866197819	FDR < 0.001
	CAATGACTCCGATCTC-1_1	Micovillar	67.2108078349544	10	PCW10	0	62.8451557303437	0.0521340866197819	FDR < 0.001
	CAATGACTCTTGCAGA-1_1	Neuronal	42.1845871141124	10	PCW10	0	NA	NA	FDR < 0.001
	CAATTTCAGGATACCG-1_2	Neuronal	71.6213576814696	10	PCW10	0	NA	NA	FDR < 0.001
	CAATTTCAGTATAGAC-1_2	Neuronal	96.2420296022351	12	PCW12	0	NA	NA	FDR < 0.001
	CAATTTCAGTTCTCTT-1_2	Sustentacular	78.2460463102841	10	PCW10	0.00072691343216208	NA	NA	FDR < 0.001
	CAATTTCCACCAGCCA-1_2	Micovillar	74.2440860239833	10	PCW10	0	62.8451557303437	0.0521340866197819	FDR < 0.001
	CAATTTCGTACGTTCA-1_1	Neuronal	15.2388620592086	12	PCW12	0	NA	NA	FDR < 0.001
	CAATTTCGTTCTCCTG-1_2	Neuronal	42.455714822839	10	PCW10	0	NA	NA	FDR < 0.001
	CAATTTCTCCTAAACG-1_1	Micovillar	55.6123856595447	8	PCW8	0	55.8017879534763	0.106273838609646	FDR < 0.001
	CACAACAAGTAGGAAG-1_2	Neuronal	53.7844308004229	12	PCW12	0	NA	NA	FDR < 0.001
	CACAACAAGTCCCGAC-1_1	Micovillar	58.8048984241029	10	PCW10	0	62.8451557303437	0.0521340866197819	FDR < 0.001
	CACACAAAGAGCAGCT-1_1	Micovillar	63.5743061138009	12	PCW12	0	66.1674298572658	0.0332853027935724	FDR < 0.001
	CACACAAAGTCATGAA-1_1	Micovillar	75.720488530564	10	PCW10	0	62.8451557303437	0.0521340866197819	FDR < 0.001
	CACACAACATGGGTTT-1_1	Micovillar	60.8590568862666	10	PCW10	0	62.8451557303437	0.0521340866197819	FDR < 0.001
	CACACAAGTTCGCGTG-1_2	Micovillar	68.9406579369906	12	PCW12	0	66.1674298572658	0.0332853027935724	FDR < 0.001
	CACACAATCCAATGCA-1_2	Micovillar	62.0036168572788	10	PCW10	0	62.8451557303437	0.0521340866197819	FDR < 0.001
	CACACAATCTAGTCAG-1_1	Sustentacular	67.0455519065591	8	PCW8	0.00072691343216208	NA	NA	FDR < 0.001
	CACACAATCTCCCAAC-1_1	Micovillar	64.1457207047268	10	PCW10	0	62.8451557303437	0.0521340866197819	FDR < 0.001
	CACAGATAGATAGCTA-1_2	Micovillar	62.8005700114396	10	PCW10	0	62.8451557303437	0.0521340866197819	FDR < 0.001
	CACAGATGTGGATCGA-1_1	Neuronal	36.9359314544361	8	PCW8	0	NA	NA	FDR < 0.001
	CACAGATGTTGAGTCT-1_2	Micovillar	65.1772287925633	10	PCW10	0	62.8451557303437	0.0521340866197819	FDR < 0.001
	CACAGATTCAAGCTTG-1_2	Micovillar	76.1405064840417	12	PCW12	0	66.1674298572658	0.0332853027935724	FDR < 0.001
	CACAGATTCACTGTCC-1_2	Micovillar	84.99875418939	12	PCW12	0	66.1674298572658	0.0332853027935724	FDR < 0.001
	CACAGATTCCTTTAGT-1_1	Neuronal	40.9676060421322	8	PCW8	0	NA	NA	FDR < 0.001
	CACAGGCAGAAATGGG-1_2	Neuronal	42.8745844633557	12	PCW12	0	NA	NA	FDR < 0.001
	CACAGGCAGCCGTCGT-1_1	Neuronal	25.7561408588192	12	PCW12	0	NA	NA	FDR < 0.001
	CACAGGCGTTGTCAGT-1_1	Neuronal	17.8457117898737	10	PCW10	0	NA	NA	FDR < 0.001
	CACAGGCTCTGGACTA-1_1	Neuronal	31.2346986196303	10	PCW10	0	NA	NA	FDR < 0.001
	CACAGGCTCTTAGTTC-1_1	Neuronal	31.4787979794394	10	PCW10	0	NA	NA	FDR < 0.001
	CACATGACATTAGGCT-1_1	Neuronal	38.2504637520867	10	PCW10	0	NA	NA	FDR < 0.001
	CACATGAGTCATCAGT-1_2	Micovillar	78.254688398874	12	PCW12	0	66.1674298572658	0.0332853027935724	FDR < 0.001
	CACATGAGTGATTGGG-1_1	Neuronal	25.6660674230892	10	PCW10	0	NA	NA	FDR < 0.001
	CACATGAGTTGTGTTG-1_1	Micovillar	79.2414708173817	12	PCW12	0	66.1674298572658	0.0332853027935724	FDR < 0.001
	CACATGAGTTTGTTCT-1_2	Neuronal	32.6757962575055	12	PCW12	0	NA	NA	FDR < 0.001
	CACCAAAAGGAGTATT-1_1	Sustentacular	74.4108296130621	8	PCW8	0.00072691343216208	NA	NA	FDR < 0.001
	CACCAAACAACGCCCA-1_1	Sustentacular	64.5291620381253	8	PCW8	0.00072691343216208	NA	NA	FDR < 0.001
	CACCAAAGTCTAACGT-1_2	Neuronal	49.1831065083395	10	PCW10	0	NA	NA	FDR < 0.001
	CACCAAATCTCAACGA-1_1	Micovillar	53.117510491972	8	PCW8	0	55.8017879534763	0.106273838609646	FDR < 0.001
	CACCGTTAGTCGCGAA-1_1	Micovillar	53.5998720033775	7	PCW7	0	52.3271341055991	0.109069305737803	FDR < 0.001
	CACCGTTAGTTTGGCT-1_2	Micovillar	58.5224284801626	12	PCW12	0	66.1674298572658	0.0332853027935724	FDR < 0.001
	CACCGTTCACACGGAA-1_1	Neuronal	43.5569084195957	8	PCW8	0	NA	NA	FDR < 0.001
	CACCGTTTCCTACGAA-1_2	Neuronal	43.8217061689453	10	PCW10	0	NA	NA	FDR < 0.001
	CACCGTTTCGGAATGG-1_1	Micovillar	55.509507818421	10	PCW10	0	62.8451557303437	0.0521340866197819	FDR < 0.001
	CACGAATAGTCATAGA-1_1	Micovillar	54.1039135903982	12	PCW12	0	66.1674298572658	0.0332853027935724	FDR < 0.001
	CACGAATAGTTCGGTT-1_1	Micovillar	58.5568084520517	7	PCW7	0	52.3271341055991	0.109069305737803	FDR < 0.001
	CACGAATCACAGCTTA-1_2	Micovillar	61.2859595899714	10	PCW10	0	62.8451557303437	0.0521340866197819	FDR < 0.001
	CACGAATCACATGACT-1_2	Sustentacular	65.1536845705798	10	PCW10	0.00072691343216208	NA	NA	FDR < 0.001
	CACGAATGTGCAGATG-1_2	Sustentacular	68.3017226565971	10	PCW10	0.00072691343216208	NA	NA	FDR < 0.001
	CACGAATTCATCTATC-1_2	Sustentacular	82.1827041213439	12	PCW12	0.00072691343216208	NA	NA	FDR < 0.001
	CACGAATTCTCGTGGG-1_1	Neuronal	40.5168453328975	10	PCW10	0	NA	NA	FDR < 0.001
	CACGGGTAGAGCAGCT-1_1	Neuronal	31.8050604567625	10	PCW10	0	NA	NA	FDR < 0.001
	CACGGGTAGTCATCCA-1_1	Micovillar	53.1163037583655	10	PCW10	0	62.8451557303437	0.0521340866197819	FDR < 0.001
	CACGGGTCACTGAATC-1_2	Micovillar	63.1107210426576	10	PCW10	0	62.8451557303437	0.0521340866197819	FDR < 0.001
	CACGGGTCAGAAGCTG-1_2	Micovillar	58.9499939100847	12	PCW12	0	66.1674298572658	0.0332853027935724	FDR < 0.001
	CACGGGTCATCGTGCG-1_2	Micovillar	62.9776722342294	12	PCW12	0	66.1674298572658	0.0332853027935724	FDR < 0.001
	CACGGGTCATTGGCAT-1_2	Micovillar	59.3403462130236	12	PCW12	0	66.1674298572658	0.0332853027935724	FDR < 0.001
	CACGGGTGTCACCCTT-1_2	Micovillar	67.8052899446674	12	PCW12	0	66.1674298572658	0.0332853027935724	FDR < 0.001
	CACGGGTGTTTGCCGG-1_2	Micovillar	69.9465649859993	10	PCW10	0	62.8451557303437	0.0521340866197819	FDR < 0.001
	CACGTGGAGCTCTTCC-1_1	Neuronal	97.7505659562077	8	PCW8	0	NA	NA	FDR < 0.001
	CACGTGGAGGGCGAGA-1_1	Neuronal	29.2623760225148	10	PCW10	0	NA	NA	FDR < 0.001
	CACGTGGCACTGGCCA-1_1	Micovillar	76.6578477051906	12	PCW12	0	66.1674298572658	0.0332853027935724	FDR < 0.001
	CACGTGGCATCTCGTC-1_2	Micovillar	73.8796170112267	12	PCW12	0	66.1674298572658	0.0332853027935724	FDR < 0.001
	CACGTGGGTATCTCGA-1_2	Micovillar	71.2243763194617	10	PCW10	0	62.8451557303437	0.0521340866197819	FDR < 0.001
	CACGTGGGTCATCGGC-1_2	Sustentacular	67.2603528128583	12	PCW12	0.00072691343216208	NA	NA	FDR < 0.001
	CACGTGGGTCTGTAGT-1_2	Sustentacular	66.6567783322962	12	PCW12	0.00072691343216208	NA	NA	FDR < 0.001
	CACGTGGGTTCCACAA-1_2	Micovillar	64.8070098781014	10	PCW10	0	62.8451557303437	0.0521340866197819	FDR < 0.001
	CACGTGGGTTTGAAAG-1_1	Neuronal	29.7526866219069	12	PCW12	0	NA	NA	FDR < 0.001
	CACGTTCAGACATAAC-1_2	Micovillar	64.1903712139008	10	PCW10	0	62.8451557303437	0.0521340866197819	FDR < 0.001
	CACGTTCAGGAAAGGT-1_1	Micovillar	56.9574534502971	12	PCW12	0	66.1674298572658	0.0332853027935724	FDR < 0.001
	CACGTTCCAATGCAAA-1_2	Neuronal	40.5168453328975	10	PCW10	0	NA	NA	FDR < 0.001
	CACGTTCCACAAACGG-1_2	Micovillar	67.345593539706	12	PCW12	0	66.1674298572658	0.0332853027935724	FDR < 0.001
	CACGTTCCAGGGAATC-1_1	Micovillar	51.5184773750285	10	PCW10	0	62.8451557303437	0.0521340866197819	FDR < 0.001
	CACGTTCGTATGCGGA-1_1	Neuronal	34.9485162947746	10	PCW10	0	NA	NA	FDR < 0.001
	CACGTTCTCATGCTAG-1_2	Micovillar	70.8309702008881	12	PCW12	0	66.1674298572658	0.0332853027935724	FDR < 0.001
	CACGTTCTCATTTGGG-1_1	Neuronal	1.89142041054569	10	PCW10	0	NA	NA	FDR < 0.001
	CACGTTCTCCTCATAT-1_1	Micovillar	58.4580290509058	10	PCW10	0	62.8451557303437	0.0521340866197819	FDR < 0.001
	CACGTTCTCGTTCTAT-1_2	Neuronal	80.9231224438066	10	PCW10	0	NA	NA	FDR < 0.001
	CACGTTCTCTACTCAT-1_2	Neuronal	77.0092804628432	10	PCW10	0	NA	NA	FDR < 0.001
	CACTAAGAGAGTACCG-1_2	Sustentacular	59.673029133247	10	PCW10	0.00072691343216208	NA	NA	FDR < 0.001
	CACTAAGAGCTGTACT-1_2	Micovillar	73.2790704231081	12	PCW12	0	66.1674298572658	0.0332853027935724	FDR < 0.001
	CACTAAGCAATATCCG-1_2	Neuronal	75.211019157071	12	PCW12	0	NA	NA	FDR < 0.001
	CACTAAGCAGGCTATT-1_2	Neuronal	35.8166502613577	12	PCW12	0	NA	NA	FDR < 0.001
	CACTAAGGTCTACGAT-1_1	Micovillar	81.08083805386	12	PCW12	0	66.1674298572658	0.0332853027935724	FDR < 0.001
	CACTAAGTCCAATGCA-1_2	Micovillar	59.7943161830216	10	PCW10	0	62.8451557303437	0.0521340866197819	FDR < 0.001
	CACTAAGTCGTTTACT-1_2	Sustentacular	75.2281651677817	12	PCW12	0.00072691343216208	NA	NA	FDR < 0.001
	CACTGAAAGACTTAAG-1_1	Sustentacular	75.7635985432799	10	PCW10	0.00072691343216208	NA	NA	FDR < 0.001
	CACTGAAAGGCCTTGC-1_2	Sustentacular	72.5480693706059	10	PCW10	0.00072691343216208	NA	NA	FDR < 0.001
	CACTGAACAACAACAA-1_2	Neuronal	42.5767140746735	10	PCW10	0	NA	NA	FDR < 0.001
	CACTGAACACGCGCTA-1_2	Neuronal	41.6916664721312	12	PCW12	0	NA	NA	FDR < 0.001
	CACTGAACACTCCGAG-1_1	Neuronal	63.8152535656026	8	PCW8	0	NA	NA	FDR < 0.001
	CACTGAACAGGACATG-1_1	Micovillar	60.895916376292	10	PCW10	0	62.8451557303437	0.0521340866197819	FDR < 0.001
	CACTGAACATGTGCTA-1_2	Neuronal	99.5745120660809	10	PCW10	0	NA	NA	FDR < 0.001
	CACTGAATCCTGGGTG-1_1	Neuronal	43.7783596349584	8	PCW8	0	NA	NA	FDR < 0.001
	CACTGAATCGAGGCAA-1_1	Micovillar	59.3981191284328	10	PCW10	0	62.8451557303437	0.0521340866197819	FDR < 0.001
	CACTGGGAGTAATACG-1_2	Neuronal	11.7764146652665	12	PCW12	0	NA	NA	FDR < 0.001
	CACTGGGCAATACAGA-1_2	Neuronal	94.8254661447628	12	PCW12	0	NA	NA	FDR < 0.001
	CACTGGGCAGCATCTA-1_2	Neuronal	102.092823161992	12	PCW12	0	NA	NA	FDR < 0.001
	CACTGGGGTCACTGAT-1_2	Micovillar	66.343783878793	10	PCW10	0	62.8451557303437	0.0521340866197819	FDR < 0.001
	CACTGGGTCGCCAACG-1_2	Micovillar	64.7158360485296	12	PCW12	0	66.1674298572658	0.0332853027935724	FDR < 0.001
	CACTGTCAGATGGCAC-1_2	Sustentacular	68.9067317255913	10	PCW10	0.00072691343216208	NA	NA	FDR < 0.001
	CACTGTCAGCTAAATG-1_1	Neuronal	26.9333025035284	10	PCW10	0	NA	NA	FDR < 0.001
	CACTGTCCAAGCAGGT-1_1	Micovillar	60.2132733504163	10	PCW10	0	62.8451557303437	0.0521340866197819	FDR < 0.001
	CACTGTCCACATAGCT-1_1	Neuronal	29.3977752685539	12	PCW12	0	NA	NA	FDR < 0.001
	CACTGTCGTGGATCGA-1_2	Neuronal	102.202454755104	10	PCW10	0	NA	NA	FDR < 0.001
	CACTGTCTCACGAGGA-1_2	Sustentacular	70.7808602927002	12	PCW12	0.00072691343216208	NA	NA	FDR < 0.001
	CACTGTCTCATGGGAG-1_2	Neuronal	79.1722791906947	12	PCW12	0	NA	NA	FDR < 0.001
	CACTTCGAGAGGGCGA-1_1	Micovillar	69.2257795837842	10	PCW10	0	62.8451557303437	0.0521340866197819	FDR < 0.001
	CACTTCGGTCACAATC-1_2	Sustentacular	69.4127105201088	12	PCW12	0.00072691343216208	NA	NA	FDR < 0.001
	CACTTCGTCGAAACAA-1_1	Neuronal	1.88392943046164	10	PCW10	0	NA	NA	FDR < 0.001
	CAGAGCCAGCGCACAA-1_2	Sustentacular	65.7973470473311	12	PCW12	0.00072691343216208	NA	NA	FDR < 0.001
	CAGAGCCAGTTGCGCC-1_1	Sustentacular	63.8566255595147	8	PCW8	0.00072691343216208	NA	NA	FDR < 0.001
	CAGAGCCGTGAGAACC-1_2	Neuronal	32.3945889691619	10	PCW10	0	NA	NA	FDR < 0.001
	CAGAGCCTCTGTGCTC-1_2	Neuronal	102.48680797102	10	PCW10	0	NA	NA	FDR < 0.001
	CAGAGCCTCTTCGTAT-1_2	Micovillar	67.7610419073854	10	PCW10	0	62.8451557303437	0.0521340866197819	FDR < 0.001
	CAGATACAGTGGGAAA-1_1	Micovillar	73.4561410768092	12	PCW12	0	66.1674298572658	0.0332853027935724	FDR < 0.001
	CAGATACAGTGTAGTA-1_2	Micovillar	63.6373514742966	10	PCW10	0	62.8451557303437	0.0521340866197819	FDR < 0.001
	CAGATACCAGGTCAAG-1_2	Micovillar	73.2256719863227	10	PCW10	0	62.8451557303437	0.0521340866197819	FDR < 0.001
	CAGATCACATGACGTT-1_2	Neuronal	43.2399648220173	10	PCW10	0	NA	NA	FDR < 0.001
	CAGATCAGTAGTGTGG-1_1	Neuronal	34.8060796997982	12	PCW12	0	NA	NA	FDR < 0.001
	CAGATCAGTCTACGAT-1_2	Neuronal	95.6844467722952	10	PCW10	0	NA	NA	FDR < 0.001
	CAGATTGCATCCGCGA-1_1	Micovillar	70.7966618249972	10	PCW10	0	62.8451557303437	0.0521340866197819	FDR < 0.001
	CAGATTGCATTACTCT-1_2	Sustentacular	72.2290488431063	12	PCW12	0.00072691343216208	NA	NA	FDR < 0.001
	CAGATTGGTCACTCGG-1_1	Sustentacular	69.9148072668962	12	PCW12	0.00072691343216208	NA	NA	FDR < 0.001
	CAGATTGTCCATTGCC-1_1	Neuronal	31.4152076305201	10	PCW10	0	NA	NA	FDR < 0.001
	CAGCAATAGACGCCCT-1_1	Micovillar	76.5860051669163	10	PCW10	0	62.8451557303437	0.0521340866197819	FDR < 0.001
	CAGCAATAGTAGAGTT-1_2	Neuronal	88.6902404837649	12	PCW12	0	NA	NA	FDR < 0.001
	CAGCAATCATGCCGGT-1_2	Micovillar	67.2452151807885	10	PCW10	0	62.8451557303437	0.0521340866197819	FDR < 0.001
	CAGCAATGTAGAGATT-1_1	Micovillar	61.7663514753848	10	PCW10	0	62.8451557303437	0.0521340866197819	FDR < 0.001
	CAGCAATTCCAGTGTA-1_1	Neuronal	58.5687686614449	8	PCW8	0	NA	NA	FDR < 0.001
	CAGCAATTCTCACGAA-1_2	Micovillar	63.9505432065314	10	PCW10	0	62.8451557303437	0.0521340866197819	FDR < 0.001
	CAGCACGAGACAGTCG-1_2	Micovillar	65.3023695041886	12	PCW12	0	66.1674298572658	0.0332853027935724	FDR < 0.001
	CAGCACGAGCATGGGT-1_2	Micovillar	55.9609979464981	10	PCW10	0	62.8451557303437	0.0521340866197819	FDR < 0.001
	CAGCACGCACTGGACC-1_2	Neuronal	91.7836997860541	12	PCW12	0	NA	NA	FDR < 0.001
	CAGCACGGTAGTCTGT-1_2	Neuronal	3.75857569205404	12	PCW12	0	NA	NA	FDR < 0.001
	CAGCACGGTATGCTAC-1_2	Neuronal	58.9192479876927	10	PCW10	0	NA	NA	FDR < 0.001
	CAGCACGTCGTGAGAG-1_2	Sustentacular	72.2268444574538	10	PCW10	0.00072691343216208	NA	NA	FDR < 0.001
	CAGCAGCGTATGTGTC-1_2	Neuronal	63.2121848105383	12	PCW12	0	NA	NA	FDR < 0.001
	CAGCAGCGTTTCACTT-1_1	Micovillar	61.0004698510183	10	PCW10	0	62.8451557303437	0.0521340866197819	FDR < 0.001
	CAGCCAGGTAGTCACT-1_1	Micovillar	60.414684527095	10	PCW10	0	62.8451557303437	0.0521340866197819	FDR < 0.001
	CAGCCAGTCCCTTCCC-1_1	Micovillar	76.1231034738879	10	PCW10	0	62.8451557303437	0.0521340866197819	FDR < 0.001
	CAGCCAGTCGAGTGAG-1_2	Micovillar	69.217512985416	12	PCW12	0	66.1674298572658	0.0332853027935724	FDR < 0.001
	CAGCCAGTCGATAACC-1_1	Neuronal	38.7240500259894	12	PCW12	0	NA	NA	FDR < 0.001
	CAGCGTGAGCCGAACA-1_2	Micovillar	75.8942464849999	10	PCW10	0	62.8451557303437	0.0521340866197819	FDR < 0.001
	CAGCGTGGTCGTATTG-1_2	Sustentacular	75.6280585338462	12	PCW12	0.00072691343216208	NA	NA	FDR < 0.001
	CAGCGTGGTTAGAAAC-1_1	Sustentacular	78.2088719734608	10	PCW10	0.00072691343216208	NA	NA	FDR < 0.001
	CAGCGTGGTTGTTGAC-1_2	Sustentacular	71.9021312185507	12	PCW12	0.00072691343216208	NA	NA	FDR < 0.001
	CAGCGTGGTTTCGGCG-1_1	Micovillar	81.8679615051242	12	PCW12	0	66.1674298572658	0.0332853027935724	FDR < 0.001
	CAGCGTGTCGCTACAA-1_1	Sustentacular	65.1656905211148	10	PCW10	0.00072691343216208	NA	NA	FDR < 0.001
	CAGGCCACAAAGACGC-1_2	Sustentacular	68.9126505208072	10	PCW10	0.00072691343216208	NA	NA	FDR < 0.001
	CAGGCCACACACCAGC-1_2	Neuronal	39.3282532569596	10	PCW10	0	NA	NA	FDR < 0.001
	CAGGCCACACCGTACG-1_1	Neuronal	93.9034493452842	10	PCW10	0	NA	NA	FDR < 0.001
	CAGGCCACACTTCTCG-1_2	Micovillar	66.9750628096228	12	PCW12	0	66.1674298572658	0.0332853027935724	FDR < 0.001
	CAGGCCAGTGAGCCAA-1_2	Sustentacular	85.265603602011	10	PCW10	0.00072691343216208	NA	NA	FDR < 0.001
	CAGGCCATCAGATTGC-1_1	Micovillar	77.4870906538965	12	PCW12	0	66.1674298572658	0.0332853027935724	FDR < 0.001
	CAGGCCATCCCTCATG-1_2	Neuronal	40.1637788190712	12	PCW12	0	NA	NA	FDR < 0.001
	CAGGCCATCGAACTCA-1_2	Micovillar	59.5980103393241	10	PCW10	0	62.8451557303437	0.0521340866197819	FDR < 0.001
	CAGGCCATCTAGCAAC-1_1	Micovillar	60.0676655892335	8	PCW8	0	55.8017879534763	0.106273838609646	FDR < 0.001
	CAGGGCTAGCCACAAG-1_1	Neuronal	93.431957926568	10	PCW10	0	NA	NA	FDR < 0.001
	CAGGGCTAGCTTACGT-1_1	Neuronal	32.2340736069425	10	PCW10	0	NA	NA	FDR < 0.001
	CAGGGCTAGGTCCCTG-1_2	Sustentacular	72.3274359368673	10	PCW10	0.00072691343216208	NA	NA	FDR < 0.001
	CAGGGCTTCGGCTCTT-1_2	Micovillar	70.2255052054003	12	PCW12	0	66.1674298572658	0.0332853027935724	FDR < 0.001
	CAGGTATAGCCTCGTG-1_2	Sustentacular	77.2668269310944	10	PCW10	0.00072691343216208	NA	NA	FDR < 0.001
	CAGGTATAGGGTTAGC-1_1	Neuronal	41.9856640528643	8	PCW8	0	NA	NA	FDR < 0.001
	CAGGTATAGTAAACTG-1_2	Micovillar	65.1839251740433	10	PCW10	0	62.8451557303437	0.0521340866197819	FDR < 0.001
	CAGGTATCAGAATTCC-1_1	Micovillar	74.1968238743174	10	PCW10	0	62.8451557303437	0.0521340866197819	FDR < 0.001
	CAGGTATCATAATGAG-1_2	Micovillar	65.6676754270401	10	PCW10	0	62.8451557303437	0.0521340866197819	FDR < 0.001
	CAGGTATGTGCCGTAC-1_1	Micovillar	76.2648552866783	10	PCW10	0	62.8451557303437	0.0521340866197819	FDR < 0.001
	CAGGTATTCACTTCTA-1_2	Sustentacular	70.82224421135	10	PCW10	0.00072691343216208	NA	NA	FDR < 0.001
	CAGGTATTCGACTCCT-1_1	Neuronal	27.9506396291611	10	PCW10	0	NA	NA	FDR < 0.001
	CAGGTATTCTCTCCGA-1_1	Neuronal	66.0860256574518	10	PCW10	0	NA	NA	FDR < 0.001
	CAGTGCGAGAGTGTTA-1_1	Neuronal	71.0230727067582	10	PCW10	0	NA	NA	FDR < 0.001
	CAGTGCGAGCCGCACT-1_1	Neuronal	21.3195988888542	10	PCW10	0	NA	NA	FDR < 0.001
	CAGTGCGCAACCGACC-1_1	Neuronal	39.7100244705548	12	PCW12	0	NA	NA	FDR < 0.001
	CAGTGCGGTGCCCAGT-1_1	Neuronal	2.93945722762699	10	PCW10	0	NA	NA	FDR < 0.001
	CAGTGCGTCTGTCAGA-1_1	Neuronal	55.6767459560641	10	PCW10	0	NA	NA	FDR < 0.001
	CAGTTAGAGACTTCAC-1_2	Micovillar	66.1639708382835	12	PCW12	0	66.1674298572658	0.0332853027935724	FDR < 0.001
	CAGTTAGAGTACTCGT-1_2	Neuronal	94.0817245940527	12	PCW12	0	NA	NA	FDR < 0.001
	CAGTTAGGTAGGCAAC-1_1	Micovillar	66.4145775125092	10	PCW10	0	62.8451557303437	0.0521340866197819	FDR < 0.001
	CAGTTAGGTCCACACG-1_2	Sustentacular	75.0091861621467	10	PCW10	0.00072691343216208	NA	NA	FDR < 0.001
	CAGTTAGTCCATTGGA-1_2	Neuronal	43.7823857270515	10	PCW10	0	NA	NA	FDR < 0.001
	CAGTTAGTCGCACTCT-1_1	Micovillar	69.6972260314816	12	PCW12	0	66.1674298572658	0.0332853027935724	FDR < 0.001
	CAGTTCCAGATACGAT-1_2	Neuronal	43.7823857270515	10	PCW10	0	NA	NA	FDR < 0.001
	CAGTTCCAGCGATGCA-1_1	Micovillar	59.4228686185973	8	PCW8	0	55.8017879534763	0.106273838609646	FDR < 0.001
	CAGTTCCAGGTAAAGG-1_1	Neuronal	30.0781043659744	12	PCW12	0	NA	NA	FDR < 0.001
	CAGTTCCCATCGAGCC-1_2	Neuronal	86.1993615589763	12	PCW12	0	NA	NA	FDR < 0.001
	CAGTTCCGTCACCCTT-1_1	Micovillar	55.6791328617075	8	PCW8	0	55.8017879534763	0.106273838609646	FDR < 0.001
	CATAAGCAGCAAGTGC-1_1	Neuronal	32.0264914601796	10	PCW10	0	NA	NA	FDR < 0.001
	CATAAGCAGCCTGAGA-1_2	Neuronal	43.1745649125939	12	PCW12	0	NA	NA	FDR < 0.001
	CATAAGCAGTCTGCAT-1_1	Neuronal	41.4868164297861	12	PCW12	0	NA	NA	FDR < 0.001
	CATAAGCAGTTTCGGT-1_2	Neuronal	64.5443318762936	10	PCW10	0	NA	NA	FDR < 0.001
	CATAAGCCAGAGTCTT-1_1	Neuronal	39.6276207219985	10	PCW10	0	NA	NA	FDR < 0.001
	CATAAGCGTATTTCCT-1_1	Sustentacular	64.9582465936521	8	PCW8	0.00072691343216208	NA	NA	FDR < 0.001
	CATAAGCGTGGCTTGC-1_1	Micovillar	68.1858863915154	10	PCW10	0	62.8451557303437	0.0521340866197819	FDR < 0.001
	CATAAGCTCTCTGCCA-1_1	Micovillar	57.8895847716279	12	PCW12	0	66.1674298572658	0.0332853027935724	FDR < 0.001
	CATACAGAGGGAACAA-1_2	Micovillar	63.0449751815826	10	PCW10	0	62.8451557303437	0.0521340866197819	FDR < 0.001
	CATACAGAGGTGGCTA-1_1	Micovillar	61.7501905372114	10	PCW10	0	62.8451557303437	0.0521340866197819	FDR < 0.001
	CATACAGGTATTCTCT-1_1	Neuronal	3.57251388005569	12	PCW12	0	NA	NA	FDR < 0.001
	CATACAGGTGACAACG-1_2	Sustentacular	71.1337430357191	10	PCW10	0.00072691343216208	NA	NA	FDR < 0.001
	CATACAGGTTGCGGCT-1_1	Micovillar	71.8730860783618	10	PCW10	0	62.8451557303437	0.0521340866197819	FDR < 0.001
	CATACCCAGCTAGATA-1_2	Neuronal	47.5161866179714	12	PCW12	0	NA	NA	FDR < 0.001
	CATACCCCATAGATCC-1_2	Neuronal	94.3600807821363	10	PCW10	0	NA	NA	FDR < 0.001
	CATACCCTCATACGAC-1_2	Neuronal	76.9009415698578	10	PCW10	0	NA	NA	FDR < 0.001
	CATACTTCACATAGCT-1_2	Micovillar	61.1513301235681	10	PCW10	0	62.8451557303437	0.0521340866197819	FDR < 0.001
	CATACTTCACTTGAAC-1_2	Micovillar	74.2196277756327	12	PCW12	0	66.1674298572658	0.0332853027935724	FDR < 0.001
	CATACTTCATCGGTTA-1_2	Micovillar	59.5396666297808	10	PCW10	0	62.8451557303437	0.0521340866197819	FDR < 0.001
	CATACTTGTCCACTTC-1_2	Micovillar	61.0423859236185	10	PCW10	0	62.8451557303437	0.0521340866197819	FDR < 0.001
	CATACTTTCAGGAAAT-1_2	Micovillar	77.140623402824	12	PCW12	0	66.1674298572658	0.0332853027935724	FDR < 0.001
	CATACTTTCCGTAGTA-1_1	Neuronal	43.0346853436611	10	PCW10	0	NA	NA	FDR < 0.001
	CATACTTTCGACGACC-1_2	Neuronal	71.249004831251	10	PCW10	0	NA	NA	FDR < 0.001
	CATACTTTCGTCGCTT-1_2	Micovillar	61.7933323038454	12	PCW12	0	66.1674298572658	0.0332853027935724	FDR < 0.001
	CATACTTTCTCGGGAC-1_1	Micovillar	57.6321611605954	8	PCW8	0	55.8017879534763	0.106273838609646	FDR < 0.001
	CATCAAGAGAGACAAG-1_1	Neuronal	10.3606915436997	12	PCW12	0	NA	NA	FDR < 0.001
	CATCAAGGTCAGTCTA-1_2	Sustentacular	78.5476013847654	10	PCW10	0.00072691343216208	NA	NA	FDR < 0.001
	CATCAAGGTCTACGTA-1_2	Micovillar	69.5786420868752	12	PCW12	0	66.1674298572658	0.0332853027935724	FDR < 0.001
	CATCAAGTCACCCATC-1_1	Micovillar	70.8832865147986	10	PCW10	0	62.8451557303437	0.0521340866197819	FDR < 0.001
	CATCAAGTCCCAAGCG-1_1	Neuronal	30.4031843820293	10	PCW10	0	NA	NA	FDR < 0.001
	CATCAAGTCGGTAGAG-1_1	Neuronal	30.7280278711238	10	PCW10	0	NA	NA	FDR < 0.001
	CATCAAGTCGGTCTAA-1_2	Micovillar	66.493309615346	10	PCW10	0	62.8451557303437	0.0521340866197819	FDR < 0.001
	CATCAAGTCTCCGCAT-1_1	Micovillar	73.3775377799158	10	PCW10	0	62.8451557303437	0.0521340866197819	FDR < 0.001
	CATCCACGTTCAAACC-1_1	Neuronal	28.7733411239243	12	PCW12	0	NA	NA	FDR < 0.001
	CATCCACGTTTCACAG-1_2	Sustentacular	72.618018744541	12	PCW12	0.00072691343216208	NA	NA	FDR < 0.001
	CATCCACTCATGCATG-1_2	Micovillar	66.8179734376761	12	PCW12	0	66.1674298572658	0.0332853027935724	FDR < 0.001
	CATCCCAAGGTCACTT-1_2	Neuronal	88.6495340449801	12	PCW12	0	NA	NA	FDR < 0.001
	CATCCCAAGTAGTGCG-1_2	Neuronal	68.5569726844708	12	PCW12	0	NA	NA	FDR < 0.001
	CATCCCACAGACCAAG-1_1	Neuronal	80.210700934594	8	PCW8	0	NA	NA	FDR < 0.001
	CATCCGTAGCAACCAG-1_2	Neuronal	31.8541091500511	12	PCW12	0	NA	NA	FDR < 0.001
	CATCCGTCAACCAACT-1_2	Micovillar	54.8269508233966	12	PCW12	0	66.1674298572658	0.0332853027935724	FDR < 0.001
	CATCCGTCACAACGTT-1_1	Micovillar	55.4819881989801	8	PCW8	0	55.8017879534763	0.106273838609646	FDR < 0.001
	CATCCGTCACTTGGCG-1_1	Micovillar	59.7379710568475	8	PCW8	0	55.8017879534763	0.106273838609646	FDR < 0.001
	CATCCGTCACTTGTGA-1_1	Micovillar	77.8436916688985	12	PCW12	0	66.1674298572658	0.0332853027935724	FDR < 0.001
	CATCCGTCAGCTGTGC-1_2	Sustentacular	81.7553038458217	10	PCW10	0.00072691343216208	NA	NA	FDR < 0.001
	CATCCGTGTGACAGCA-1_2	Neuronal	28.2192848112276	12	PCW12	0	NA	NA	FDR < 0.001
	CATCCGTTCCTCACGT-1_1	Neuronal	31.9037066426028	10	PCW10	0	NA	NA	FDR < 0.001
	CATCCGTTCTCAATCT-1_2	Micovillar	65.1125249597291	10	PCW10	0	62.8451557303437	0.0521340866197819	FDR < 0.001
	CATCGCTAGCGCTGCT-1_1	Neuronal	43.7823857270515	8	PCW8	0	NA	NA	FDR < 0.001
	CATCGCTAGTGAATAC-1_1	Micovillar	53.6035736773802	8	PCW8	0	55.8017879534763	0.106273838609646	FDR < 0.001
	CATCGCTCAAGTATAG-1_2	Neuronal	39.985765954971	12	PCW12	0	NA	NA	FDR < 0.001
	CATCGCTCAGAAGTGC-1_2	Micovillar	67.6136454863265	12	PCW12	0	66.1674298572658	0.0332853027935724	FDR < 0.001
	CATCGCTGTCTTACTT-1_1	Micovillar	71.4094823388461	10	PCW10	0	62.8451557303437	0.0521340866197819	FDR < 0.001
	CATCGCTGTTAGGACG-1_1	Micovillar	54.2039571409129	8	PCW8	0	55.8017879534763	0.106273838609646	FDR < 0.001
	CATCGGGCACACGCCA-1_1	Micovillar	60.3795192562787	12	PCW12	0	66.1674298572658	0.0332853027935724	FDR < 0.001
	CATCGGGGTTGTAGCT-1_2	Neuronal	103.451483296393	12	PCW12	0	NA	NA	FDR < 0.001
	CATCGGGTCCTTCACG-1_2	Micovillar	63.6373514742966	10	PCW10	0	62.8451557303437	0.0521340866197819	FDR < 0.001
	CATCGGGTCTATTGTC-1_1	Neuronal	38.1119660060949	10	PCW10	0	NA	NA	FDR < 0.001
	CATCGGGTCTCAACGA-1_2	Neuronal	96.3084208301647	12	PCW12	0	NA	NA	FDR < 0.001
	CATCGTCAGCAAACAT-1_1	Neuronal	1.27388555102794	10	PCW10	0	NA	NA	FDR < 0.001
	CATCGTCGTATCGCGC-1_1	Sustentacular	83.82737794743	10	PCW10	0.00072691343216208	NA	NA	FDR < 0.001
	CATGAGTAGTCGCCCA-1_1	Micovillar	68.0278245028259	10	PCW10	0	62.8451557303437	0.0521340866197819	FDR < 0.001
	CATGAGTCAAATGCTC-1_2	Micovillar	66.9678239696016	12	PCW12	0	66.1674298572658	0.0332853027935724	FDR < 0.001
	CATGAGTCACTCCGAG-1_1	Neuronal	11.2886982530669	12	PCW12	0	NA	NA	FDR < 0.001
	CATGAGTCATGAATAG-1_2	Micovillar	72.7519911314445	12	PCW12	0	66.1674298572658	0.0332853027935724	FDR < 0.001
	CATGAGTGTATTGGCT-1_2	Sustentacular	72.2222113154057	12	PCW12	0.00072691343216208	NA	NA	FDR < 0.001
	CATGAGTTCATCTGTT-1_2	Micovillar	60.1839095225502	12	PCW12	0	66.1674298572658	0.0332853027935724	FDR < 0.001
	CATGCAAAGATGTTGA-1_1	Neuronal	35.2107883419359	12	PCW12	0	NA	NA	FDR < 0.001
	CATGCAAAGGCTCTCG-1_2	Sustentacular	81.0982572680539	10	PCW10	0.00072691343216208	NA	NA	FDR < 0.001
	CATGCAAAGTGGACGT-1_1	Micovillar	76.143365506033	12	PCW12	0	66.1674298572658	0.0332853027935724	FDR < 0.001
	CATGCAACAAATGCGG-1_2	Neuronal	39.3282532569596	10	PCW10	0	NA	NA	FDR < 0.001
	CATGCAACATCGCCTT-1_1	Neuronal	28.4386109415164	10	PCW10	0	NA	NA	FDR < 0.001
	CATGCAATCAGGCGAA-1_2	Micovillar	65.7934620894758	10	PCW10	0	62.8451557303437	0.0521340866197819	FDR < 0.001
	CATGCAATCCACGGGT-1_1	Neuronal	41.9856640528643	8	PCW8	0	NA	NA	FDR < 0.001
	CATGCAATCCTTCAGC-1_2	Micovillar	54.5886924302977	12	PCW12	0	66.1674298572658	0.0332853027935724	FDR < 0.001
	CATGCAATCGACATTG-1_2	Micovillar	61.0057586775059	12	PCW12	0	66.1674298572658	0.0332853027935724	FDR < 0.001
	CATGCAATCTCCAAGA-1_1	Micovillar	85.4659081955726	12	PCW12	0	66.1674298572658	0.0332853027935724	FDR < 0.001
	CATGCCTAGAGAGGGC-1_1	Micovillar	70.8454252892736	8	PCW8	0	55.8017879534763	0.106273838609646	FDR < 0.001
	CATGCCTCAGCGCGTT-1_1	Micovillar	73.2024606761575	10	PCW10	0	62.8451557303437	0.0521340866197819	FDR < 0.001
	CATGCCTTCACCTTGC-1_2	Neuronal	73.7787649609364	12	PCW12	0	NA	NA	FDR < 0.001
	CATGCCTTCCACAGGC-1_2	Micovillar	66.5584341010447	10	PCW10	0	62.8451557303437	0.0521340866197819	FDR < 0.001
	CATGCCTTCGACCACG-1_2	Sustentacular	72.3606035276794	12	PCW12	0.00072691343216208	NA	NA	FDR < 0.001
	CATGCGGAGCATCCTA-1_2	Micovillar	62.6003500960442	10	PCW10	0	62.8451557303437	0.0521340866197819	FDR < 0.001
	CATGCGGGTCCAAATC-1_1	Sustentacular	58.5458284142091	8	PCW8	0.00072691343216208	NA	NA	FDR < 0.001
	CATGCGGTCCCGAAAT-1_2	Micovillar	62.7361840919593	10	PCW10	0	62.8451557303437	0.0521340866197819	FDR < 0.001
	CATGCGGTCGTCTAAG-1_1	Neuronal	43.6951053807255	10	PCW10	0	NA	NA	FDR < 0.001
	CATGCTCCAATGTCAC-1_2	Micovillar	83.8212504714735	12	PCW12	0	66.1674298572658	0.0332853027935724	FDR < 0.001
	CATGCTCTCTGCATGA-1_2	Micovillar	67.3908827296678	12	PCW12	0	66.1674298572658	0.0332853027935724	FDR < 0.001
	CATGGATAGAGGATCC-1_2	Sustentacular	60.7970242090488	10	PCW10	0.00072691343216208	NA	NA	FDR < 0.001
	CATGGATAGCCGTTAT-1_2	Sustentacular	74.4979391734912	12	PCW12	0.00072691343216208	NA	NA	FDR < 0.001
	CATGGATAGGTCCCTG-1_2	Micovillar	65.458044820782	10	PCW10	0	62.8451557303437	0.0521340866197819	FDR < 0.001
	CATGGATAGGTTACCT-1_2	Sustentacular	72.8669178987996	12	PCW12	0.00072691343216208	NA	NA	FDR < 0.001
	CATGGATCAACCGTGC-1_2	Neuronal	102.888029419267	12	PCW12	0	NA	NA	FDR < 0.001
	CATGGATGTCTCACAA-1_1	Micovillar	61.7663514753848	10	PCW10	0	62.8451557303437	0.0521340866197819	FDR < 0.001
	CATGGATGTGATTGGG-1_2	Sustentacular	66.97035198283	10	PCW10	0.00072691343216208	NA	NA	FDR < 0.001
	CATGGATTCGTGCGAC-1_2	Micovillar	61.6709477172107	10	PCW10	0	62.8451557303437	0.0521340866197819	FDR < 0.001
	CATGGTAAGGTACAGC-1_2	Sustentacular	61.4667891623649	12	PCW12	0.00072691343216208	NA	NA	FDR < 0.001
	CATGGTACACATACTG-1_1	Sustentacular	60.795176167511	7	PCW7	0.00072691343216208	NA	NA	FDR < 0.001
	CATGGTACACTGATTG-1_2	Micovillar	61.5424655332093	12	PCW12	0	66.1674298572658	0.0332853027935724	FDR < 0.001
	CATGGTAGTCTTCCGT-1_1	Neuronal	30.7280278711238	10	PCW10	0	NA	NA	FDR < 0.001
	CATGGTATCTGTAACG-1_2	Micovillar	63.1836149508481	10	PCW10	0	62.8451557303437	0.0521340866197819	FDR < 0.001
	CATGGTATCTTCGGTC-1_1	Micovillar	76.607511521844	12	PCW12	0	66.1674298572658	0.0332853027935724	FDR < 0.001
	CATTCATAGCTGACAG-1_1	Micovillar	64.4573149101339	12	PCW12	0	66.1674298572658	0.0332853027935724	FDR < 0.001
	CATTCATAGGATTTGA-1_1	Micovillar	61.2859595899714	12	PCW12	0	66.1674298572658	0.0332853027935724	FDR < 0.001
	CATTCATCATCTGCGG-1_1	Micovillar	60.7461112544243	8	PCW8	0	55.8017879534763	0.106273838609646	FDR < 0.001
	CATTCATTCAAGCGTT-1_2	Sustentacular	72.1206031838877	10	PCW10	0.00072691343216208	NA	NA	FDR < 0.001
	CATTCATTCCAGCAAT-1_2	Neuronal	67.028234702388	12	PCW12	0	NA	NA	FDR < 0.001
	CATTCCGAGACGACTG-1_2	Micovillar	65.7967291043738	10	PCW10	0	62.8451557303437	0.0521340866197819	FDR < 0.001
	CATTCCGAGCTAGCCC-1_2	Sustentacular	86.7124875962049	12	PCW12	0.00072691343216208	NA	NA	FDR < 0.001
	CATTCCGCACGCGCAT-1_2	Neuronal	42.9424403715168	10	PCW10	0	NA	NA	FDR < 0.001
	CATTCCGGTCCAGTTA-1_1	Neuronal	33.1475133214338	10	PCW10	0	NA	NA	FDR < 0.001
	CATTCCGGTTGCACGC-1_1	Micovillar	69.064669451874	12	PCW12	0	66.1674298572658	0.0332853027935724	FDR < 0.001
	CATTCCGTCGCCTATC-1_1	Micovillar	72.668022816794	12	PCW12	0	66.1674298572658	0.0332853027935724	FDR < 0.001
	CATTCTACAATCGCCG-1_1	Neuronal	48.9791458071238	8	PCW8	0	NA	NA	FDR < 0.001
	CATTCTACATAGCACT-1_1	Micovillar	74.2893247365168	10	PCW10	0	62.8451557303437	0.0521340866197819	FDR < 0.001
	CATTCTACATGACTAC-1_2	Micovillar	79.1564778465489	10	PCW10	0	62.8451557303437	0.0521340866197819	FDR < 0.001
	CATTCTAGTAACTTCG-1_1	Sustentacular	78.9491689292677	12	PCW12	0.00072691343216208	NA	NA	FDR < 0.001
	CATTCTAGTCGTACTA-1_2	Micovillar	67.223928486079	12	PCW12	0	66.1674298572658	0.0332853027935724	FDR < 0.001
	CATTGAGAGGACAGCT-1_1	Micovillar	61.5208375041105	10	PCW10	0	62.8451557303437	0.0521340866197819	FDR < 0.001
	CATTGAGGTCAGCTTA-1_2	Micovillar	69.4527717790908	12	PCW12	0	66.1674298572658	0.0332853027935724	FDR < 0.001
	CATTGAGTCCTGGCTT-1_2	Micovillar	81.7517307720061	10	PCW10	0	62.8451557303437	0.0521340866197819	FDR < 0.001
	CATTGAGTCTACCCAC-1_1	Neuronal	43.1745649125939	12	PCW12	0	NA	NA	FDR < 0.001
	CATTGCCAGGTTTACC-1_1	Micovillar	68.4640695868819	12	PCW12	0	66.1674298572658	0.0332853027935724	FDR < 0.001
	CATTGCCAGTACCGGA-1_2	Neuronal	26.8834914814757	12	PCW12	0	NA	NA	FDR < 0.001
	CATTGCCAGTGAGTGC-1_2	Micovillar	62.5550741595268	10	PCW10	0	62.8451557303437	0.0521340866197819	FDR < 0.001
	CATTGCCCAACTGAAA-1_2	Sustentacular	68.6092535876154	10	PCW10	0.00072691343216208	NA	NA	FDR < 0.001
	CATTGCCGTAGCCAGA-1_2	Neuronal	85.6801183214386	12	PCW12	0	NA	NA	FDR < 0.001
	CATTGCCGTGGCTGAA-1_2	Sustentacular	75.0895195501724	12	PCW12	0.00072691343216208	NA	NA	FDR < 0.001
	CATTGCCGTGTGTACT-1_2	Micovillar	61.3296183633054	10	PCW10	0	62.8451557303437	0.0521340866197819	FDR < 0.001
	CATTGCCTCTCCTGCA-1_2	Sustentacular	79.2305937500973	12	PCW12	0.00072691343216208	NA	NA	FDR < 0.001
	CATTGTTAGACTACGG-1_1	Neuronal	27.5072959153264	10	PCW10	0	NA	NA	FDR < 0.001
	CATTGTTAGTTGCCCG-1_2	Micovillar	78.9629652013439	12	PCW12	0	66.1674298572658	0.0332853027935724	FDR < 0.001
	CATTGTTCAGCTGTGC-1_2	Neuronal	24.699483318581	12	PCW12	0	NA	NA	FDR < 0.001
	CATTGTTCAGGTATGG-1_1	Neuronal	28.7305477842201	10	PCW10	0	NA	NA	FDR < 0.001
	CATTGTTTCCGCAGTG-1_2	Neuronal	19.3842009301517	12	PCW12	0	NA	NA	FDR < 0.001
	CATTTCAAGTGTGTTC-1_1	Sustentacular	64.8778023474352	8	PCW8	0.00072691343216208	NA	NA	FDR < 0.001
	CATTTCAGTAGCTGTT-1_1	Neuronal	44.0535205121662	8	PCW8	0	NA	NA	FDR < 0.001
	CATTTCAGTGAGGATC-1_1	Sustentacular	77.0850109474422	12	PCW12	0.00072691343216208	NA	NA	FDR < 0.001
	CATTTCAGTGGTGATG-1_2	Neuronal	42.5767140746735	10	PCW10	0	NA	NA	FDR < 0.001
	CATTTCATCTTGGCTC-1_2	Micovillar	71.3218909236873	12	PCW12	0	66.1674298572658	0.0332853027935724	FDR < 0.001
	CCAAGCGAGAGTGGCT-1_2	Micovillar	66.5704752834494	12	PCW12	0	66.1674298572658	0.0332853027935724	FDR < 0.001
	CCAAGCGAGATGTTAG-1_2	Micovillar	68.2689041530981	10	PCW10	0	62.8451557303437	0.0521340866197819	FDR < 0.001
	CCAAGCGGTTCTCGCT-1_2	Micovillar	78.5508415238549	12	PCW12	0	66.1674298572658	0.0332853027935724	FDR < 0.001
	CCAAGCGTCACGGACC-1_2	Neuronal	87.8125716973114	10	PCW10	0	NA	NA	FDR < 0.001
	CCAAGCGTCCAGGACC-1_2	Sustentacular	75.3952239726299	10	PCW10	0.00072691343216208	NA	NA	FDR < 0.001
	CCAAGCGTCTACGGGC-1_2	Micovillar	63.9628120779395	12	PCW12	0	66.1674298572658	0.0332853027935724	FDR < 0.001
	CCAATGAAGACGAGCT-1_2	Micovillar	61.5272129166729	10	PCW10	0	62.8451557303437	0.0521340866197819	FDR < 0.001
	CCAATGAAGTTGTACC-1_2	Sustentacular	68.2160648884924	12	PCW12	0.00072691343216208	NA	NA	FDR < 0.001
	CCAATGACAGCCTTCT-1_2	Neuronal	30.5530847935696	10	PCW10	0	NA	NA	FDR < 0.001
	CCAATTTAGGCATCAG-1_1	Sustentacular	56.6124124334873	7	PCW7	0.00072691343216208	NA	NA	FDR < 0.001
	CCAATTTAGGTGAGAA-1_1	Micovillar	82.1031477304151	10	PCW10	0	62.8451557303437	0.0521340866197819	FDR < 0.001
	CCAATTTAGGTGCCAA-1_2	Neuronal	30.2157124605512	12	PCW12	0	NA	NA	FDR < 0.001
	CCAATTTTCCGAGTGC-1_1	Neuronal	65.3162347287235	8	PCW8	0	NA	NA	FDR < 0.001
	CCAATTTTCGATTGGT-1_1	Micovillar	51.4732776277197	8	PCW8	0	55.8017879534763	0.106273838609646	FDR < 0.001
	CCACAAAGTGGACAGT-1_2	Micovillar	75.6057751705586	12	PCW12	0	66.1674298572658	0.0332853027935724	FDR < 0.001
	CCACAAATCTCAACGA-1_1	Neuronal	42.8745844633557	12	PCW12	0	NA	NA	FDR < 0.001
	CCACACTAGATGCTTC-1_1	Neuronal	43.7823857270515	10	PCW10	0	NA	NA	FDR < 0.001
	CCACACTAGTACGTCT-1_1	Sustentacular	67.3535007681479	10	PCW10	0.00072691343216208	NA	NA	FDR < 0.001
	CCACACTCATATACCG-1_2	Neuronal	50.561738359896	12	PCW12	0	NA	NA	FDR < 0.001
	CCACACTGTGCTTATG-1_2	Micovillar	68.2235524115338	12	PCW12	0	66.1674298572658	0.0332853027935724	FDR < 0.001
	CCACACTTCAGCACCG-1_2	Micovillar	58.7956700749862	12	PCW12	0	66.1674298572658	0.0332853027935724	FDR < 0.001
	CCACACTTCCGCAGTG-1_1	Micovillar	53.1372399301418	10	PCW10	0	62.8451557303437	0.0521340866197819	FDR < 0.001
	CCACCATCAGCATCTA-1_1	Neuronal	44.8510243604798	7	PCW7	0	NA	NA	FDR < 0.001
	CCACCATCAGGCGAAT-1_1	Neuronal	25.9840150968425	10	PCW10	0	NA	NA	FDR < 0.001
	CCACCATGTAGCCCTG-1_1	Neuronal	94.2459692396212	12	PCW12	0	NA	NA	FDR < 0.001
	CCACCATGTCGTATTG-1_2	Sustentacular	64.6842327245422	10	PCW10	0.00072691343216208	NA	NA	FDR < 0.001
	CCACCATGTGAGGCAT-1_1	Micovillar	65.7967291043738	12	PCW12	0	66.1674298572658	0.0332853027935724	FDR < 0.001
	CCACCATGTGCGGATA-1_1	Neuronal	103.064205101957	8	PCW8	0	NA	NA	FDR < 0.001
	CCACCATTCCATTCGC-1_2	Micovillar	74.1592864557446	12	PCW12	0	66.1674298572658	0.0332853027935724	FDR < 0.001
	CCACCATTCCGTCAAA-1_1	Sustentacular	61.0206750566849	10	PCW10	0.00072691343216208	NA	NA	FDR < 0.001
	CCACCATTCTGTCGTC-1_2	Neuronal	43.457025303406	12	PCW12	0	NA	NA	FDR < 0.001
	CCACGAGCACCCTCTA-1_2	Micovillar	66.4824542746094	10	PCW10	0	62.8451557303437	0.0521340866197819	FDR < 0.001
	CCACGAGGTAACTGCT-1_2	Micovillar	55.0752061212792	10	PCW10	0	62.8451557303437	0.0521340866197819	FDR < 0.001
	CCACGAGTCATTCCTA-1_1	Neuronal	77.6762938371762	10	PCW10	0	NA	NA	FDR < 0.001
	CCACGTTAGTACAGAT-1_2	Sustentacular	70.0419700085505	12	PCW12	0.00072691343216208	NA	NA	FDR < 0.001
	CCACGTTCAATACAGA-1_2	Micovillar	59.262289926509	10	PCW10	0	62.8451557303437	0.0521340866197819	FDR < 0.001
	CCACGTTCACACCTTC-1_2	Neuronal	92.0508097675561	10	PCW10	0	NA	NA	FDR < 0.001
	CCACGTTGTACAAGTA-1_1	Micovillar	76.7574932838653	12	PCW12	0	66.1674298572658	0.0332853027935724	FDR < 0.001
	CCACGTTGTATGCAAA-1_2	Micovillar	74.1382071686093	10	PCW10	0	62.8451557303437	0.0521340866197819	FDR < 0.001
	CCACGTTTCTACCCAC-1_2	Neuronal	40.2216949590629	10	PCW10	0	NA	NA	FDR < 0.001
	CCACTTGAGCGCCTAC-1_1	Neuronal	68.8636434338727	10	PCW10	0	NA	NA	FDR < 0.001
	CCACTTGCAAGATGGC-1_2	Micovillar	61.0423859236185	10	PCW10	0	62.8451557303437	0.0521340866197819	FDR < 0.001
	CCACTTGCATCATCCC-1_2	Neuronal	39.5153862992558	12	PCW12	0	NA	NA	FDR < 0.001
	CCACTTGGTATCGAGG-1_1	Micovillar	67.2815251344002	12	PCW12	0	66.1674298572658	0.0332853027935724	FDR < 0.001
	CCACTTGGTCTCGACG-1_1	Sustentacular	82.2294297797674	10	PCW10	0.00072691343216208	NA	NA	FDR < 0.001
	CCATAAGAGGCAATGC-1_2	Neuronal	98.5357179569608	10	PCW10	0	NA	NA	FDR < 0.001
	CCATAAGAGTATGACA-1_1	Micovillar	79.9866987927126	12	PCW12	0	66.1674298572658	0.0332853027935724	FDR < 0.001
	CCATAAGAGTTTGTCG-1_2	Micovillar	60.5442977756817	10	PCW10	0	62.8451557303437	0.0521340866197819	FDR < 0.001
	CCATAAGCAGGCCTGT-1_2	Neuronal	53.5606182063784	10	PCW10	0	NA	NA	FDR < 0.001
	CCATAAGTCAGAATAG-1_2	Micovillar	77.0652230168551	12	PCW12	0	66.1674298572658	0.0332853027935724	FDR < 0.001
	CCATCACAGAACCCGA-1_1	Micovillar	85.000392105077	12	PCW12	0	66.1674298572658	0.0332853027935724	FDR < 0.001
	CCATCACAGCATAGGC-1_2	Micovillar	62.9397389462332	10	PCW10	0	62.8451557303437	0.0521340866197819	FDR < 0.001
	CCATCACCAACGACAG-1_2	Micovillar	62.127522774895	12	PCW12	0	66.1674298572658	0.0332853027935724	FDR < 0.001
	CCATCACCACGCGTGT-1_1	Micovillar	72.1460884774925	12	PCW12	0	66.1674298572658	0.0332853027935724	FDR < 0.001
	CCATCACCAGACCATT-1_1	Micovillar	62.1320160591025	10	PCW10	0	62.8451557303437	0.0521340866197819	FDR < 0.001
	CCATCACTCAAGAATG-1_1	Neuronal	90.3776149488942	8	PCW8	0	NA	NA	FDR < 0.001
	CCATCACTCCTTCTGG-1_2	Neuronal	43.4659787174725	10	PCW10	0	NA	NA	FDR < 0.001
	CCATCACTCGCCTATC-1_2	Micovillar	66.4138789046453	10	PCW10	0	62.8451557303437	0.0521340866197819	FDR < 0.001
	CCATCACTCTCGTTTA-1_1	Sustentacular	89.1736609691928	10	PCW10	0.00072691343216208	NA	NA	FDR < 0.001
	CCCAACTTCTACGCAA-1_1	Sustentacular	79.1111359493918	12	PCW12	0.00072691343216208	NA	NA	FDR < 0.001
	CCCATTGCATGACTTG-1_1	Neuronal	26.8915933497729	10	PCW10	0	NA	NA	FDR < 0.001
	CCCGAAGAGGGTTGCA-1_2	Micovillar	61.0423859236185	12	PCW12	0	66.1674298572658	0.0332853027935724	FDR < 0.001
	CCCGAAGAGTTTGAGA-1_2	Neuronal	84.6359596258155	10	PCW10	0	NA	NA	FDR < 0.001
	CCCGAAGTCCTACGGG-1_2	Micovillar	63.6373514742966	12	PCW12	0	66.1674298572658	0.0332853027935724	FDR < 0.001
	CCCGAAGTCGGTCTGG-1_2	Neuronal	68.3012251220257	10	PCW10	0	NA	NA	FDR < 0.001
	CCCGAAGTCGTCGCTT-1_2	Micovillar	65.7714673737454	10	PCW10	0	62.8451557303437	0.0521340866197819	FDR < 0.001
	CCCGAAGTCTGGGCGT-1_1	Neuronal	65.8023511110753	7	PCW7	0	NA	NA	FDR < 0.001
	CCCGGAAAGCAATTAG-1_2	Neuronal	41.10475322081	10	PCW10	0	NA	NA	FDR < 0.001
	CCCGGAACAAATCGGG-1_2	Micovillar	75.2696995056124	10	PCW10	0	62.8451557303437	0.0521340866197819	FDR < 0.001
	CCCGGAACAAGATCCT-1_2	Neuronal	76.5881888096739	12	PCW12	0	NA	NA	FDR < 0.001
	CCCGGAAGTTGTGCAT-1_2	Neuronal	41.9856640528643	10	PCW10	0	NA	NA	FDR < 0.001
	CCCGGAAGTTTGATCG-1_1	Micovillar	72.3550871056771	12	PCW12	0	66.1674298572658	0.0332853027935724	FDR < 0.001
	CCCTAACCAATTGCCA-1_2	Neuronal	43.2679463557118	12	PCW12	0	NA	NA	FDR < 0.001
	CCCTAACGTATTCCTT-1_2	Neuronal	57.3479666339451	10	PCW10	0	NA	NA	FDR < 0.001
	CCCTCAAAGACATAAC-1_2	Neuronal	84.122440492753	10	PCW10	0	NA	NA	FDR < 0.001
	CCCTCAAAGCGATGGT-1_2	Sustentacular	61.0038637413561	10	PCW10	0.00072691343216208	NA	NA	FDR < 0.001
	CCCTCAAAGTCATTGC-1_1	Micovillar	56.5019054798742	8	PCW8	0	55.8017879534763	0.106273838609646	FDR < 0.001
	CCCTCAACATGTGTCA-1_1	Micovillar	74.9960837349371	12	PCW12	0	66.1674298572658	0.0332853027935724	FDR < 0.001
	CCCTCAAGTTACGTAC-1_2	Micovillar	81.9041234011304	12	PCW12	0	66.1674298572658	0.0332853027935724	FDR < 0.001
	CCCTCAAGTTTCAGAC-1_1	Micovillar	73.0592150176937	10	PCW10	0	62.8451557303437	0.0521340866197819	FDR < 0.001
	CCCTCAATCTGCATAG-1_2	Sustentacular	69.7367440465858	10	PCW10	0.00072691343216208	NA	NA	FDR < 0.001
	CCCTCTCAGACCTCAT-1_2	Micovillar	65.6149085961809	10	PCW10	0	62.8451557303437	0.0521340866197819	FDR < 0.001
	CCCTCTCCAATGCAGG-1_1	Micovillar	54.0886314643404	7	PCW7	0	52.3271341055991	0.109069305737803	FDR < 0.001
	CCCTCTCCAGCCGTTG-1_2	Micovillar	69.1019939802337	12	PCW12	0	66.1674298572658	0.0332853027935724	FDR < 0.001
	CCCTCTCGTCATTCCC-1_1	Micovillar	74.6029602819317	8	PCW8	0	55.8017879534763	0.106273838609646	FDR < 0.001
	CCCTCTCGTGCAAGAC-1_2	Sustentacular	76.0927172117346	12	PCW12	0.00072691343216208	NA	NA	FDR < 0.001
	CCCTCTCTCAAACCTG-1_1	Sustentacular	78.5677328389657	10	PCW10	0.00072691343216208	NA	NA	FDR < 0.001
	CCCTCTCTCCGTGGCA-1_2	Sustentacular	66.8600777856858	10	PCW10	0.00072691343216208	NA	NA	FDR < 0.001
	CCCTGATAGCTGGCCT-1_1	Micovillar	69.8044636528053	12	PCW12	0	66.1674298572658	0.0332853027935724	FDR < 0.001
	CCCTGATAGTGATCGG-1_2	Micovillar	54.4653668811704	12	PCW12	0	66.1674298572658	0.0332853027935724	FDR < 0.001
	CCCTGATCAGCGCTTG-1_2	Micovillar	60.9110780891431	10	PCW10	0	62.8451557303437	0.0521340866197819	FDR < 0.001
	CCCTGATGTGGCTACC-1_2	Neuronal	39.7774321934304	12	PCW12	0	NA	NA	FDR < 0.001
	CCCTGATTCACCCTCA-1_2	Sustentacular	84.4396631031316	10	PCW10	0.00072691343216208	NA	NA	FDR < 0.001
	CCCTGATTCTATACGG-1_2	Micovillar	65.7617023843773	10	PCW10	0	62.8451557303437	0.0521340866197819	FDR < 0.001
	CCCTGATTCTGGGAGA-1_1	Micovillar	60.7707767439608	10	PCW10	0	62.8451557303437	0.0521340866197819	FDR < 0.001
	CCCTTAGAGGTTCAGG-1_1	Sustentacular	59.7476081021775	8	PCW8	0.00072691343216208	NA	NA	FDR < 0.001
	CCGAACGAGCTTACGT-1_2	Micovillar	52.8275684333193	12	PCW12	0	66.1674298572658	0.0332853027935724	FDR < 0.001
	CCGAACGCAGAGTTGG-1_1	Micovillar	79.0737019821084	10	PCW10	0	62.8451557303437	0.0521340866197819	FDR < 0.001
	CCGAACGGTAATGTGA-1_1	Micovillar	74.8135628779734	10	PCW10	0	62.8451557303437	0.0521340866197819	FDR < 0.001
	CCGAACGGTAGTGATA-1_2	Neuronal	37.8028983381493	12	PCW12	0	NA	NA	FDR < 0.001
	CCGAACGGTGAATGTA-1_2	Sustentacular	76.7734899761356	12	PCW12	0.00072691343216208	NA	NA	FDR < 0.001
	CCGAACGGTGTGATGG-1_2	Neuronal	40.7274044787076	10	PCW10	0	NA	NA	FDR < 0.001
	CCGATCTAGAGTGAAG-1_1	Micovillar	78.0242944072443	12	PCW12	0	66.1674298572658	0.0332853027935724	FDR < 0.001
	CCGATCTAGCTTCATG-1_1	Neuronal	72.1524634551752	12	PCW12	0	NA	NA	FDR < 0.001
	CCGATCTCAGGCGATA-1_1	Neuronal	39.9253674207311	10	PCW10	0	NA	NA	FDR < 0.001
	CCGATCTCATGGCTGC-1_1	Micovillar	64.1053154415629	10	PCW10	0	62.8451557303437	0.0521340866197819	FDR < 0.001
	CCGATCTCATGGGTCC-1_1	Micovillar	70.2881353552392	12	PCW12	0	66.1674298572658	0.0332853027935724	FDR < 0.001
	CCGATCTGTCGATGCC-1_1	Micovillar	72.133349862574	10	PCW10	0	62.8451557303437	0.0521340866197819	FDR < 0.001
	CCGATCTTCAAACGTC-1_1	Micovillar	59.8589348507969	8	PCW8	0	55.8017879534763	0.106273838609646	FDR < 0.001
	CCGATCTTCCGATAGT-1_2	Sustentacular	75.7212751727085	12	PCW12	0.00072691343216208	NA	NA	FDR < 0.001
	CCGATGGAGAACAGGA-1_2	Neuronal	95.8368992990386	10	PCW10	0	NA	NA	FDR < 0.001
	CCGATGGAGACGGATC-1_1	Neuronal	86.0836057588616	8	PCW8	0	NA	NA	FDR < 0.001
	CCGATGGGTCGAATTC-1_1	Neuronal	28.4962869205933	10	PCW10	0	NA	NA	FDR < 0.001
	CCGATGGGTCGCATTA-1_1	Sustentacular	67.0881967882221	8	PCW8	0.00072691343216208	NA	NA	FDR < 0.001
	CCGATGGGTTCAAAGA-1_1	Sustentacular	61.4561692586165	8	PCW8	0.00072691343216208	NA	NA	FDR < 0.001
	CCGATGGTCGGTGCAC-1_1	Sustentacular	63.2344518702158	10	PCW10	0.00072691343216208	NA	NA	FDR < 0.001
	CCGCAAGGTAACTAAG-1_1	Micovillar	54.1864010314884	7	PCW7	0	52.3271341055991	0.109069305737803	FDR < 0.001
	CCGCAAGGTGCCGTTG-1_2	Neuronal	63.8152535656026	12	PCW12	0	NA	NA	FDR < 0.001
	CCGCAAGGTGGTCCCA-1_1	Neuronal	36.3367187829287	10	PCW10	0	NA	NA	FDR < 0.001
	CCGCAAGTCATAAGGA-1_1	Micovillar	74.7796806360361	12	PCW12	0	66.1674298572658	0.0332853027935724	FDR < 0.001
	CCGCAAGTCCGAGATT-1_2	Micovillar	59.262289926509	12	PCW12	0	66.1674298572658	0.0332853027935724	FDR < 0.001
	CCGGACAAGACCATTC-1_2	Sustentacular	74.3272688409763	10	PCW10	0.00072691343216208	NA	NA	FDR < 0.001
	CCGGACAAGGAGTCTG-1_1	Sustentacular	59.2739292234571	7	PCW7	0.00072691343216208	NA	NA	FDR < 0.001
	CCGGACAAGTCATCGT-1_1	Neuronal	96.3338244432856	10	PCW10	0	NA	NA	FDR < 0.001
	CCGGACACATTGTCGA-1_2	Neuronal	59.3606786636028	10	PCW10	0	NA	NA	FDR < 0.001
	CCGGACAGTGGGACAT-1_2	Sustentacular	66.7307485234855	10	PCW10	0.00072691343216208	NA	NA	FDR < 0.001
	CCGGGTAAGCACCGAA-1_2	Micovillar	61.707269021724	12	PCW12	0	66.1674298572658	0.0332853027935724	FDR < 0.001
	CCGGGTAAGCAGGTCA-1_2	Micovillar	64.1514201566675	10	PCW10	0	62.8451557303437	0.0521340866197819	FDR < 0.001
	CCGGGTAAGTTCCGTA-1_2	Neuronal	99.6545733687433	10	PCW10	0	NA	NA	FDR < 0.001
	CCGGGTAGTCACAGAG-1_1	Neuronal	40.3413502088535	7	PCW7	0	NA	NA	FDR < 0.001
	CCGGGTAGTTTCTATC-1_1	Neuronal	44.4028457487343	10	PCW10	0	NA	NA	FDR < 0.001
	CCGGTAGAGATTGACA-1_2	Sustentacular	77.8540830892239	12	PCW12	0.00072691343216208	NA	NA	FDR < 0.001
	CCGGTAGTCGCTCCTA-1_2	Micovillar	73.3513352722291	10	PCW10	0	62.8451557303437	0.0521340866197819	FDR < 0.001
	CCGGTGAAGGTGCCTC-1_1	Micovillar	63.00388433501	12	PCW12	0	66.1674298572658	0.0332853027935724	FDR < 0.001
	CCGGTGAAGTAGCAAT-1_2	Neuronal	33.001257270881	12	PCW12	0	NA	NA	FDR < 0.001
	CCGGTGAAGTCACGAG-1_2	Neuronal	81.6149340088287	12	PCW12	0	NA	NA	FDR < 0.001
	CCGGTGAAGTCTTCCC-1_1	Micovillar	57.8787308069114	8	PCW8	0	55.8017879534763	0.106273838609646	FDR < 0.001
	CCGGTGAGTTGAATCC-1_1	Micovillar	55.8072579264299	8	PCW8	0	55.8017879534763	0.106273838609646	FDR < 0.001
	CCGGTGATCGATTTCT-1_2	Neuronal	87.117444046248	12	PCW12	0	NA	NA	FDR < 0.001
	CCGTAGGCACTACCCT-1_2	Micovillar	63.0237079083176	12	PCW12	0	66.1674298572658	0.0332853027935724	FDR < 0.001
	CCGTAGGCACTTGGCG-1_2	Sustentacular	65.3814381697571	12	PCW12	0.00072691343216208	NA	NA	FDR < 0.001
	CCGTAGGCAGTAGTGG-1_2	Neuronal	90.201896670746	12	PCW12	0	NA	NA	FDR < 0.001
	CCGTAGGGTATGAAGT-1_2	Sustentacular	82.8312771603382	10	PCW10	0.00072691343216208	NA	NA	FDR < 0.001
	CCGTAGGTCGATTGGT-1_2	Micovillar	68.0548402575326	10	PCW10	0	62.8451557303437	0.0521340866197819	FDR < 0.001
	CCGTAGGTCTACGCAA-1_2	Micovillar	78.7206187663583	12	PCW12	0	66.1674298572658	0.0332853027935724	FDR < 0.001
	CCGTGAGAGAGATGCC-1_1	Neuronal	64.101253006171	10	PCW10	0	NA	NA	FDR < 0.001
	CCGTGAGCAAGAGTTA-1_1	Micovillar	74.1677471083838	12	PCW12	0	66.1674298572658	0.0332853027935724	FDR < 0.001
	CCGTGAGCACGAGGAT-1_2	Micovillar	63.8708281129907	12	PCW12	0	66.1674298572658	0.0332853027935724	FDR < 0.001
	CCGTGAGCAGTTCTAG-1_1	Neuronal	33.5858627997644	10	PCW10	0	NA	NA	FDR < 0.001
	CCGTGAGGTTAAGTCC-1_1	Micovillar	49.7219737846594	12	PCW12	0	66.1674298572658	0.0332853027935724	FDR < 0.001
	CCGTGAGTCGCCGAGT-1_2	Micovillar	65.8231373699402	10	PCW10	0	62.8451557303437	0.0521340866197819	FDR < 0.001
	CCGTTCAAGGATTACA-1_1	Micovillar	58.2386671612557	10	PCW10	0	62.8451557303437	0.0521340866197819	FDR < 0.001
	CCGTTCAAGTAGCAAT-1_2	Neuronal	79.31069306885	10	PCW10	0	NA	NA	FDR < 0.001
	CCGTTCAAGTCAGGGT-1_2	Sustentacular	73.5262221120017	10	PCW10	0.00072691343216208	NA	NA	FDR < 0.001
	CCGTTCACAGCCTACG-1_1	Sustentacular	86.9502040130125	10	PCW10	0.00072691343216208	NA	NA	FDR < 0.001
	CCGTTCACATGTTCAG-1_1	Neuronal	32.5196193581087	10	PCW10	0	NA	NA	FDR < 0.001
	CCGTTCAGTATGAAAC-1_2	Neuronal	32.0941212672428	10	PCW10	0	NA	NA	FDR < 0.001
	CCGTTCATCAGGAGAC-1_2	Neuronal	92.1008213421033	10	PCW10	0	NA	NA	FDR < 0.001
	CCGTTCATCCCTTGTG-1_1	Sustentacular	70.0673330236974	10	PCW10	0.00072691343216208	NA	NA	FDR < 0.001
	CCGTTCATCGAGAAGC-1_1	Micovillar	58.1848622320068	8	PCW8	0	55.8017879534763	0.106273838609646	FDR < 0.001
	CCTAACCAGTTCATGC-1_2	Micovillar	67.2350242286673	10	PCW10	0	62.8451557303437	0.0521340866197819	FDR < 0.001
	CCTAACCCATTCAGCA-1_2	Neuronal	83.5821262930178	10	PCW10	0	NA	NA	FDR < 0.001
	CCTAACCGTACTCGTA-1_2	Micovillar	62.0036168572788	10	PCW10	0	62.8451557303437	0.0521340866197819	FDR < 0.001
	CCTAACCGTATCCTTT-1_2	Sustentacular	76.8391801333592	12	PCW12	0.00072691343216208	NA	NA	FDR < 0.001
	CCTAACCGTCTTCTAT-1_1	Neuronal	43.1745649125939	10	PCW10	0	NA	NA	FDR < 0.001
	CCTAACCGTTGGTAGG-1_2	Micovillar	58.3137311322535	12	PCW12	0	66.1674298572658	0.0332853027935724	FDR < 0.001
	CCTAACCTCGTTTACT-1_1	Micovillar	57.9093539248883	8	PCW8	0	55.8017879534763	0.106273838609646	FDR < 0.001
	CCTAAGAAGCAGCGAT-1_1	Neuronal	37.9632548912829	10	PCW10	0	NA	NA	FDR < 0.001
	CCTAAGAAGCCACTCG-1_2	Micovillar	78.1809434592134	10	PCW10	0	62.8451557303437	0.0521340866197819	FDR < 0.001
	CCTAAGAAGGAACTAT-1_1	Sustentacular	76.66136494114	8	PCW8	0.00072691343216208	NA	NA	FDR < 0.001
	CCTAAGAAGGTGCATG-1_2	Sustentacular	75.4320843236308	12	PCW12	0.00072691343216208	NA	NA	FDR < 0.001
	CCTAAGAAGGTGGCTA-1_2	Micovillar	71.8996664641287	12	PCW12	0	66.1674298572658	0.0332853027935724	FDR < 0.001
	CCTAAGAGTGTAAATG-1_2	Micovillar	73.567620246762	12	PCW12	0	66.1674298572658	0.0332853027935724	FDR < 0.001
	CCTAAGATCATAGAGA-1_1	Sustentacular	64.8587518895163	8	PCW8	0.00072691343216208	NA	NA	FDR < 0.001
	CCTACGTAGAAGGATG-1_1	Neuronal	72.9157359447355	8	PCW8	0	NA	NA	FDR < 0.001
	CCTACGTAGATTCGAA-1_1	Micovillar	59.2320513981273	8	PCW8	0	55.8017879534763	0.106273838609646	FDR < 0.001
	CCTACGTCACGCCACA-1_1	Micovillar	60.265433209828	12	PCW12	0	66.1674298572658	0.0332853027935724	FDR < 0.001
	CCTACGTTCCGGTAAT-1_1	Neuronal	6.15084814172245	10	PCW10	0	NA	NA	FDR < 0.001
	CCTATCGGTTCATCTT-1_1	Neuronal	28.1166791074765	10	PCW10	0	NA	NA	FDR < 0.001
	CCTATCGTCCTCTTTC-1_1	Sustentacular	76.6734913355385	10	PCW10	0.00072691343216208	NA	NA	FDR < 0.001
	CCTCAACAGACTTGTC-1_2	Micovillar	66.7373051299861	10	PCW10	0	62.8451557303437	0.0521340866197819	FDR < 0.001
	CCTCAACCAGCTCATA-1_1	Micovillar	61.2859595899714	10	PCW10	0	62.8451557303437	0.0521340866197819	FDR < 0.001
	CCTCAACGTGAATTAG-1_2	Neuronal	93.0396546664556	10	PCW10	0	NA	NA	FDR < 0.001
	CCTCAACTCAAGCCGC-1_2	Micovillar	77.3715387670541	12	PCW12	0	66.1674298572658	0.0332853027935724	FDR < 0.001
	CCTCAACTCGCATTAG-1_1	Sustentacular	66.7072697701196	12	PCW12	0.00072691343216208	NA	NA	FDR < 0.001
	CCTCAACTCTACAGGT-1_1	Sustentacular	60.1193957568879	7	PCW7	0.00072691343216208	NA	NA	FDR < 0.001
	CCTCACACACAAGCCC-1_2	Micovillar	62.0036168572788	10	PCW10	0	62.8451557303437	0.0521340866197819	FDR < 0.001
	CCTCACACATCCGTTC-1_1	Neuronal	40.2216949590629	12	PCW12	0	NA	NA	FDR < 0.001
	CCTCACAGTTACCGTA-1_2	Neuronal	32.5278765620272	10	PCW10	0	NA	NA	FDR < 0.001
	CCTCAGTAGGGTTGCA-1_2	Neuronal	29.7526866219069	10	PCW10	0	NA	NA	FDR < 0.001
	CCTCAGTCAAACTCGT-1_1	Micovillar	62.4736504461554	10	PCW10	0	62.8451557303437	0.0521340866197819	FDR < 0.001
	CCTCAGTCACTCAAGT-1_2	Sustentacular	64.0781062886652	10	PCW10	0.00072691343216208	NA	NA	FDR < 0.001
	CCTCAGTCATCGGATT-1_2	Neuronal	87.555058968589	10	PCW10	0	NA	NA	FDR < 0.001
	CCTCAGTGTATTGACC-1_1	Micovillar	69.6246524798463	10	PCW10	0	62.8451557303437	0.0521340866197819	FDR < 0.001
	CCTCAGTTCGCTCCTA-1_2	Micovillar	65.7000344943709	10	PCW10	0	62.8451557303437	0.0521340866197819	FDR < 0.001
	CCTCAGTTCGCTTGCT-1_1	Micovillar	55.4889209449857	8	PCW8	0	55.8017879534763	0.106273838609646	FDR < 0.001
	CCTCAGTTCTCGTGAA-1_2	Micovillar	73.0849703043378	12	PCW12	0	66.1674298572658	0.0332853027935724	FDR < 0.001
	CCTCATGAGTGGCCTC-1_1	Micovillar	70.2895128586727	10	PCW10	0	62.8451557303437	0.0521340866197819	FDR < 0.001
	CCTCATGAGTTGGCTT-1_2	Neuronal	88.459398102098	10	PCW10	0	NA	NA	FDR < 0.001
	CCTCATGCACAAGTGG-1_2	Neuronal	54.2020909306504	10	PCW10	0	NA	NA	FDR < 0.001
	CCTCATGCACTGTGTA-1_2	Micovillar	61.5089220509057	10	PCW10	0	62.8451557303437	0.0521340866197819	FDR < 0.001
	CCTCATGCAGGCTCTG-1_1	Micovillar	82.3522351689455	10	PCW10	0	62.8451557303437	0.0521340866197819	FDR < 0.001
	CCTCATGCAGTATACC-1_1	Micovillar	53.8477551295643	7	PCW7	0	52.3271341055991	0.109069305737803	FDR < 0.001
	CCTCATGCATGAAAGT-1_2	Sustentacular	85.1551926894519	10	PCW10	0.00072691343216208	NA	NA	FDR < 0.001
	CCTCATGCATGGCCAC-1_1	Neuronal	40.1721892462257	12	PCW12	0	NA	NA	FDR < 0.001
	CCTCATGCATGGCGCT-1_2	Sustentacular	66.6233538801976	10	PCW10	0.00072691343216208	NA	NA	FDR < 0.001
	CCTCATGTCTCATAGG-1_2	Sustentacular	81.3165358193668	10	PCW10	0.00072691343216208	NA	NA	FDR < 0.001
	CCTCCAAAGGTCTTTG-1_2	Micovillar	75.7534299570858	12	PCW12	0	66.1674298572658	0.0332853027935724	FDR < 0.001
	CCTCCAACACACCAGC-1_1	Neuronal	94.2722055200862	12	PCW12	0	NA	NA	FDR < 0.001
	CCTCCAAGTCAAATCC-1_2	Micovillar	71.0978845342678	12	PCW12	0	66.1674298572658	0.0332853027935724	FDR < 0.001
	CCTCCAAGTGAGTTTC-1_2	Micovillar	74.0710834339797	10	PCW10	0	62.8451557303437	0.0521340866197819	FDR < 0.001
	CCTCCAATCGGCTTCT-1_2	Micovillar	65.0588852983648	12	PCW12	0	66.1674298572658	0.0332853027935724	FDR < 0.001
	CCTCCAATCTAGTGAC-1_2	Neuronal	42.5767140746735	12	PCW12	0	NA	NA	FDR < 0.001
	CCTCCAATCTCCTGTG-1_1	Neuronal	39.6123622029088	7	PCW7	0	NA	NA	FDR < 0.001
[truncated: 3,607 more rows]
