# Supplementary material for: A single-cell and spatial atlas of early human olfactory development
Source: Nat Commun. 2026 Apr 17;17:3537. doi: 10.1038/s41467-026-71595-6 (PMC13090377; doi:10.1038/s41467-026-71595-6)
Supplement: Supplementary file 9 — Source Data Figure 4 [file 41467_2026_71595_MOESM9_ESM.xlsx]

## Sheet: Figure 4
	Figure 4b. Transcription factor activity and gene expression across olfactory cell types.
	ann2	mean_val	n_cells	TF	zval
	OHBC	-0.393403387187631	549	PHOX2A	-0.679384018876303
	CycBasal	-0.448797929934899	664	PHOX2A	-0.722713741700573
	GBC	0.270472251707531	89	PHOX2A	-0.160099158012795
	INP	2.40067780105726	350	PHOX2A	1.50615190995181
	iOSN	2.22053115500071	436	PHOX2A	1.36524084084225
	MV	-0.39193505098844	2525	PHOX2A	-0.678235483346114
	SUS	-0.331496527786013	992	PHOX2A	-0.630960348858276
	OHBC	-0.346714816635726	549	OTX2	-1.02927185128525
	CycBasal	0.0611963048237878	664	OTX2	-0.436267719332695
	GBC	0.803957513611426	89	OTX2	0.643527468131596
	INP	1.28628632057795	350	OTX2	1.34471691956773
	iOSN	1.10732409607948	436	OTX2	1.08454912073132
	MV	-0.310642265607234	2525	OTX2	-0.976831084940301
	SUS	-0.0723576351774905	992	OTX2	-0.630422852872398
	OHBC	0.415077114571209	549	FOXA1	0.478765832535031
	CycBasal	0.142351033892085	664	FOXA1	-0.355026581507871
	GBC	0.747162943192828	89	FOXA1	1.49403596741308
	INP	0.273702450937047	350	FOXA1	0.0465478290991254
	iOSN	0.368829562079541	436	FOXA1	0.337375400275741
	MV	-0.331911367635949	2525	FOXA1	-1.80496635872006
	SUS	0.194127754070567	992	FOXA1	-0.196732089095049
	OHBC	-0.221388087625544	549	NFKBIZ	-0.500235385314308
	CycBasal	-0.476411877701172	664	NFKBIZ	-0.709426525635483
	GBC	-0.136254823165248	89	NFKBIZ	-0.430402195765866
	INP	2.13854193109395	350	NFKBIZ	1.4355700999218
	iOSN	2.18971383254592	436	NFKBIZ	1.47754543255239
	MV	-0.315930542900021	2525	NFKBIZ	-0.577786754234699
	SUS	-0.459147237790967	992	NFKBIZ	-0.695264671523836
	OHBC	0.115339954461213	549	HOXC8	-0.264138926945072
	CycBasal	-0.23873503289191	664	HOXC8	-0.624292250081625
	GBC	-0.159362348874229	89	HOXC8	-0.54355699078265
	INP	1.80501541500946	350	HOXC8	1.45454286045785
	iOSN	1.78557774120441	436	HOXC8	1.43477150392328
	MV	-0.406822121825502	2525	HOXC8	-0.795264857066166
	SUS	-0.275866690441743	992	HOXC8	-0.662061339505622
	OHBC	-0.247077463443737	549	ARID1B	-0.544308058422464
	CycBasal	-0.33868946513151	664	ARID1B	-0.627383367238714
	GBC	-0.156809501936627	89	ARID1B	-0.462451547918803
	INP	1.90915994869671	350	ARID1B	1.41100440713441
	iOSN	2.01654293938595	436	ARID1B	1.50838111486671
	MV	-0.305041633484502	2525	ARID1B	-0.596870945792022
	SUS	-0.405944759190994	992	ARID1B	-0.688371602629111
	OHBC	-0.150785406673917	549	EBF1	-0.444245729200588
	CycBasal	-0.279652035030033	664	EBF1	-0.560997187934774
	GBC	-0.0833687117496906	89	EBF1	-0.383167096385815
	INP	1.92580725382278	350	EBF1	1.43711972128446
	iOSN	1.9182475793955	436	EBF1	1.43027075636468
	MV	-0.188382904611097	2525	EBF1	-0.478308564435099
	SUS	-0.764951304880793	992	EBF1	-1.00067189969286
	OHBC	-0.205425556160375	549	NEUROD2	-0.541788238975652
	CycBasal	-0.348679855675691	664	NEUROD2	-0.680457711382675
	GBC	-0.00997173235974835	89	NEUROD2	-0.352589878311646
	INP	1.83852427749263	350	NEUROD2	1.43674536188694
	iOSN	1.87387387951966	436	NEUROD2	1.47096360650138
	MV	-0.295016194005281	2525	NEUROD2	-0.628511545184228
	SUS	-0.37337407262998	992	NEUROD2	-0.704361594534118
	OHBC	-0.424854378383693	549	BARX2	-0.742534380920507
	CycBasal	-0.431615253552144	664	BARX2	-0.749482290524021
	GBC	-0.0778769193135003	89	BARX2	-0.38595805610888
	INP	1.88570942307482	350	BARX2	1.63194939901918
	iOSN	1.51245512093802	436	BARX2	1.24836930239641
	MV	-0.27118150099713	2525	BARX2	-0.584610261040883
	SUS	-0.108797190400446	992	BARX2	-0.4177337128213
	OHBC	0.0888708506320067	549	ID2	-0.324372828447715
	CycBasal	0.05067806240414	664	ID2	-0.437757219370501
	GBC	0.489017360903073	89	ID2	0.863557418390333
	INP	0.52288188912902	350	ID2	0.964092338330663
	iOSN	0.601109190219995	436	ID2	1.19632871852932
	MV	-0.135915675456049	2525	ID2	-0.991705184390943
	SUS	-0.229705708828877	992	ID2	-1.27014324304115
