# Supplementary material for: A single-cell and spatial atlas of early human olfactory development
Source: Nat Commun. 2026 Apr 17;17:3537. doi: 10.1038/s41467-026-71595-6 (PMC13090377; doi:10.1038/s41467-026-71595-6)
Supplement: Supplementary file 10 — Source Data Figure 5 [file 41467_2026_71595_MOESM10_ESM.xlsx]

## Sheet: Figure 5
	Figure 5b. Mean number of detected transcripts per cell per sample
	sample	Nb. cells
	PGW9-A-S1	40174
	PGW9-A-S2	48706
	PGW9-P-S1	32344
	PGW9-P-S2	55870
	PGW11-P-S1	11709
	Figure 5c. Total number of spatial cells per sample.
	sample	Mean transcripts per cell
	PGW9-A-S1	119.7
	PGW9-A-S2	126.4
	PGW9-P-S1	51.7
	PGW9-P-S2	60
	PGW11-P-S1	72
