# Supplementary material for: A single-cell and spatial atlas of early human olfactory development
Source: Nat Commun. 2026 Apr 17;17:3537. doi: 10.1038/s41467-026-71595-6 (PMC13090377; doi:10.1038/s41467-026-71595-6)
Supplement: Supplementary file 11 — Source Data Figure 6 [file 41467_2026_71595_MOESM11_ESM.xlsx]

## Sheet: Figure 6
	Figure 6a. Log-normalized olfactory receptor expression in INPs and iOSNs across developmental stages (PCW7–12, n = 8 samples).
	Receptor	Expression	Receptor_Group	Cell_Count	Log_Expression
	OR1E1	0.000542706491731466	Olfactory receptors (169)	1	3.26543498345776
	OR2T33	0.000617706941154418	Olfactory receptors (169)	1	3.20921751848079
	OR13C4	0.000719691650696515	Olfactory receptors (169)	1	3.14285353563051
	OR4F17	0.000723691798435108	Olfactory receptors (169)	1	3.14044634918486
	OR4N5	0.000802943650671039	Olfactory receptors (169)	1	3.09531493175907
	OR56B4	0.000813803367649918	Olfactory receptors (169)	1	3.08948051729823
	OR5H14	0.000817803076572395	Olfactory receptors (169)	1	3.08735125996424
	OR8S1	0.000827107979614207	Olfactory receptors (169)	1	3.0824377892511
	OR8A1	0.000904692636578805	Olfactory receptors (169)	1	3.04349894445307
	OR6N2	0.000923995428897665	Olfactory receptors (169)	1	3.03433017727495
	OR10G8	0.000942474299476435	Olfactory receptors (169)	1	3.02573048382535
	OR12D3	0.000965386001626401	Olfactory receptors (169)	1	3.01529900286608
	OR9G1	0.000990975052090913	Olfactory receptors (169)	1	3.00393727878983
	OR2L5	0.0010153439049644	Olfactory receptors (169)	1	2.99338683387742
	OR52N1	0.00102152526606214	Olfactory receptors (169)	1	2.99075088720514
	OR10AG1	0.00106587931839039	Olfactory receptors (169)	1	2.972291964469
	OR6C2	0.00108007170930098	Olfactory receptors (169)	1	2.96654740940207
	OR2A1	0.00114891896335115	Olfactory receptors (169)	1	2.93971060230437
	OR4D10	0.00126470103201879	Olfactory receptors (169)	1	2.89801212704945
	OR52N2	0.00127445853775315	Olfactory receptors (169)	1	2.89467428896515
	OR4D1	0.00136665927220994	Olfactory receptors (169)	1	2.86433974779049
	OR8B2	0.00137462107211774	Olfactory receptors (169)	1	2.86181700290163
	OR6F1	0.00138173455737105	Olfactory receptors (169)	1	2.85957538050846
	OR6B3	0.00138898596246098	Olfactory receptors (169)	1	2.85730214335997
	OR2F2	0.00140792317896457	Olfactory receptors (169)	1	2.8514210411186
	OR10H3	0.00142653905279527	Olfactory receptors (169)	1	2.84571633464039
	OR1Q1	0.00143523168202598	Olfactory receptors (169)	1	2.84307798735935
	OR13G1	0.00145691990116937	Olfactory receptors (169)	1	2.83656432430165
	OR6K2	0.00149453450073403	Olfactory receptors (169)	1	2.82549405499374
	OR5M10	0.00149913812606019	Olfactory receptors (169)	1	2.82415835072601
	OR10C1	0.00163444020384369	Olfactory receptors (169)	1	2.78663096349949
	OR4E2	0.00165218344557772	Olfactory receptors (169)	1	2.78194173366271
	OR2A12	0.0016770581301919	Olfactory receptors (169)	2	2.77545188361691
	OR51E1	0.00168143724573192	Olfactory receptors (169)	1	2.77431933669958
	OR5P3	0.00168323098143933	Olfactory receptors (169)	2	2.77385628385697
	VN1R2	0.00170820684884843	VN1R2	1	2.7674595412148
	OR2AP1	0.00174386083749399	Olfactory receptors (169)	1	2.75848817532082
	OR52B6	0.00178575567398217	Olfactory receptors (169)	1	2.74817796129289
	OR2T12	0.00179623421533684	Olfactory receptors (169)	1	2.74563703526536
	OR1S1	0.0018066726813768	Olfactory receptors (169)	1	2.7431205223412
	OR5P2	0.00182817025591303	Olfactory receptors (169)	1	2.73798336124967
	OR51E2	0.00183914536420078	Olfactory receptors (169)	1	2.73538394320602
	OR5AC2	0.00193692182288225	Olfactory receptors (169)	2	2.71288790771456
	OR10G7	0.00198527441314133	Olfactory receptors (169)	2	2.70217945470634
	OR5K3	0.00199946860206333	Olfactory receptors (169)	1	2.69908541126424
	OR52E8	0.00204729878959251	Olfactory receptors (169)	1	2.68881877033123
	OR1A1	0.00212441691423029	Olfactory receptors (169)	2	2.67276024946358
	OR51I1	0.00214258940723671	Olfactory receptors (169)	1	2.6690610465299
	OR5H15	0.0022036783940132	Olfactory receptors (169)	1	2.65685178636145
	OR5D3P	0.00222507497465464	Olfactory receptors (169)	1	2.65265535073689
	OR2A42	0.00245128614925771	Olfactory receptors (169)	2	2.61060598871125
	OR7E24	0.00247680892112597	Olfactory receptors (169)	1	2.60610749672524
	OR10A2	0.00253850384528679	Olfactory receptors (169)	3	2.59542217439624
	OR2B6	0.00256482922932393	Olfactory receptors (169)	2	2.59094154565206
	OR5V1	0.00260476522129386	Olfactory receptors (169)	2	2.58423141543225
	OR14I1	0.00260994314947677	Olfactory receptors (169)	1	2.58336895248449
	OR5A1	0.00275679946426462	Olfactory receptors (169)	2	2.55959482429352
	OR51A4	0.00280339170242788	Olfactory receptors (169)	1	2.55231621643241
	OR11H4	0.00281725913139127	Olfactory receptors (169)	2	2.55017320478651
	OR6K3	0.00281815876265324	Olfactory receptors (169)	2	2.55003454429904
	OR4K17	0.00283727179037026	Olfactory receptors (169)	2	2.54709905990231
	OR6N1	0.0029314219744691	Olfactory receptors (169)	3	2.53292166092264
	OR2L13	0.00294409742378507	Olfactory receptors (169)	2	2.5310478227611
	OR9A2	0.00298094417870662	Olfactory receptors (169)	1	2.52564615650902
	OR2J1	0.0030134796304637	Olfactory receptors (169)	1	2.52093173978828
	OR14C36	0.00306577971339404	Olfactory receptors (169)	1	2.51345905388295
	OR2H1	0.00307259412852443	Olfactory receptors (169)	1	2.51249480368233
	OR5H6	0.00314266100514197	Olfactory receptors (169)	1	2.50270246325107
	OR8B12	0.00315189378600557	Olfactory receptors (169)	1	2.50142842599495
	OR10K1	0.00319820572797879	Olfactory receptors (169)	1	2.49509360323761
	OR2I1P	0.00323318480089414	Olfactory receptors (169)	1	2.49036947147417
	OR2A14	0.00331464131524919	Olfactory receptors (169)	3	2.47956346069392
	OR4F15	0.00356379036988203	Olfactory receptors (169)	1	2.44808785005633
	OR2AJ1	0.00357801659678647	Olfactory receptors (169)	2	2.44635764927003
	OR51D1	0.0036085027175867	Olfactory receptors (169)	2	2.4426729632961
	OR4F5	0.0036177479455587	Olfactory receptors (169)	3	2.44156169443205
	OR5K1	0.00376915746270073	Olfactory receptors (169)	3	2.42375571881106
	OR8J1	0.00382297227491667	Olfactory receptors (169)	1	2.41759885157406
	OR1N2	0.00384674771681077	Olfactory receptors (169)	2	2.41490629531255
	OR51M1	0.00394651921714104	Olfactory receptors (169)	3	2.40378577810428
	OR2V1	0.00422807953790525	Olfactory receptors (169)	3	2.37385685141465
	OR14A16	0.00442901496402433	Olfactory receptors (169)	2	2.35369285239029
	OR2T1	0.00444794553403966	Olfactory receptors (169)	1	2.35184053941405
	OR2T35	0.00449869891544356	Olfactory receptors (169)	2	2.34691307190156
	OR5H1	0.00453887006698521	Olfactory receptors (169)	2	2.34305224951074
	OR51V1	0.00454568346658889	Olfactory receptors (169)	2	2.34240080915216
	OR2T11	0.00457179022767384	Olfactory receptors (169)	2	2.33991370501642
	OR11A1	0.00459000804891574	Olfactory receptors (169)	2	2.33818655289485
	OR4E1	0.00459185121113205	Olfactory receptors (169)	2	2.33801219274232
	OR5BS1P	0.00462886979859525	Olfactory receptors (169)	1	2.33452503493265
	OR5A2	0.00472451741302615	Olfactory receptors (169)	1	2.32564254600413
	OR2J3	0.00473312386292491	Olfactory receptors (169)	2	2.32485213016523
	OR3A3	0.00490383095738015	Olfactory receptors (169)	3	2.30946450903253
	OR10G4	0.00491538002951831	Olfactory receptors (169)	2	2.30844289932881
	OR5W2	0.00492657662218138	Olfactory receptors (169)	2	2.30745475831589
	OR10R2	0.00493969193272261	Olfactory receptors (169)	1	2.30630013530521
	OR51I2	0.00494062976581313	Olfactory receptors (169)	3	2.30621768945986
	OR5T1	0.00508505698389312	Olfactory receptors (169)	2	2.29370417594641
	OR5AU1	0.00508640230725017	Olfactory receptors (169)	3	2.29358929242832
	OR1L6	0.00512221581243466	Olfactory receptors (169)	2	2.29054212751245
	OR2M2	0.00538432758294321	Olfactory receptors (169)	2	2.26886852546745
	OR8B8	0.00553884353263342	Olfactory receptors (169)	2	2.25658090310999
	OR2T2	0.00586478359555427	Olfactory receptors (169)	2	2.23174800826978
	OR56A1	0.00601161378221822	Olfactory receptors (169)	4	2.22100892855741
	OR8D4	0.00606464881561022	Olfactory receptors (169)	3	2.21719434267184
	OR1C1	0.00610504689558075	Olfactory receptors (169)	5	2.2143109956972
	OR8H1	0.00610888208496902	Olfactory receptors (169)	2	2.21403825763792
	OR8J3	0.00633683436083684	Olfactory receptors (169)	2	2.19812764479439
	OR13A1	0.00668771444049143	Olfactory receptors (169)	3	2.17472227916451
	OR6C76	0.00670355360524614	Olfactory receptors (169)	3	2.17369491341613
	OR2A25	0.00680590629170602	Olfactory receptors (169)	6	2.16711403485748
	OR2G6	0.00681725016940649	Olfactory receptors (169)	3	2.16639076860984
	OR52H1	0.00684512396430458	Olfactory receptors (169)	4	2.1646186824422
	OR6A2	0.00706943806991843	Olfactory receptors (169)	4	2.15061510569851
	OR51B5	0.00709961237944823	Olfactory receptors (169)	5	2.1487653619939
	OR14J1	0.00730147380202714	Olfactory receptors (169)	4	2.13658946871721
	OR52I2	0.00735552989504741	Olfactory receptors (169)	2	2.1333860350771
	OR2AG1	0.0077120537729676	Olfactory receptors (169)	5	2.11282995093851
	OR2L2	0.00790522057191512	Olfactory receptors (169)	6	2.10208600785332
	OR2V2	0.00807751784610729	Olfactory receptors (169)	4	2.09272207379842
	OR4M1	0.00821007430419188	Olfactory receptors (169)	4	2.08565291233799
	OR1L8	0.00821162163255402	Olfactory receptors (169)	6	2.08557106985668
	OR4K14	0.00826681279379162	Olfactory receptors (169)	3	2.08266189708178
	OR2F1	0.00831070000521963	Olfactory receptors (169)	5	2.08036239431449
	OR9I1	0.00835043801423894	Olfactory receptors (169)	3	2.07829074341726
	OR5AN1	0.00835920633756854	Olfactory receptors (169)	2	2.07783495456779
	OR2L3	0.00853480557101131	Olfactory receptors (169)	4	2.06880636797616
	OR4N2	0.00872541637495797	Olfactory receptors (169)	5	2.05921383943675
	OR1D2	0.00875368794143237	Olfactory receptors (169)	2	2.05780893952889
	OR10K2	0.00896243260915263	Olfactory receptors (169)	4	2.04757409688433
	OR10H4	0.00900224137547173	Olfactory receptors (169)	2	2.04564934658194
	OR5M3	0.00900273678835772	Olfactory receptors (169)	3	2.0456254470714
	OR4D9	0.00944585944989057	Olfactory receptors (169)	4	2.02475852081639
	OR56A3	0.00972055695561136	Olfactory receptors (169)	4	2.01230885073021
	OR4K1	0.00974877455888372	Olfactory receptors (169)	3	2.01104997258482
	OR5M1	0.00979265671741727	Olfactory receptors (169)	4	2.00909946946456
	OR7D4	0.0104542096640518	Olfactory receptors (169)	5	1.98070879417249
	OR4K13	0.0109300335693329	Olfactory receptors (169)	3	1.96137850420275
	VN1R1	0.0112600966885157	VN1R1	10	1.94845788025656
	OR52E5	0.0115128910562375	Olfactory receptors (169)	3	1.93881560494435
	OR10H5	0.0125412312447451	Olfactory receptors (169)	6	1.90165982422704
	OR9Q1	0.0125699812308754	Olfactory receptors (169)	9	1.90066537078925
	OR7G2	0.0128674005098153	Olfactory receptors (169)	5	1.89050918101098
	OR2T6	0.0129362295471486	Olfactory receptors (169)	3	1.88819228668735
	OR13C3	0.0134246297146212	Olfactory receptors (169)	6	1.87209768440789
	OR52A5	0.0141107316800617	Olfactory receptors (169)	3	1.85045046630414
	OR2M4	0.0156284207053503	Olfactory receptors (169)	8	1.80608490640855
	OR52K1	0.015783999448984	Olfactory receptors (169)	4	1.80178294291699
	OR6J1	0.0159019493830696	Olfactory receptors (169)	6	1.79854963326342
	OR2AG2	0.016204344695033	Olfactory receptors (169)	7	1.79036852717948
	OR10G3	0.0163327782432792	Olfactory receptors (169)	8	1.78693993448568
	OR2M3	0.0165722759957947	Olfactory receptors (169)	5	1.78061784254412
	OR4K2	0.0166020792605051	Olfactory receptors (169)	5	1.77983751709161
	OR7D2	0.0166802981555165	Olfactory receptors (169)	6	1.77779619074035
	OR51L1	0.0170397209673094	Olfactory receptors (169)	6	1.76853752126826
	OR11G2	0.0170786617251337	Olfactory receptors (169)	6	1.76754616339881
	OR3A2	0.0173834105069759	Olfactory receptors (169)	14	1.75986501390269
	OR7C1	0.0174511708518037	Olfactory receptors (169)	7	1.7581754295977
	OR10H1	0.0183855520877211	Olfactory receptors (169)	11	1.73552332445431
	OR2AT4	0.0195349025127909	Olfactory receptors (169)	10	1.70918875174212
	OR8G5	0.0200303471199057	Olfactory receptors (169)	6	1.69831152444814
	OR1I1	0.0215015806885155	Olfactory receptors (169)	9	1.66752961175575
	OR6C4	0.0224679670015886	Olfactory receptors (169)	8	1.64843622263809
	OR10Z1	0.0242430371934335	Olfactory receptors (169)	9	1.61541297222357
	OR6Y1	0.0269084881727542	Olfactory receptors (169)	6	1.57011070196403
	OR9G4	0.0300716582307566	Olfactory receptors (169)	9	1.52184262309299
	OR2A5	0.0335763411857475	Olfactory receptors (169)	15	1.47396663069391
	OR9K2	0.0388775388496153	Olfactory receptors (169)	18	1.41030123597474
	OR2B11	0.0536547499176762	Olfactory receptors (169)	14	1.27039182501725
	OR10A6	0.0564691923359645	Olfactory receptors (169)	15	1.24818842381868
	Figure 6b : Total OR transcript counts per olfactory epithelium cell type across stages (PCW7–12; n = 8 samples)
	celltype	group	total	n	sd	sem
	OHBC	PCW10	40	3	18.1475434517549	10.4774890970011
	OHBC	PCW12	32	3	6.65832811847939	3.84418753155693
	CycBasal	PCW7-8	10	2	0	0
	CycBasal	PCW10	45	3	3.60555127546399	2.08166599946613
	CycBasal	PCW12	22	3	6.50640709864771	3.75647588986155
	GBC	PCW7-8	0	2	0	0
	GBC	PCW10	4	3	1.52752523165195	0.881917103688197
	GBC	PCW12	0	2	0	0
	INP	PCW7-8	60	2	1.4142135623731	1
	INP	PCW10	112	3	21.7332310836041	12.5476868164791
	INP	PCW12	83	3	36.6924152016917	21.1843757939142
	iOSN	PCW7-8	397	2	256.679761570717	181.5
	iOSN	PCW10	1666	3	250.066657780147	144.376052184718
	iOSN	PCW12	1501	3	557.808509556222	322.050893148548
	MV	PCW7-8	44	2	26.8700576850888	19
	MV	PCW10	185	3	6.80685928555405	3.92994204085053
	MV	PCW12	125	3	29.8384539367128	17.2272394125634
	SUS	PCW7-8	20	2	9.89949493661167	7
	SUS	PCW10	58	3	6.50640709864771	3.75647588986155
	SUS	PCW12	41	3	14.2243921955679	8.21245666316995
	Figure 6c : Distribution of OR expression in INPs and iOSNs (n = 8 samples).
	cell.type	expr.bin	count	prop	sem	residual_sig	chi.p.value	chi.p.value.adj	sig
	INP	0	233	66.5714285714286	2.52155720317088	***	1.98021096817385e-15	7.9208438726954e-15	padj = 7.92e-15
	INP	1	87	24.8571428571429	2.3101247552545	***	4.8586221681462e-11	9.7172443362924e-11	padj = 9.72e-11
	INP	2	21	6	1.26942056522989	*	0.0178315119866817	0.0237753493155755	padj = 0.0238
	INP	3+	9	2.57142857142857	0.846050677720393		0.481612683789297	0.481612683789297	padj = 0.482
	iOSN	0	166	38.0733944954128	2.32544564197976	***	1.98021096817385e-15	7.9208438726954e-15	padj = 7.92e-15
	iOSN	1	208	47.7064220183486	2.39204506380053	***	4.8586221681462e-11	9.7172443362924e-11	padj = 9.72e-11
	iOSN	2	47	10.7798165137615	1.48523096720028	*	0.0178315119866817	0.0237753493155755	padj = 0.0238
	iOSN	3+	15	3.44036697247706	0.872884825287107		0.481612683789297	0.481612683789297	padj = 0.482
	Figure 6d : Number of expressed ORs by gene family in INPs and iOSNs.
	family	class	count	group
	1	2	10	1
	2	2	36	2
	3	2	2	3
	4	2	16	4
	5	2	21	5
	6	2	12	6
	7	2	6	7
	8	2	10	8
	9	2	6	9
	10	2	16	10
	11	2	3	11
	12	2	1	12
	13	2	4	13
	14	2	4	14
	51	1	10	15
	52	1	9	16
	56	1	3	17
	Figure 6h : Proportion of cells within OR dominance score bins stratified by OE cell identity.
	adjusted_bin	ident	n	perc
	<0.5	INP	269	5.55670316050403
	<0.5	Others	4360	90.0640363561248
	<0.5	iOSN	212	4.3792604833712
	0.5-1	INP	68	11.2396694214876
	0.5-1	Others	450	74.3801652892562
	0.5-1	iOSN	87	14.3801652892562
	1-1.5	INP	16	12.0300751879699
	1-1.5	Others	15	11.2781954887218
	1-1.5	iOSN	102	76.6917293233083
	1.5-2	iOSN	41	100
	Figure 6i : Number of high-dominance cells by developmental stage and cell identity.
	stage	ident	n_cells
	PCW7	INP	1
	PCW8	INP	1
	PCW8	Others	2
	PCW8	iOSN	15
	PCW10	INP	5
	PCW10	Others	6
	PCW10	iOSN	56
	PCW12	INP	8
	PCW12	Others	7
	PCW12	iOSN	70
	Figure 6j : Top 20 OR genes most frequently dominant in high-dominance cells.
	top_gene	n
	OR2B11	9
	OR10A6	7
	OR7C1	7
	OR9K2	7
	OR6C4	6
	OR2A5	4
	OR51L1	4
	OR52K1	4
	OR7D2	4
	OR8G5	4
	OR9G4	4
	OR1I1	3
	OR2AG2	3
	OR4K1	3
	OR4K13	3
	OR52A5	3
	OR5M3	3
	OR6J1	3
	OR6Y1	3
	OR10G3	2
