# Supplementary material for: A single-cell and spatial atlas of early human olfactory development
Source: Nat Commun. 2026 Apr 17;17:3537. doi: 10.1038/s41467-026-71595-6 (PMC13090377; doi:10.1038/s41467-026-71595-6)
Supplement: Supplementary file 12 — Source Data Figure 7 [file 41467_2026_71595_MOESM12_ESM.xlsx]

## Sheet: Figure 7
	Figure 7b (top panel). Cell type enrichment within Novae spatial domains.
	cell type	novae_domains_7
		D1010	D1013	D1014	D1015	D1016	D996
	CycBasal	-4.279260	-1.145844	-6.096313	-6.257138	1.884151	-2.725138
	Deut	-6.019890	-2.570001	NA	-6.412805	1.955398	-4.465768
	GBC	NA	1.102259	NA	NA	1.568589	NA
	INP	-6.248480	0.168242	NA	-6.641396	1.778695	NA
	iOSN	-4.643773	-0.036454	-8.233416	-7.171848	1.796908	-4.862241
	MCC	-6.355717	-4.557904	NA	-6.748632	1.980786	NA
	MV	-7.704370	-4.128951	NA	-7.419214	1.981637	-6.472177
	OHBC	-0.960899	0.593051	-1.820263	-0.298372	0.823095	0.328520
	RHBC	-5.478591	-0.638958	-7.295644	-3.834273	1.842445	-3.789540
	SUS	-7.077631	-3.468264	-9.117077	-7.277901	1.974712	NA
	GABA	-0.901148	1.283320	-3.592671	-1.497156	0.824857	1.132141
	GLUT	NA	2.067283	NA	NA	-0.004524	3.630947
	GnRH	-0.685413	1.161308	-2.688022	-0.208389	0.341040	1.140010
	NP	-0.052458	0.938000	-3.284548	-0.570904	0.389755	1.086626
	NOS1	-1.245103	1.330317	NA	NA	1.258510	NA
	Mel	0.619997	1.145050	-3.490656	0.017798	-1.788740	1.325304
	NCC	-0.339666	0.156027	-3.525953	-0.341003	0.784660	1.347722
	OEC	-0.115820	1.767722	0.014660	-0.316090	-3.004524	-0.369053
	SC	0.587787	1.204786	-2.892231	-0.178587	-1.326452	1.116374
	SCP	1.076825	1.652245	NA	-0.901053	NA	NA
	Cartl	-1.903234	-2.517343	0.403168	1.595517	-5.760422	0.101765
	Mes0	0.316826	0.196147	1.339922	-0.543369	-2.518107	-0.780757
	Mes1	1.068614	0.670368	-2.919277	-0.046118	-2.641850	0.487885
	Mes2	-0.479115	0.367912	0.463396	0.300712	-0.576916	0.493187
	Osteo	-3.823974	-3.019231	2.461318	-0.507334	-2.978045	-1.779801
	EC	1.232096	0.550475	-1.920001	-0.376843	-4.419925	0.993800
	Lymph	1.372755	0.909676	-2.709001	-1.293797	-6.143223	1.057033
	Peri	1.006108	0.945274	-2.682531	-0.247065	-2.534229	0.688644
	Sat	0.939322	-0.005126	-2.315137	0.430929	-1.994471	0.056038
	SM	0.122629	0.491598	-0.261465	-0.132783	-0.326452	1.162177
	MG	0.738174	0.578783	-0.124892	-0.214055	-2.471650	1.374039
	Figure 7b (bottom panel). Percentage per sample within each cell types.
	cell type	sample
		PGW9-A-S1	PGW9-A-S2	PGW9-P-S1	PGW9-P-S2	PGW11-P-S1
	CycBasal	0.225839	0.238047	0.147508	0.365209	0.023398
	Deut	0.171689	0.157991	0.298630	0.339726	0.031963
	GBC	0.098160	0.092025	0.142638	0.133436	0.533742
	INP	0.134061	0.125487	0.131723	0.212783	0.395947
	iOSN	0.184551	0.166744	0.118871	0.202590	0.327243
	MCC	0.225036	0.220695	0.236614	0.280753	0.036903
	MV	0.157177	0.156381	0.257075	0.365382	0.063985
	OHBC	0.236039	0.286016	0.141248	0.290709	0.045988
	RHBC	0.225152	0.246313	0.185907	0.313494	0.029134
	SUS	0.061419	0.066182	0.228378	0.318877	0.325144
	GABA	0.186180	0.195777	0.332054	0.224568	0.061420
	GLUT	0.000000	0.000000	0.250000	0.750000	0.000000
	GnRH	0.098985	0.128173	0.331218	0.291878	0.149746
	NP	0.128571	0.114286	0.357143	0.314286	0.085714
	NOS1	0.100000	0.000000	0.100000	0.600000	0.200000
	Mel	0.133471	0.159271	0.242174	0.317509	0.147575
	NCC	0.087613	0.108761	0.386707	0.311178	0.105740
	OEC	0.359375	0.312500	0.109375	0.125000	0.093750
	SC	0.100000	0.168750	0.237500	0.325000	0.168750
	SCP	0.375000	0.250000	0.250000	0.125000	0.000000
	Cartl	0.238863	0.281816	0.172355	0.293477	0.013488
	Mes0	0.284036	0.424453	0.096103	0.185264	0.010144
	Mes1	0.203947	0.218676	0.190082	0.337019	0.050275
	Mes2	0.211553	0.312250	0.162910	0.264793	0.048495
	Osteo	0.252586	0.461546	0.077050	0.202144	0.006675
	EC	0.223734	0.250819	0.170320	0.262913	0.092215
	Lymph	0.189829	0.186280	0.229450	0.351271	0.043170
	Peri	0.224949	0.200044	0.145693	0.321052	0.108263
	Sat	0.132867	0.328671	0.230769	0.307692	0.000000
	SM	0.038710	0.290323	0.419355	0.193548	0.058065
	MG	0.301418	0.328014	0.116135	0.214539	0.039894
	Figure 7d (top panel). Cell type proportion in dominance categories.
	dominance_cat	iOSN	others
	0	0.018837	0.981163
	1	0.023772	0.976228
	2	0.158842	0.841158
	3	0.560345	0.439655
	4	0.723881	0.276119
	5	0.714286	0.285714
	6	0.857143	0.142857
	Figure 7d (bottom panel). Number of cells per cell type of cells with a dominance score >3 within olfactory and respiratory epithelium (novae domains D1013+D1016).
	sample	iOSN	others
	PGW9-A-S1	21	10
	PGW9-A-S2	22	12
	PGW9-P-S1	5	6
	PGW9-P-S2	21	6
	PGW11-P-S1	59	10
	Figure 7e. Scaled expression of representative OR genes across epithelial cell types.
	OR	Cell type
		Deut	INP	iOSN	MCC	MV	RHBC	SUS
	OR10A2	-0.377964	-0.377964	2.267787	-0.377964	-0.377964	-0.377964	-0.377964
	OR10A6	-0.533853	-0.391943	2.233397	-0.557505	-0.415594	-0.297336	-0.037167
	OR10G3	-0.488374	-0.402909	2.246521	-0.488374	-0.488374	-0.231978	-0.146512
	OR10H1	-0.469660	-0.469660	2.251129	-0.356294	-0.356294	-0.469660	-0.129561
	OR10Z1	-0.576658	-0.295034	2.239577	-0.576658	-0.388909	-0.201160	-0.201160
	OR11G2	-0.661041	-0.127123	2.186519	0.050849	-0.661041	-0.483068	-0.305096
	OR13A1	-0.396942	-0.952661	0.158777	1.825934	-0.396942	0.714496	-0.952661
	OR13G1	-0.459728	-0.459728	-0.459728	-0.459728	2.222021	0.076621	-0.459728
	OR1C1	-0.612971	-0.612971	2.068778	-0.612971	-0.612971	-0.076621	0.459728
	OR1I1	-0.614928	-0.614928	2.143293	-0.656719	-0.447763	0.095523	0.095523
	OR1L6	-0.557245	-0.557245	-0.557245	-0.557245	0.861197	1.925028	-0.557245
	OR1L8	1.463850	-0.585540	-0.585540	-0.585540	-0.585540	1.463850	-0.585540
	OR2A12	-0.707107	-0.707107	1.414214	-0.707107	0.000000	1.414214	-0.707107
	OR2A14	-0.377964	-0.377964	2.267787	-0.377964	-0.377964	-0.377964	-0.377964
	OR2A42	-0.377964	-0.377964	-0.377964	-0.377964	-0.377964	2.267787	-0.377964
	OR2A5	-0.440664	-0.440664	2.258402	-0.440664	-0.440664	-0.247873	-0.247873
	OR2AG1	-0.477455	-0.477455	2.196294	-0.477455	0.190982	-0.477455	-0.477455
	OR2AG2	-0.827220	-0.827220	1.557121	-0.827220	1.216501	-0.145980	-0.145980
	OR2AT4	-0.790433	-0.287430	2.227585	-0.287430	-0.287430	-0.287430	-0.287430
	OR2B11	-0.931997	-0.871960	1.649577	-0.791911	0.749028	0.568918	-0.371655
	OR2C3	-0.585540	-0.585540	1.463850	1.463850	-0.585540	-0.585540	-0.585540
	OR2F1	-0.547723	-0.547723	2.190890	-0.547723	0.000000	-0.547723	0.000000
	OR2H2	-0.612372	-1.224745	1.224745	-1.224745	0.612372	0.612372	0.612372
	OR2L2	-0.544705	-0.544705	1.997251	-0.544705	-0.544705	0.726273	-0.544705
	OR2L3	-0.585540	-0.585540	1.463850	-0.585540	1.463850	-0.585540	-0.585540
	OR2L5	-0.544705	-0.544705	-0.544705	-0.544705	1.997251	-0.544705	0.726273
	OR2M3	-0.408248	-0.816497	2.041241	-0.408248	0.000000	0.408248	-0.816497
	OR2M4	-0.707107	0.000000	1.414214	-0.707107	-0.707107	-0.707107	1.414214
	OR3A2	0.801784	-1.069045	0.801784	-1.069045	0.801784	-1.069045	0.801784
	OR3A3	-0.670820	-0.447214	2.012461	-0.447214	-0.670820	-0.447214	0.670820
	OR4E1	-0.909587	-0.574476	1.436191	-0.574476	-0.239365	1.436191	-0.574476
	OR4K2	0.097590	-0.585540	2.146980	-0.585540	-0.585540	-0.585540	0.097590
	OR51I2	-0.866025	-0.866025	0.866025	-0.866025	0.000000	0.000000	1.732051
	OR51L1	-0.548877	-0.403890	2.205863	-0.621370	-0.331397	-0.403890	0.103562
	OR51M1	-0.580544	-0.129010	2.128663	-0.580544	-0.580544	-0.580544	0.322525
	OR52A5	-0.623009	-0.623009	1.920944	-0.623009	-0.259587	0.830679	-0.623009
	OR52E5	-0.835711	-0.303895	2.089277	-0.835711	-0.303895	-0.037987	0.227921
	OR52H1	-0.914552	-0.914552	1.413399	-0.914552	-0.332564	0.831411	0.831411
	OR56A1	-0.711057	-0.711057	2.170595	-0.449089	-0.187120	-0.187120	0.074848
	OR5AN1	-0.755929	0.000000	1.889822	-0.755929	-0.377964	0.755929	-0.755929
	OR5V1	-0.680336	-0.680336	1.436265	-0.680336	-0.680336	1.436265	-0.151186
	OR6A2	-0.562396	-0.759234	-0.759234	0.618635	1.996505	-0.168719	-0.365557
	OR6F1	2.147438	-0.636278	-0.357906	-0.636278	-0.079535	0.198837	-0.636278
	OR6J1	-0.811674	-0.477455	1.862076	-0.811674	-0.143237	0.859419	-0.477455
	OR6Y1	0.283473	-1.039402	-0.377964	-1.039402	0.944911	1.606349	-0.377964
	OR7C1	-0.622000	-0.622000	2.028262	-0.811305	0.513826	-0.054087	-0.432696
	OR7D2	-0.459124	-0.378777	2.192315	-0.700163	-0.218084	-0.539470	0.103303
	OR7D4	-0.603905	-0.010595	2.140154	-0.603905	-0.603905	-0.529741	0.211896
	OR8A1	-0.377964	-0.377964	2.267787	-0.377964	-0.377964	-0.377964	-0.377964
	OR8B8	-0.571509	-0.263773	2.198112	-0.725377	-0.417641	-0.263773	0.043962
	OR8D1	-0.877791	-0.405134	1.958149	-0.405134	-0.877791	0.067522	0.540179
	OR8D4	0.000000	0.000000	0.000000	0.000000	0.000000	0.000000	0.000000
	OR8G1	-0.750939	0.300376	1.351691	-0.750939	-0.750939	1.351691	-0.750939
	OR8G5	-0.432887	-0.432887	2.260635	-0.432887	-0.264542	-0.432887	-0.264542
	OR9G4	-0.952661	-0.952661	1.270215	-0.952661	0.158777	0.158777	1.270215
	OR9K2	-0.664996	0.110833	2.179710	-0.664996	-0.147777	-0.406387	-0.406387
	OR9Q1	2.204905	-0.601338	-0.133631	-0.133631	-0.133631	-0.601338	-0.601338
