# Supplementary material for: A single-cell and spatial atlas of early human olfactory development
Source: Nat Commun. 2026 Apr 17;17:3537. doi: 10.1038/s41467-026-71595-6 (PMC13090377; doi:10.1038/s41467-026-71595-6)
Supplement: Supplementary file 13 — Source Data Supplementary Fig. 1 [file 41467_2026_71595_MOESM13_ESM.xlsx]

## Sheet: Supplementary Figure 1
	Summplementary Figure 1b. SNP missingness.				Summplementary Figure 1b. Donor call rate.				Summplementary Figure 1b. Minor allele frequency.
		missingness				call_rate				maf
	chr1_187485	0.0			S1-PCW7	1.0			chr1_187485	0.5625
	chr1_634112	0.0			S2-PCW8	1.0			chr1_634112	0.8125
	chr1_634229	0.0			S3-PCW10	1.0			chr1_634229	0.4375
	chr1_952421	0.0			S4-PCW10.5	1.0			chr1_952421	0.875
	chr1_953279	0.0			S5-PCW10	1.0			chr1_953279	0.875
	chr1_1046551	0.0			S6-PCW12	1.0			chr1_1046551	0.5
	chr1_1055137	0.0			S7-PCW12	1.0			chr1_1055137	0.9375
	chr1_1055393	0.0			S8-PCW12	1.0			chr1_1055393	0.625
	chr1_1055426	0.0							chr1_1055426	0.8125
	chr1_1055604	0.0							chr1_1055604	0.9375
	chr1_1223251	0.0							chr1_1223251	0.9375
	chr1_1353203	0.0							chr1_1353203	0.6875
	chr1_1615322	0.0							chr1_1615322	0.625
	chr1_1663538	0.0							chr1_1663538	0.125
	chr1_1663567	0.0							chr1_1663567	0.5
	chr1_1663609	0.0							chr1_1663609	0.0625
	chr1_1664101	0.0							chr1_1664101	0.5
	chr1_1719368	0.0							chr1_1719368	0.6875
	chr1_1719406	0.0							chr1_1719406	0.6875
	chr1_2189679	0.0							chr1_2189679	0.5
	chr1_2308567	0.0							chr1_2308567	0.6875
	chr1_2521130	0.0							chr1_2521130	0.875
	chr1_3631572	0.0							chr1_3631572	0.875
	chr1_3883678	0.0							chr1_3883678	0.5
	chr1_6253878	0.0							chr1_6253878	0.5625
	chr1_6254762	0.0							chr1_6254762	0.5625
	chr1_6621684	0.0							chr1_6621684	0.625
	chr1_6634920	0.0							chr1_6634920	0.5625
	chr1_6635063	0.0							chr1_6635063	0.625
	chr1_6635184	0.0							chr1_6635184	0.625
	chr1_6644575	0.0							chr1_6644575	0.6875
	chr1_7780866	0.0							chr1_7780866	0.625
	chr1_7961718	0.0							chr1_7961718	0.5625
	chr1_8861004	0.0							chr1_8861004	0.25
	chr1_9848457	0.0							chr1_9848457	0.8125
	chr1_9926652	0.0							chr1_9926652	0.5625
	chr1_10451532	0.0							chr1_10451532	0.8125
	chr1_10457365	0.0							chr1_10457365	1.0
	chr1_10458539	0.0							chr1_10458539	0.8125
	chr1_10460694	0.0							chr1_10460694	0.4375
	chr1_11081130	0.0							chr1_11081130	0.4375
	chr1_11130589	0.0							chr1_11130589	0.375
	chr1_11724929	0.0							chr1_11724929	0.6875
	chr1_11725125	0.0							chr1_11725125	0.1875
	chr1_11794400	0.0							chr1_11794400	0.625
	chr1_12011623	0.0							chr1_12011623	0.5625
	chr1_12022869	0.0							chr1_12022869	0.9375
	chr1_13614369	0.0							chr1_13614369	0.9375
	chr1_13816508	0.0							chr1_13816508	0.625
	chr1_13824010	0.0							chr1_13824010	0.625
	chr1_13824214	0.0							chr1_13824214	0.625
	chr1_13824219	0.0							chr1_13824219	0.625
	chr1_15117274	0.0							chr1_15117274	0.6875
	chr1_15604572	0.0							chr1_15604572	0.6875
	chr1_15929512	0.0							chr1_15929512	0.75
	chr1_15933318	0.0							chr1_15933318	0.75
	chr1_16606417	0.0							chr1_16606417	0.4375
	chr1_16618914	0.0							chr1_16618914	0.3125
	chr1_16619009	0.0							chr1_16619009	0.0625
	chr1_16625986	0.0							chr1_16625986	0.5625
	chr1_16626498	0.0							chr1_16626498	0.4375
	chr1_16635031	0.0							chr1_16635031	0.375
	chr1_16635040	0.0							chr1_16635040	0.625
	chr1_16635093	0.0							chr1_16635093	0.5
	chr1_17054002	0.0							chr1_17054002	0.875
	chr1_17407068	0.0							chr1_17407068	0.5625
	chr1_17696870	0.0							chr1_17696870	0.5
	chr1_17697014	0.0							chr1_17697014	0.8125
	chr1_19657968	0.0							chr1_19657968	0.625
	chr1_20650728	0.0							chr1_20650728	0.9375
	chr1_20650872	0.0							chr1_20650872	0.9375
	chr1_20650956	0.0							chr1_20650956	0.6875
	chr1_20652339	0.0							chr1_20652339	0.9375
	chr1_20656138	0.0							chr1_20656138	0.6875
	chr1_21577774	0.0							chr1_21577774	0.625
	chr1_23092768	0.0							chr1_23092768	0.75
	chr1_23361685	0.0							chr1_23361685	0.75
	chr1_23362440	0.0							chr1_23362440	0.5
	chr1_23429020	0.0							chr1_23429020	0.5625
	chr1_23787639	0.0							chr1_23787639	0.875
	chr1_23961986	0.0							chr1_23961986	0.4375
	chr1_23967759	0.0							chr1_23967759	0.9375
	chr1_24843384	0.0							chr1_24843384	0.9375
	chr1_25805163	0.0							chr1_25805163	0.9375
	chr1_25811771	0.0							chr1_25811771	0.875
	chr1_25814082	0.0							chr1_25814082	0.8125
	chr1_25817440	0.0							chr1_25817440	0.875
	chr1_25832471	0.0							chr1_25832471	0.875
	chr1_26282323	0.0							chr1_26282323	0.625
	chr1_26284400	0.0							chr1_26284400	0.625
	chr1_26697266	0.0							chr1_26697266	0.1875
	chr1_26884230	0.0							chr1_26884230	0.625
	chr1_28335688	0.0							chr1_28335688	0.4375
	chr1_28335742	0.0							chr1_28335742	0.25
	chr1_28535124	0.0							chr1_28535124	0.375
	chr1_28737047	0.0							chr1_28737047	0.9375
	chr1_29117211	0.0							chr1_29117211	0.875
	chr1_29119828	0.0							chr1_29119828	0.25
	chr1_29148829	0.0							chr1_29148829	0.8125
	chr1_29148882	0.0							chr1_29148882	0.8125
	chr1_29149136	0.0							chr1_29149136	0.875
	chr1_29216125	0.0							chr1_29216125	0.625
	chr1_31180886	0.0							chr1_31180886	0.5625
	chr1_31434255	0.0							chr1_31434255	0.875
	chr1_31728046	0.0							chr1_31728046	0.625
	chr1_32231491	0.0							chr1_32231491	0.3125
	chr1_32336123	0.0							chr1_32336123	0.3125
	chr1_32336129	0.0							chr1_32336129	0.1875
	chr1_32336149	0.0							chr1_32336149	0.25
	chr1_32336152	0.0							chr1_32336152	0.3125
	chr1_32365942	0.0							chr1_32365942	0.8125
	chr1_32680141	0.0							chr1_32680141	0.375
	chr1_33299671	0.0							chr1_33299671	0.5625
	chr1_33323781	0.0							chr1_33323781	0.5
	chr1_33323919	0.0							chr1_33323919	0.8125
	chr1_33323987	0.0							chr1_33323987	0.8125
	chr1_35193014	0.0							chr1_35193014	0.0625
	chr1_35193017	0.0							chr1_35193017	0.3125
	chr1_35193020	0.0							chr1_35193020	0.3125
	chr1_35602159	0.0							chr1_35602159	0.5
	chr1_35602183	0.0							chr1_35602183	0.1875
	chr1_35602609	0.0							chr1_35602609	0.3125
	chr1_35602630	0.0							chr1_35602630	0.5
	chr1_36176819	0.0							chr1_36176819	0.625
	chr1_37683093	0.0							chr1_37683093	0.9375
	chr1_37957916	0.0							chr1_37957916	0.875
	chr1_37958181	0.0							chr1_37958181	0.875
	chr1_37997226	0.0							chr1_37997226	0.5625
	chr1_39448691	0.0							chr1_39448691	0.5625
	chr1_39897382	0.0							chr1_39897382	0.9375
	chr1_40072268	0.0							chr1_40072268	0.5
	chr1_40072269	0.0							chr1_40072269	0.5
	chr1_40072272	0.0							chr1_40072272	0.5
	chr1_40073404	0.0							chr1_40073404	0.6875
	chr1_40073556	0.0							chr1_40073556	0.5
	chr1_40073776	0.0							chr1_40073776	0.5
	chr1_40509588	0.0							chr1_40509588	0.625
	chr1_40515059	0.0							chr1_40515059	0.625
	chr1_42179099	0.0							chr1_42179099	0.875
	chr1_42227926	0.0							chr1_42227926	0.6875
	chr1_43605550	0.0							chr1_43605550	0.8125
	chr1_43617836	0.0							chr1_43617836	0.9375
	chr1_43617848	0.0							chr1_43617848	0.9375
	chr1_43619068	0.0							chr1_43619068	0.9375
	chr1_43621160	0.0							chr1_43621160	0.6875
	chr1_43671586	0.0							chr1_43671586	0.6875
	chr1_44986555	0.0							chr1_44986555	0.5
	chr1_46010915	0.0							chr1_46010915	0.9375
	chr1_46031037	0.0							chr1_46031037	0.5
	chr1_47333967	0.0							chr1_47333967	0.5
	chr1_47376759	0.0							chr1_47376759	0.875
	chr1_48758912	0.0							chr1_48758912	0.875
	chr1_51408279	0.0							chr1_51408279	0.8125
	chr1_52606782	0.0							chr1_52606782	0.875
	chr1_52687372	0.0							chr1_52687372	0.4375
	chr1_52823252	0.0							chr1_52823252	0.1875
	chr1_52824014	0.0							chr1_52824014	0.25
	chr1_52825748	0.0							chr1_52825748	0.5
	chr1_52825753	0.0							chr1_52825753	0.1875
	chr1_53889432	0.0							chr1_53889432	0.5
	chr1_54216247	0.0							chr1_54216247	0.6875
	chr1_54716627	0.0							chr1_54716627	0.8125
	chr1_55067069	0.0							chr1_55067069	0.75
	chr1_55075501	0.0							chr1_55075501	0.4375
	chr1_56496084	0.0							chr1_56496084	0.4375
	chr1_58682254	0.0							chr1_58682254	0.875
	chr1_61404111	0.0							chr1_61404111	0.375
	chr1_61455527	0.0							chr1_61455527	0.125
	chr1_61462204	0.0							chr1_61462204	0.9375
	chr1_62437203	0.0							chr1_62437203	0.8125
	chr1_62451125	0.0							chr1_62451125	0.6875
	chr1_62494430	0.0							chr1_62494430	0.6875
	chr1_64833108	0.0							chr1_64833108	0.6875
	chr1_64844806	0.0							chr1_64844806	0.625
	chr1_68125722	0.0							chr1_68125722	0.375
	chr1_76629300	0.0							chr1_76629300	0.5
	chr1_77169263	0.0							chr1_77169263	0.9375
	chr1_81836915	0.0							chr1_81836915	0.4375
	chr1_83869121	0.0							chr1_83869121	0.5625
	chr1_85250295	0.0							chr1_85250295	0.375
	chr1_85319972	0.0							chr1_85319972	0.875
	chr1_86386938	0.0							chr1_86386938	0.375
	chr1_90020853	0.0							chr1_90020853	0.8125
	chr1_90027467	0.0							chr1_90027467	0.5
	chr1_92842351	0.0							chr1_92842351	0.5
	chr1_92843241	0.0							chr1_92843241	0.875
	chr1_93346012	0.0							chr1_93346012	0.375
	chr1_93361899	0.0							chr1_93361899	0.6875
	chr1_93877677	0.0							chr1_93877677	0.8125
	chr1_94173891	0.0							chr1_94173891	0.625
	chr1_95244383	0.0							chr1_95244383	0.6875
	chr1_100206504	0.0							chr1_100206504	0.6875
	chr1_108746731	0.0							chr1_108746731	0.5625
	chr1_108970875	0.0							chr1_108970875	0.6875
	chr1_109251630	0.0							chr1_109251630	0.625
	chr1_109252404	0.0							chr1_109252404	0.625
	chr1_109252986	0.0							chr1_109252986	0.625
	chr1_109275216	0.0							chr1_109275216	0.6875
	chr1_109275684	0.0							chr1_109275684	0.4375
	chr1_109426378	0.0							chr1_109426378	0.3125
	chr1_109628274	0.0							chr1_109628274	0.5625
	chr1_109740270	0.0							chr1_109740270	0.3125
	chr1_109740271	0.0							chr1_109740271	0.3125
	chr1_112456605	0.0							chr1_112456605	0.9375
	chr1_112913924	0.0							chr1_112913924	0.75
	chr1_113976729	0.0							chr1_113976729	0.375
	chr1_117368060	0.0							chr1_117368060	0.8125
	chr1_119620164	0.0							chr1_119620164	0.5625
	chr1_119620908	0.0							chr1_119620908	0.5625
	chr1_119622115	0.0							chr1_119622115	0.5625
	chr1_119622564	0.0							chr1_119622564	0.5625
	chr1_119624058	0.0							chr1_119624058	0.5
	chr1_119711922	0.0							chr1_119711922	0.8125
	chr1_119742923	0.0							chr1_119742923	0.8125
	chr1_120168929	0.0							chr1_120168929	0.5625
	chr1_145923014	0.0							chr1_145923014	0.5
	chr1_145923018	0.0							chr1_145923018	0.5
	chr1_145923019	0.0							chr1_145923019	0.5
	chr1_145923068	0.0							chr1_145923068	0.5
	chr1_145923078	0.0							chr1_145923078	0.5
	chr1_145923094	0.0							chr1_145923094	0.5
	chr1_145923163	0.0							chr1_145923163	0.375
	chr1_145925523	0.0							chr1_145925523	0.4375
	chr1_150308350	0.0							chr1_150308350	0.375
	chr1_150308367	0.0							chr1_150308367	0.625
	chr1_150308716	0.0							chr1_150308716	0.3125
	chr1_150575271	0.0							chr1_150575271	0.375
	chr1_150811509	0.0							chr1_150811509	0.375
	chr1_150966095	0.0							chr1_150966095	0.4375
	chr1_150966140	0.0							chr1_150966140	0.9375
	chr1_151034063	0.0							chr1_151034063	0.9375
	chr1_151052212	0.0							chr1_151052212	0.9375
	chr1_151060554	0.0							chr1_151060554	0.3125
	chr1_151067959	0.0							chr1_151067959	0.5625
	chr1_151133348	0.0							chr1_151133348	0.8125
	chr1_151135661	0.0							chr1_151135661	0.875
	chr1_151248120	0.0							chr1_151248120	0.9375
	chr1_151266575	0.0							chr1_151266575	0.625
	chr1_151343685	0.0							chr1_151343685	0.9375
	chr1_151703142	0.0							chr1_151703142	0.6875
	chr1_151760859	0.0							chr1_151760859	0.5
	chr1_153661582	0.0							chr1_153661582	0.5
	chr1_153986266	0.0							chr1_153986266	0.25
	chr1_154270639	0.0							chr1_154270639	0.5
	chr1_154576245	0.0							chr1_154576245	0.5625
	chr1_154601491	0.0							chr1_154601491	0.5
	chr1_155054466	0.0							chr1_155054466	0.875
	chr1_155859569	0.0							chr1_155859569	0.9375
	chr1_155868476	0.0							chr1_155868476	0.9375
	chr1_155899193	0.0							chr1_155899193	0.625
	chr1_155910782	0.0							chr1_155910782	0.625
	chr1_156041653	0.0							chr1_156041653	0.4375
	chr1_156591859	0.0							chr1_156591859	0.6875
	chr1_156593934	0.0							chr1_156593934	0.6875
	chr1_156594021	0.0							chr1_156594021	0.6875
	chr1_156594106	0.0							chr1_156594106	0.6875
	chr1_156594200	0.0							chr1_156594200	0.6875
	chr1_156595257	0.0							chr1_156595257	0.5
	chr1_156669961	0.0							chr1_156669961	0.4375
	chr1_156670364	0.0							chr1_156670364	0.5
	chr1_156722886	0.0							chr1_156722886	0.9375
	chr1_156743720	0.0							chr1_156743720	0.875
	chr1_156800772	0.0							chr1_156800772	0.3125
	chr1_158099997	0.0							chr1_158099997	0.375
	chr1_159199851	0.0							chr1_159199851	0.5625
	chr1_159202532	0.0							chr1_160217383	0.875
	chr1_160217383	0.0							chr1_160289609	0.1875
	chr1_160289609	0.0							chr1_161958537	0.4375
	chr1_161958537	0.0							chr1_161961377	0.5
	chr1_161961377	0.0							chr1_162783773	0.6875
	chr1_162783773	0.0							chr1_163145531	0.375
	chr1_163145531	0.0							chr1_164849670	0.9375
	chr1_164849670	0.0							chr1_166852946	0.8125
	chr1_166852946	0.0							chr1_167541600	0.625
	chr1_167541600	0.0							chr1_167541759	0.625
	chr1_167541759	0.0							chr1_167789664	0.6875
	chr1_167789664	0.0							chr1_167790044	0.4375
	chr1_167790044	0.0							chr1_168251987	0.3125
	chr1_168251987	0.0							chr1_169854577	0.5
	chr1_169854577	0.0							chr1_171540188	0.9375
	chr1_171540188	0.0							chr1_171541900	0.9375
	chr1_171541900	0.0							chr1_171545592	0.6875
	chr1_171545592	0.0							chr1_171557431	0.9375
	chr1_171557431	0.0							chr1_171587026	0.9375
	chr1_171587026	0.0							chr1_171592086	0.6875
	chr1_171592086	0.0							chr1_171592168	0.9375
	chr1_171592168	0.0							chr1_171782096	0.375
	chr1_171782096	0.0							chr1_173606844	0.5625
	chr1_173606844	0.0							chr1_175000135	0.875
	chr1_175000135	0.0							chr1_176861842	0.6875
	chr1_176861842	0.0							chr1_179073092	0.5625
	chr1_179073092	0.0							chr1_179074404	0.625
	chr1_179074404	0.0							chr1_179076365	0.625
	chr1_179076365	0.0							chr1_179095740	0.625
	chr1_179095740	0.0							chr1_179917990	0.9375
	chr1_179917990	0.0							chr1_181088738	0.5
	chr1_181088738	0.0							chr1_182383486	0.5
	chr1_182383486	0.0							chr1_182384063	0.5
	chr1_182384063	0.0							chr1_182387264	0.5
	chr1_182387264	0.0							chr1_182600491	0.6875
	chr1_182600491	0.0							chr1_182881592	0.9375
	chr1_182853415	0.0							chr1_183517724	0.875
	chr1_182881592	0.0							chr1_183926587	0.4375
	chr1_183517724	0.0							chr1_183927827	0.5
	chr1_183926587	0.0							chr1_184692508	0.8125
	chr1_183927827	0.0							chr1_184708330	0.875
	chr1_184692508	0.0							chr1_200649110	0.875
	chr1_184708330	0.0							chr1_200972421	0.6875
	chr1_200649110	0.0							chr1_201143853	0.625
	chr1_200972421	0.0							chr1_201891498	0.75
	chr1_201143853	0.0							chr1_202335740	0.6875
	chr1_201891498	0.0							chr1_203627190	0.5
	chr1_202335740	0.0							chr1_203682912	0.6875
	chr1_203627190	0.0							chr1_203683316	0.6875
	chr1_203682912	0.0							chr1_203818572	0.9375
	chr1_203683316	0.0							chr1_203853938	0.5
	chr1_203818572	0.0							chr1_205075226	0.5625
	chr1_203853938	0.0							chr1_205075288	0.625
	chr1_205075226	0.0							chr1_205087348	0.5
	chr1_205075288	0.0							chr1_205272531	0.625
	chr1_205087348	0.0							chr1_206446161	0.3125
	chr1_205272531	0.0							chr1_206453261	0.4375
	chr1_206446161	0.0							chr1_206462039	0.875
	chr1_206453261	0.0							chr1_206463375	0.875
	chr1_206462039	0.0							chr1_206733284	0.125
	chr1_206463375	0.0							chr1_208022736	0.6875
	chr1_206733284	0.0							chr1_208034494	0.5
	chr1_208022736	0.0							chr1_209830854	0.5
	chr1_208034494	0.0							chr1_209833258	0.5
	chr1_209830854	0.0							chr1_210675920	0.9375
	chr1_209833258	0.0							chr1_212100297	0.875
	chr1_210675920	0.0							chr1_212738494	0.8125
	chr1_212100297	0.0							chr1_214645490	0.3125
	chr1_212738494	0.0							chr1_214652853	0.5
	chr1_214645490	0.0							chr1_214657274	0.5625
	chr1_214652853	0.0							chr1_214663767	0.5625
	chr1_214657274	0.0							chr1_220024283	0.9375
	chr1_214663767	0.0							chr1_222628664	0.9375
	chr1_220024283	0.0							chr1_222629584	0.5625
	chr1_222628664	0.0							chr1_223717830	0.625
	chr1_222629584	0.0							chr1_223747018	0.8125
	chr1_223717830	0.0							chr1_223775227	0.5
	chr1_223747018	0.0							chr1_224193219	0.5
	chr1_223775227	0.0							chr1_224305044	0.75
	chr1_224193219	0.0							chr1_224308150	0.75
	chr1_224305044	0.0							chr1_224330140	0.8125
	chr1_224308150	0.0							chr1_224387671	0.875
	chr1_224330140	0.0							chr1_224388129	0.3125
	chr1_224387671	0.0							chr1_225423959	0.75
	chr1_224388129	0.0							chr1_225786912	0.3125
	chr1_225423959	0.0							chr1_226071529	0.25
	chr1_225786912	0.0							chr1_226164797	0.625
	chr1_226071529	0.0							chr1_226383139	0.75
	chr1_226164797	0.0							chr1_226990426	0.5625
	chr1_226383139	0.0							chr1_226990999	0.375
	chr1_226990426	0.0							chr1_226991012	0.5625
	chr1_226990999	0.0							chr1_226991261	0.5625
	chr1_226991012	0.0							chr1_226991353	0.5625
	chr1_226991261	0.0							chr1_226991657	0.6875
	chr1_226991353	0.0							chr1_226993246	0.5625
	chr1_226991657	0.0							chr1_226993280	0.3125
	chr1_226993246	0.0							chr1_226994137	0.5625
	chr1_226993280	0.0							chr1_226994222	0.5625
	chr1_226994137	0.0							chr1_226994874	0.8125
	chr1_226994222	0.0							chr1_227747743	0.4375
	chr1_226994874	0.0							chr1_230837661	0.75
	chr1_227747743	0.0							chr1_230839028	0.8125
	chr1_230837661	0.0							chr1_232515004	0.9375
	chr1_230839028	0.0							chr1_235109864	0.875
	chr1_232515004	0.0							chr1_235219873	0.4375
	chr1_235109864	0.0							chr1_235330489	0.4375
	chr1_235219873	0.0							chr1_235548388	0.5625
	chr1_235330489	0.0							chr1_235551562	0.4375
	chr1_235548388	0.0							chr1_235551764	0.5625
	chr1_235551562	0.0							chr1_236543562	0.6875
	chr1_235551764	0.0							chr1_236548510	0.4375
	chr1_236543562	0.0							chr1_236558360	0.6875
	chr1_236548510	0.0							chr1_236585205	0.375
	chr1_236558360	0.0							chr1_236901326	0.5
	chr1_236585205	0.0							chr1_236902283	0.6875
	chr1_236901326	0.0							chr1_241848232	0.5
	chr1_236902283	0.0							chr1_243501340	0.3125
	chr1_241848232	0.0							chr1_243501555	0.3125
	chr1_243501340	0.0							chr1_243504598	0.3125
	chr1_243501555	0.0							chr1_245858639	0.5
	chr1_243504598	0.0							chr1_246667186	0.4375
	chr1_245858639	0.0							chr1_247298746	0.5
	chr1_246667186	0.0							chr1_247298971	0.5
	chr1_247298746	0.0							chr1_247333917	0.8125
	chr1_247298971	0.0							chr10_249013	0.9375
	chr1_247333917	0.0							chr10_414000	0.625
	chr10_249013	0.0							chr10_1040861	0.3125
	chr10_414000	0.0							chr10_5739665	0.4375
	chr10_1040861	0.0							chr10_5748457	0.6875
	chr10_5739665	0.0							chr10_5762568	0.5
	chr10_5748457	0.0							chr10_6202956	0.9375
	chr10_5762568	0.0							chr10_6234780	0.5
	chr10_6202956	0.0							chr10_11257772	0.5625
	chr10_6234780	0.0							chr10_11330252	0.6875
	chr10_11257772	0.0							chr10_12101106	0.4375
	chr10_11330252	0.0							chr10_12106287	0.9375
	chr10_12101106	0.0							chr10_12250345	0.5
	chr10_12106287	0.0							chr10_12250455	0.5625
	chr10_12250345	0.0							chr10_12825599	0.8125
	chr10_12250455	0.0							chr10_13644642	0.625
	chr10_12825599	0.0							chr10_13644683	0.3125
	chr10_13644642	0.0							chr10_13645171	0.3125
	chr10_13644683	0.0							chr10_14519501	0.5625
	chr10_13645171	0.0							chr10_14521098	0.625
	chr10_14519501	0.0							chr10_18678689	0.5
	chr10_14521098	0.0							chr10_20217489	0.5
	chr10_18678689	0.0							chr10_20245404	0.6875
	chr10_20217489	0.0							chr10_20280531	0.875
	chr10_20245404	0.0							chr10_22535487	0.6875
	chr10_20280531	0.0							chr10_22536667	0.8125
	chr10_22535487	0.0							chr10_22537164	0.6875
	chr10_22536667	0.0							chr10_24584440	0.5
	chr10_22537164	0.0							chr10_28523580	0.75
	chr10_24584440	0.0							chr10_28524635	0.3125
	chr10_28523580	0.0							chr10_28524638	0.3125
	chr10_28524635	0.0							chr10_28524743	0.5625
	chr10_28524638	0.0							chr10_28525686	0.5
	chr10_28524743	0.0							chr10_28525689	0.25
	chr10_28525686	0.0							chr10_28525726	0.5
	chr10_28525689	0.0							chr10_28619961	0.25
	chr10_28525726	0.0							chr10_29550935	0.625
	chr10_28619961	0.0							chr10_32920338	0.875
	chr10_29550935	0.0							chr10_42592315	0.625
	chr10_32920338	0.0							chr10_42831179	0.3125
	chr10_42592315	0.0							chr10_45004351	0.8125
	chr10_42831179	0.0							chr10_46544915	0.3125
	chr10_45004351	0.0							chr10_48435527	0.5625
	chr10_46544915	0.0							chr10_49932102	0.125
	chr10_48435527	0.0							chr10_50757099	0.625
	chr10_49932102	0.0							chr10_51698287	0.3125
	chr10_50757099	0.0							chr10_51699238	0.4375
	chr10_51698287	0.0							chr10_56358869	0.5
	chr10_51699238	0.0							chr10_59245484	0.625
	chr10_56358869	0.0							chr10_59709780	0.625
	chr10_59245484	0.0							chr10_59790299	0.6875
	chr10_59709780	0.0							chr10_59793016	0.5
	chr10_59790299	0.0							chr10_65585490	0.5
	chr10_59793016	0.0							chr10_68345803	0.6875
	chr10_65585490	0.0							chr10_68941188	0.8125
	chr10_68345803	0.0							chr10_68983666	0.5
	chr10_68941188	0.0							chr10_69382664	0.75
	chr10_68983666	0.0							chr10_69633269	0.5625
	chr10_69382664	0.0							chr10_70151132	0.875
	chr10_69633269	0.0							chr10_70299750	0.4375
	chr10_70151132	0.0							chr10_70423941	0.6875
	chr10_70299750	0.0							chr10_70428227	0.9375
	chr10_70423941	0.0							chr10_70883861	0.25
	chr10_70428227	0.0							chr10_70883914	0.8125
	chr10_70883861	0.0							chr10_71695444	0.5625
	chr10_70883914	0.0							chr10_73249059	0.25
	chr10_71695444	0.0							chr10_73249197	0.3125
	chr10_73249059	0.0							chr10_73250084	0.5
	chr10_73249197	0.0							chr10_74123376	0.5625
	chr10_73250084	0.0							chr10_74176853	0.5625
	chr10_74123376	0.0							chr10_74709093	0.625
	chr10_74176853	0.0							chr10_75210855	0.6875
	chr10_74709093	0.0							chr10_75231278	0.3125
	chr10_74972575	0.0							chr10_77792393	0.625
	chr10_75210855	0.0							chr10_79162107	0.875
	chr10_75231278	0.0							chr10_79314368	0.4375
	chr10_77792393	0.0							chr10_79314680	0.125
	chr10_79162107	0.0							chr10_79314681	0.0625
	chr10_79314368	0.0							chr10_79385779	0.5
	chr10_79314680	0.0							chr10_79808779	0.875
	chr10_79314681	0.0							chr10_79828797	0.8125
	chr10_79385779	0.0							chr10_80436193	0.625
	chr10_79808779	0.0							chr10_80436227	0.375
	chr10_79828797	0.0							chr10_80520381	0.6875
	chr10_80436193	0.0							chr10_89418243	0.5
	chr10_80436227	0.0							chr10_89593209	0.625
	chr10_80520381	0.0							chr10_91864260	0.4375
	chr10_89418243	0.0							chr10_92654506	0.625
	chr10_89593209	0.0							chr10_92654810	0.75
	chr10_91864260	0.0							chr10_93503224	0.875
	chr10_92654506	0.0							chr10_95237678	0.375
	chr10_92654810	0.0							chr10_95381766	0.4375
	chr10_93503224	0.0							chr10_95432567	0.6875
	chr10_95237678	0.0							chr10_95606607	0.4375
	chr10_95381766	0.0							chr10_95870766	0.5
	chr10_95432567	0.0							chr10_95872325	0.375
	chr10_95606607	0.0							chr10_97049109	0.625
	chr10_95870766	0.0							chr10_97225021	0.875
	chr10_95872325	0.0							chr10_97481001	0.9375
	chr10_97049109	0.0							chr10_97759548	0.625
	chr10_97225021	0.0							chr10_97759996	0.625
	chr10_97481001	0.0							chr10_98244684	0.375
	chr10_97759548	0.0							chr10_99880039	0.8125
	chr10_97759996	0.0							chr10_100361844	0.125
	chr10_98244684	0.0							chr10_100924623	0.4375
	chr10_99880039	0.0							chr10_100986474	0.3125
	chr10_100361844	0.0							chr10_102480681	0.4375
	chr10_100924623	0.0							chr10_102480741	0.4375
	chr10_100986474	0.0							chr10_102675989	0.8125
	chr10_102480681	0.0							chr10_102676665	0.25
	chr10_102480741	0.0							chr10_102813206	0.8125
	chr10_102675989	0.0							chr10_102814179	0.8125
	chr10_102676665	0.0							chr10_102814572	0.8125
	chr10_102813206	0.0							chr10_102814665	0.8125
	chr10_102814179	0.0							chr10_102814805	0.75
	chr10_102814572	0.0							chr10_102814885	0.875
	chr10_102814665	0.0							chr10_103193250	0.5625
	chr10_102814805	0.0							chr10_103445545	0.4375
	chr10_102814885	0.0							chr10_103598230	0.8125
	chr10_103193250	0.0							chr10_103602452	0.625
	chr10_103445545	0.0							chr10_103897558	0.9375
	chr10_103598230	0.0							chr10_103900068	0.6875
	chr10_103602452	0.0							chr10_110286392	0.5
	chr10_103897558	0.0							chr10_110881295	0.9375
	chr10_103900068	0.0							chr10_113915266	0.625
	chr10_110286392	0.0							chr10_114433072	0.9375
	chr10_110881295	0.0							chr10_114435840	0.5625
	chr10_113915266	0.0							chr10_114436017	0.75
	chr10_114433072	0.0							chr10_114959784	0.8125
	chr10_114435840	0.0							chr10_117283250	0.875
	chr10_114436017	0.0							chr10_118009040	0.625
	chr10_114959784	0.0							chr10_119069457	0.5625
	chr10_117283250	0.0							chr10_119572310	0.3125
	chr10_118009040	0.0							chr10_119828526	0.375
	chr10_119069457	0.0							chr10_119940743	0.4375
	chr10_119572310	0.0							chr10_120904073	0.8125
	chr10_119828526	0.0							chr10_121538644	0.6875
	chr10_119940743	0.0							chr10_121598047	0.625
	chr10_120904073	0.0							chr10_121836739	0.6875
	chr10_121538644	0.0							chr10_122429681	0.6875
	chr10_121598047	0.0							chr10_123162649	0.25
	chr10_121836739	0.0							chr10_123162652	0.3125
	chr10_122429681	0.0							chr10_123162657	0.3125
	chr10_123162649	0.0							chr10_124620879	0.5
	chr10_123162652	0.0							chr10_124829420	0.4375
	chr10_123162657	0.0							chr10_124985429	0.5625
	chr10_124620879	0.0							chr10_124988268	0.5625
	chr10_124829420	0.0							chr10_127451398	0.9375
	chr10_124985429	0.0							chr10_127451437	0.9375
	chr10_124988268	0.0							chr10_128101314	0.6875
	chr10_127451398	0.0							chr10_128101514	0.6875
	chr10_127451437	0.0							chr10_128102594	0.3125
	chr10_128098845	0.0							chr10_128103237	0.3125
	chr10_128101314	0.0							chr10_128103483	0.3125
	chr10_128101514	0.0							chr10_128104017	0.5625
	chr10_128102594	0.0							chr10_128104752	0.5625
	chr10_128103237	0.0							chr10_128105201	0.3125
	chr10_128103483	0.0							chr10_128108716	0.3125
	chr10_128104017	0.0							chr10_132200486	0.5625
	chr10_128104752	0.0							chr10_132203791	0.8125
	chr10_128105201	0.0							chr10_132222689	0.75
	chr10_128108716	0.0							chr10_132348129	0.6875
	chr10_132200486	0.0							chr10_133283930	0.8125
	chr10_132203791	0.0							chr10_133285168	0.8125
	chr10_132222689	0.0							chr10_133362587	0.5
	chr10_132348129	0.0							chr10_133366926	0.9375
	chr10_133283930	0.0							chr10_133370622	0.75
	chr10_133285168	0.0							chr11_204062	0.625
	chr10_133362587	0.0							chr11_237087	0.75
	chr10_133366926	0.0							chr11_244167	0.75
	chr10_133370622	0.0							chr11_244171	0.75
	chr11_204062	0.0							chr11_244197	0.75
	chr11_237087	0.0							chr11_308290	0.5625
	chr11_244167	0.0							chr11_372157	0.5625
	chr11_244171	0.0							chr11_372700	0.375
	chr11_244197	0.0							chr11_406043	0.6875
	chr11_308290	0.0							chr11_406473	0.6875
	chr11_372157	0.0							chr11_406483	0.6875
	chr11_372700	0.0							chr11_610277	0.75
	chr11_406043	0.0							chr11_767750	0.5625
	chr11_406473	0.0							chr11_812632	0.3125
	chr11_406483	0.0							chr11_837582	0.5625
	chr11_610277	0.0							chr11_838542	0.5
	chr11_767750	0.0							chr11_838634	0.5625
	chr11_812632	0.0							chr11_838760	0.5625
	chr11_837582	0.0							chr11_840251	0.875
	chr11_838542	0.0							chr11_840319	0.5
	chr11_838634	0.0							chr11_840477	0.5625
	chr11_838760	0.0							chr11_1010694	0.4375
	chr11_840251	0.0							chr11_1461258	0.6875
	chr11_840319	0.0							chr11_1461895	0.3125
	chr11_840477	0.0							chr11_1480440	0.9375
	chr11_1010694	0.0							chr11_1555005	0.4375
	chr11_1461258	0.0							chr11_2129214	0.5
	chr11_1461895	0.0							chr11_2130588	0.5
	chr11_1480440	0.0							chr11_2131311	0.5
	chr11_1555005	0.0							chr11_2131663	0.3125
	chr11_2129214	0.0							chr11_2132404	0.5
	chr11_2130588	0.0							chr11_2951315	0.3125
	chr11_2131311	0.0							chr11_3358038	0.8125
	chr11_2131663	0.0							chr11_3358248	0.6875
	chr11_2132404	0.0							chr11_3358766	0.9375
	chr11_2951315	0.0							chr11_3358778	0.6875
	chr11_3358038	0.0							chr11_3379104	0.9375
	chr11_3358248	0.0							chr11_3855382	0.5
	chr11_3358766	0.0							chr11_4092165	0.8125
	chr11_3358778	0.0							chr11_4138236	0.9375
	chr11_3379104	0.0							chr11_4138699	0.9375
	chr11_3855382	0.0							chr11_5227013	0.875
	chr11_4092165	0.0							chr11_6222574	0.5625
	chr11_4138236	0.0							chr11_6401975	0.6875
	chr11_4138699	0.0							chr11_6601484	0.625
	chr11_5227013	0.0							chr11_8000467	0.5625
	chr11_6222574	0.0							chr11_8104930	0.5625
	chr11_6401975	0.0							chr11_8105948	0.5625
	chr11_6601484	0.0							chr11_8392323	0.5
	chr11_8000467	0.0							chr11_9748015	0.5
	chr11_8104930	0.0							chr11_9832258	0.1875
	chr11_8105948	0.0							chr11_11892038	0.5625
	chr11_8392323	0.0							chr11_12939379	0.4375
	chr11_9748015	0.0							chr11_13463236	0.5625
	chr11_9832258	0.0							chr11_14499808	0.8125
	chr11_11892038	0.0							chr11_16738697	0.875
	chr11_12939379	0.0							chr11_17077479	0.125
	chr11_13463236	0.0							chr11_17228647	0.6875
	chr11_14499808	0.0							chr11_17228657	0.6875
	chr11_16738697	0.0							chr11_18402904	0.6875
	chr11_17077479	0.0							chr11_18402940	0.6875
	chr11_17228647	0.0							chr11_20118589	0.25
	chr11_17228657	0.0							chr11_20118841	0.625
	chr11_18402904	0.0							chr11_32932798	0.9375
	chr11_18402940	0.0							chr11_32934698	0.9375
	chr11_20118589	0.0							chr11_32935074	0.6875
	chr11_20118841	0.0							chr11_33705434	0.6875
	chr11_32932798	0.0							chr11_33741647	0.6875
	chr11_32934698	0.0							chr11_33859470	0.5
	chr11_32935074	0.0							chr11_34052523	0.25
	chr11_33705434	0.0							chr11_34133094	0.875
	chr11_33741647	0.0							chr11_35255541	0.6875
	chr11_33859470	0.0							chr11_35810345	0.9375
	chr11_34052523	0.0							chr11_36229496	0.75
	chr11_34133094	0.0							chr11_36231747	0.875
	chr11_35255541	0.0							chr11_44933046	0.5
	chr11_35810345	0.0							chr11_44933050	0.5
	chr11_36229496	0.0							chr11_45240575	0.5
	chr11_36231747	0.0							chr11_45240691	0.625
	chr11_44933046	0.0							chr11_45240705	0.625
	chr11_44933050	0.0							chr11_45242250	0.625
	chr11_45240575	0.0							chr11_45812647	0.5625
	chr11_45240691	0.0							chr11_45882062	0.5625
	chr11_45240705	0.0							chr11_45882926	0.5625
	chr11_45242250	0.0							chr11_46858422	0.75
	chr11_45812647	0.0							chr11_46868614	0.75
	chr11_45882062	0.0							chr11_47166860	0.625
	chr11_45882926	0.0							chr11_47415651	0.4375
	chr11_46858422	0.0							chr11_57236870	0.6875
	chr11_46868614	0.0							chr11_57551866	0.5
	chr11_47166860	0.0							chr11_57696028	0.6875
	chr11_47415651	0.0							chr11_57700657	0.75
	chr11_57236870	0.0							chr11_60927829	0.3125
	chr11_57551866	0.0							chr11_61341502	0.8125
	chr11_57696028	0.0							chr11_61397808	0.625
	chr11_57700657	0.0							chr11_61398269	0.75
	chr11_60927829	0.0							chr11_61411813	0.75
	chr11_61341502	0.0							chr11_61964892	0.75
	chr11_61397808	0.0							chr11_61964983	0.5625
	chr11_61398269	0.0							chr11_61964986	0.625
	chr11_61411813	0.0							chr11_62138902	0.9375
	chr11_61964892	0.0							chr11_62672097	0.625
	chr11_61964983	0.0							chr11_62707781	0.6875
	chr11_61964986	0.0							chr11_62790441	0.5
	chr11_62138902	0.0							chr11_62796537	0.6875
	chr11_62672097	0.0							chr11_63911897	0.875
	chr11_62707781	0.0							chr11_63914041	0.9375
	chr11_62790441	0.0							chr11_63955766	0.4375
	chr11_62796537	0.0							chr11_63956473	0.9375
	chr11_63911897	0.0							chr11_64243969	0.9375
	chr11_63914041	0.0							chr11_64318313	0.6875
	chr11_63955766	0.0							chr11_64607584	0.3125
	chr11_63956473	0.0							chr11_64766024	0.125
	chr11_64243969	0.0							chr11_64804546	0.8125
	chr11_64318313	0.0							chr11_64855397	0.625
	chr11_64607584	0.0							chr11_64878399	0.4375
	chr11_64766024	0.0							chr11_65039975	0.8125
	chr11_64804546	0.0							chr11_65868582	0.625
	chr11_64855397	0.0							chr11_65917384	0.9375
	chr11_64878399	0.0							chr11_65917754	0.9375
	chr11_65039975	0.0							chr11_65920937	0.1875
	chr11_65868582	0.0							chr11_65965922	0.5
	chr11_65917384	0.0							chr11_66284037	0.3125
	chr11_65917754	0.0							chr11_66532044	0.625
	chr11_65920937	0.0							chr11_66563987	0.625
	chr11_65965922	0.0							chr11_66566127	0.625
	chr11_66284037	0.0							chr11_67228132	0.6875
	chr11_66532044	0.0							chr11_67434685	0.5
	chr11_66563987	0.0							chr11_67490352	0.625
	chr11_66566127	0.0							chr11_67496296	0.875
	chr11_67228132	0.0							chr11_68403545	0.875
	chr11_67434685	0.0							chr11_71434732	0.9375
	chr11_67490352	0.0							chr11_71435531	0.5625
	chr11_67496296	0.0							chr11_71996419	0.9375
	chr11_68403545	0.0							chr11_71996967	0.875
	chr11_71434732	0.0							chr11_72577173	0.6875
	chr11_71435531	0.0							chr11_72582558	0.6875
	chr11_71996419	0.0							chr11_73978059	0.5625
	chr11_71996967	0.0							chr11_74336638	0.4375
	chr11_72577173	0.0							chr11_74338524	0.4375
	chr11_72582558	0.0							chr11_74618570	0.5
	chr11_73978059	0.0							chr11_74642326	0.6875
	chr11_74336638	0.0							chr11_75402349	0.6875
	chr11_74338524	0.0							chr11_75405690	0.5625
	chr11_74618570	0.0							chr11_76796648	0.875
	chr11_74642326	0.0							chr11_77024719	0.5
	chr11_75402349	0.0							chr11_78079607	0.9375
	chr11_75405690	0.0							chr11_78079817	0.9375
	chr11_76796648	0.0							chr11_78216949	0.9375
	chr11_77024719	0.0							chr11_78568744	0.875
	chr11_78079607	0.0							chr11_78653925	0.6875
	chr11_78079817	0.0							chr11_78654187	0.875
	chr11_78216949	0.0							chr11_83285943	0.5
	chr11_78568744	0.0							chr11_85981138	0.5
	chr11_78653925	0.0							chr11_86014894	0.8125
	chr11_78654187	0.0							chr11_88312415	0.625
	chr11_83285943	0.0							chr11_92801276	0.5625
	chr11_85981138	0.0							chr11_93536115	0.8125
	chr11_86014894	0.0							chr11_93691993	0.6875
	chr11_88312415	0.0							chr11_94181285	0.5
	chr11_92801276	0.0							chr11_94181543	0.5
	chr11_93536115	0.0							chr11_94181790	0.5
	chr11_93691993	0.0							chr11_94183902	0.5
	chr11_94181285	0.0							chr11_95778896	0.75
	chr11_94181543	0.0							chr11_102110546	0.4375
	chr11_94181790	0.0							chr11_108106762	0.4375
	chr11_94183902	0.0							chr11_111724442	0.9375
	chr11_95778896	0.0							chr11_111726718	0.9375
	chr11_102110546	0.0							chr11_112037438	0.4375
	chr11_108106762	0.0							chr11_112062954	0.4375
	chr11_111724442	0.0							chr11_113233274	0.5625
	chr11_111726718	0.0							chr11_113276063	0.875
	chr11_112037438	0.0							chr11_116763109	0.4375
	chr11_112062954	0.0							chr11_116778201	0.4375
	chr11_113233274	0.0							chr11_117168609	0.8125
	chr11_113276063	0.0							chr11_117285836	0.75
	chr11_116763109	0.0							chr11_118534628	0.6875
	chr11_116778201	0.0							chr11_118748128	0.9375
	chr11_117168609	0.0							chr11_118750785	0.625
	chr11_117285836	0.0							chr11_118751536	0.6875
	chr11_118534628	0.0							chr11_118896368	0.5
	chr11_118748128	0.0							chr11_118898733	0.5
	chr11_118750785	0.0							chr11_119048494	0.625
	chr11_118751536	0.0							chr11_119134378	0.6875
	chr11_118896368	0.0							chr11_119310460	0.8125
	chr11_118898733	0.0							chr11_119335665	0.6875
	chr11_119048494	0.0							chr11_119419324	0.75
	chr11_119134378	0.0							chr11_120332850	0.375
	chr11_119310460	0.0							chr11_121307593	0.5625
	chr11_119335665	0.0							chr11_124880557	0.375
	chr11_119419324	0.0							chr11_124896232	0.4375
	chr11_120332850	0.0							chr11_125102312	0.9375
	chr11_121307593	0.0							chr11_125431691	0.8125
	chr11_122089202	0.0							chr11_125569527	0.9375
	chr11_124880557	0.0							chr11_125609468	0.3125
	chr11_124896232	0.0							chr11_125896278	0.5625
	chr11_125102312	0.0							chr11_125896309	0.8125
	chr11_125431691	0.0							chr11_125896312	0.8125
	chr11_125569527	0.0							chr11_125958202	0.625
	chr11_125609468	0.0							chr11_125961075	0.9375
	chr11_125896278	0.0							chr11_126021374	0.5625
	chr11_125896309	0.0							chr11_126269205	0.875
	chr11_125896312	0.0							chr11_126306683	0.625
	chr11_125958202	0.0							chr11_128965863	0.875
	chr11_125961075	0.0							chr11_130876605	0.5
	chr11_126021374	0.0							chr11_130906629	0.9375
	chr11_126269205	0.0							chr11_130906718	0.6875
	chr11_126306683	0.0							chr11_132307739	0.75
	chr11_128965863	0.0							chr11_134149466	0.4375
	chr11_130876605	0.0							chr11_134379455	0.5
	chr11_130906629	0.0							chr12_442129	0.9375
	chr11_130906718	0.0							chr12_753823	0.9375
	chr11_132307739	0.0							chr12_881746	0.875
	chr11_134149466	0.0							chr12_889199	0.5625
	chr11_134379455	0.0							chr12_1491065	0.75
	chr12_442129	0.0							chr12_1492556	0.9375
	chr12_753823	0.0							chr12_1495324	0.75
	chr12_881746	0.0							chr12_2888231	0.375
	chr12_889199	0.0							chr12_4302638	0.9375
	chr12_1491065	0.0							chr12_6510118	0.625
	chr12_1492556	0.0							chr12_6522003	0.375
	chr12_1495324	0.0							chr12_6529922	0.625
	chr12_2888231	0.0							chr12_6766682	0.3125
	chr12_4302638	0.0							chr12_6770000	0.625
	chr12_6510118	0.0							chr12_6770860	0.3125
	chr12_6522003	0.0							chr12_6770866	0.3125
	chr12_6529922	0.0							chr12_6770872	0.3125
	chr12_6766682	0.0							chr12_6943859	0.5
	chr12_6770000	0.0							chr12_7920900	0.5
	chr12_6770860	0.0							chr12_7936170	0.6875
	chr12_6770866	0.0							chr12_10610637	0.75
	chr12_6770872	0.0							chr12_10847109	0.5
	chr12_6943859	0.0							chr12_11171756	0.625
	chr12_7920900	0.0							chr12_11171802	0.625
	chr12_7936170	0.0							chr12_11171960	0.625
	chr12_10610637	0.0							chr12_12119120	0.9375
	chr12_10847109	0.0							chr12_12148964	0.875
	chr12_11171756	0.0							chr12_12330779	0.5
	chr12_11171802	0.0							chr12_12717761	0.375
	chr12_11171960	0.0							chr12_12718165	0.5
	chr12_12119120	0.0							chr12_12789599	0.625
	chr12_12148964	0.0							chr12_12975124	0.9375
	chr12_12330779	0.0							chr12_14803397	0.4375
	chr12_12717761	0.0							chr12_15595086	0.5625
	chr12_12718165	0.0							chr12_21517476	0.5625
	chr12_12789599	0.0							chr12_22449862	0.6875
	chr12_12975124	0.0							chr12_24812702	0.5625
	chr12_14803397	0.0							chr12_24812774	0.375
	chr12_15595086	0.0							chr12_24814802	0.5625
	chr12_21517476	0.0							chr12_24816120	0.625
	chr12_22449862	0.0							chr12_24816693	0.5625
	chr12_24812702	0.0							chr12_27028866	0.9375
	chr12_24812774	0.0							chr12_27801574	0.5
	chr12_24814802	0.0							chr12_30715068	0.5
	chr12_24816120	0.0							chr12_30992075	0.3125
	chr12_24816693	0.0							chr12_31382813	0.625
	chr12_27028866	0.0							chr12_40943633	0.6875
	chr12_27801574	0.0							chr12_41070201	0.5
	chr12_30715068	0.0							chr12_42326088	0.4375
	chr12_30992075	0.0							chr12_42446034	0.6875
	chr12_31382813	0.0							chr12_42460403	0.3125
	chr12_40943633	0.0							chr12_46184919	0.9375
	chr12_41070201	0.0							chr12_46185807	0.9375
	chr12_42326088	0.0							chr12_47781310	0.75
	chr12_42446034	0.0							chr12_47783009	0.75
	chr12_42460403	0.0							chr12_47783117	0.6875
	chr12_46184919	0.0							chr12_47783290	0.5
	chr12_46185807	0.0							chr12_47783455	0.5
	chr12_47781310	0.0							chr12_47968629	0.5
	chr12_47783009	0.0							chr12_48827839	0.4375
	chr12_47783117	0.0							chr12_48836252	0.5
	chr12_47783290	0.0							chr12_48938914	0.1875
	chr12_47783455	0.0							chr12_48940979	0.875
	chr12_47968629	0.0							chr12_49186610	0.3125
	chr12_48827839	0.0							chr12_49272726	0.75
	chr12_48836252	0.0							chr12_49867042	0.5
	chr12_48938914	0.0							chr12_50082375	0.625
	chr12_48940979	0.0							chr12_50130164	0.75
	chr12_49186610	0.0							chr12_50130181	0.75
	chr12_49272726	0.0							chr12_50476362	0.625
	chr12_49867042	0.0							chr12_50748100	0.6875
	chr12_50082375	0.0							chr12_51059583	0.4375
	chr12_50130164	0.0							chr12_51094453	0.625
	chr12_50130181	0.0							chr12_51199833	0.875
	chr12_50476362	0.0							chr12_51242475	0.3125
	chr12_50748100	0.0							chr12_51243120	0.5
	chr12_51059583	0.0							chr12_51507606	0.5
	chr12_51094453	0.0							chr12_51810462	0.625
	chr12_51199833	0.0							chr12_53039702	0.6875
	chr12_51242475	0.0							chr12_53041211	0.6875
	chr12_51243120	0.0							chr12_53041509	0.5
	chr12_51507606	0.0							chr12_53289202	0.375
	chr12_51810462	0.0							chr12_53299448	0.5
	chr12_53039702	0.0							chr12_53309237	0.9375
	chr12_53041211	0.0							chr12_54181674	0.625
	chr12_53041509	0.0							chr12_54232276	0.0625
	chr12_53289202	0.0							chr12_54236733	0.6875
	chr12_53299448	0.0							chr12_54369503	0.3125
	chr12_53309237	0.0							chr12_56160151	0.375
	chr12_54181674	0.0							chr12_56712876	0.4375
	chr12_54232276	0.0							chr12_56712907	1.0
	chr12_54236733	0.0							chr12_57609494	0.3125
	chr12_54369503	0.0							chr12_61708867	0.875
	chr12_56160151	0.0							chr12_64450369	0.5
	chr12_56712876	0.0							chr12_64752752	0.5625
	chr12_56712907	0.0							chr12_66137914	0.9375
	chr12_57609494	0.0							chr12_68314981	0.875
	chr12_57721335	0.0							chr12_68326847	0.875
	chr12_61708867	0.0							chr12_68331171	0.875
	chr12_64450369	0.0							chr12_68843224	0.4375
	chr12_64752752	0.0							chr12_68843230	0.125
	chr12_66137914	0.0							chr12_69359815	0.5625
	chr12_68314981	0.0							chr12_71913836	0.5
	chr12_68326847	0.0							chr12_74540854	0.9375
	chr12_68331171	0.0							chr12_74540857	0.9375
	chr12_68843224	0.0							chr12_76027474	0.625
	chr12_68843230	0.0							chr12_76031157	0.4375
	chr12_69359815	0.0							chr12_76031160	0.5
	chr12_71913836	0.0							chr12_76031172	0.5
	chr12_74540854	0.0							chr12_76045879	0.4375
	chr12_74540857	0.0							chr12_76047376	0.5
	chr12_76027474	0.0							chr12_76056120	0.9375
	chr12_76031157	0.0							chr12_79217594	0.5625
	chr12_76031160	0.0							chr12_89348954	0.375
	chr12_76031172	0.0							chr12_92145814	0.5625
	chr12_76045879	0.0							chr12_95300618	0.9375
	chr12_76047376	0.0							chr12_96952177	0.6875
	chr12_76056120	0.0							chr12_98549046	0.4375
	chr12_79217594	0.0							chr12_98549107	0.5
	chr12_89348954	0.0							chr12_98549255	0.75
	chr12_92145814	0.0							chr12_98549300	0.5625
	chr12_95300618	0.0							chr12_98549318	0.375
	chr12_96952177	0.0							chr12_98735014	0.1875
	chr12_98549046	0.0							chr12_101386186	0.9375
	chr12_98549107	0.0							chr12_101723811	0.625
	chr12_98549255	0.0							chr12_101764985	0.375
	chr12_98549300	0.0							chr12_104759792	0.5
	chr12_98549318	0.0							chr12_104760309	0.5
	chr12_98735014	0.0							chr12_104760357	0.4375
	chr12_101386186	0.0							chr12_104760370	0.625
	chr12_101723811	0.0							chr12_105174344	0.5625
	chr12_101764985	0.0							chr12_105174398	0.5625
	chr12_104759792	0.0							chr12_106066313	0.6875
	chr12_104760309	0.0							chr12_106066380	0.6875
	chr12_104760357	0.0							chr12_107001328	0.625
	chr12_104760370	0.0							chr12_108524369	0.875
	chr12_105174344	0.0							chr12_108530173	0.875
	chr12_105174398	0.0							chr12_108561047	0.625
	chr12_106066313	0.0							chr12_108562657	0.625
	chr12_106066380	0.0							chr12_108912099	0.6875
	chr12_107001328	0.0							chr12_116714628	0.5
	chr12_108524369	0.0							chr12_116715458	0.5625
	chr12_108530173	0.0							chr12_118145162	0.25
	chr12_108561047	0.0							chr12_118145427	0.625
	chr12_108562657	0.0							chr12_118246438	0.375
	chr12_108912099	0.0							chr12_120151356	0.9375
	chr12_116714628	0.0							chr12_120197319	0.625
	chr12_116715458	0.0							chr12_120224174	0.9375
	chr12_118145162	0.0							chr12_120440727	0.625
	chr12_118145427	0.0							chr12_120496143	0.875
	chr12_118246438	0.0							chr12_120534506	0.3125
	chr12_120151356	0.0							chr12_120579368	0.875
	chr12_120197319	0.0							chr12_120697664	0.875
	chr12_120224174	0.0							chr12_120720048	0.625
	chr12_120440727	0.0							chr12_120763364	0.375
	chr12_120496143	0.0							chr12_120764559	0.8125
	chr12_120534506	0.0							chr12_120764861	0.625
	chr12_120579368	0.0							chr12_121352364	0.125
	chr12_120697664	0.0							chr12_121810676	0.625
	chr12_120720048	0.0							chr12_122146362	0.625
	chr12_120763364	0.0							chr12_122146368	0.5625
	chr12_120764559	0.0							chr12_122208273	0.4375
	chr12_120764861	0.0							chr12_122504865	0.875
	chr12_121352364	0.0							chr12_122769860	0.3125
	chr12_121810676	0.0							chr12_122769863	0.3125
	chr12_122146362	0.0							chr12_122770152	0.6875
	chr12_122146368	0.0							chr12_122848518	0.375
	chr12_122208273	0.0							chr12_122861189	0.75
	chr12_122504865	0.0							chr12_122865657	0.4375
	chr12_122769860	0.0							chr12_123315427	0.5
	chr12_122769863	0.0							chr12_123465618	0.3125
	chr12_122770152	0.0							chr12_123659848	0.5
	chr12_122848518	0.0							chr12_123928944	0.4375
	chr12_122861189	0.0							chr12_123936906	0.625
	chr12_122865657	0.0							chr12_124011769	0.5625
	chr12_123315427	0.0							chr12_124344688	0.5625
	chr12_123465618	0.0							chr12_124402556	0.3125
	chr12_123659848	0.0							chr12_124800202	0.625
	chr12_123928944	0.0							chr12_131840694	0.375
	chr12_123936906	0.0							chr12_131912058	0.5
	chr12_124011769	0.0							chr12_131922544	0.5
	chr12_124344688	0.0							chr12_132687746	0.4375
	chr12_124402556	0.0							chr12_132721318	0.5
	chr12_124800202	0.0							chr12_132721380	0.0625
	chr12_131840694	0.0							chr12_132825945	0.3125
	chr12_131912058	0.0							chr12_132924626	0.875
	chr12_131922544	0.0							chr12_133057864	0.9375
	chr12_132687746	0.0							chr12_133059027	0.9375
	chr12_132721318	0.0							chr12_133059384	0.9375
	chr12_132721380	0.0							chr12_133061289	0.6875
	chr12_132825945	0.0							chr12_133062243	0.9375
	chr12_132924626	0.0							chr12_133062765	0.9375
	chr12_133057864	0.0							chr12_133205019	0.625
	chr12_133059027	0.0							chr13_19672976	0.3125
	chr12_133059384	0.0							chr13_20703053	0.9375
	chr12_133061289	0.0							chr13_21153995	0.8125
	chr12_133062243	0.0							chr13_21154181	0.8125
	chr12_133062765	0.0							chr13_21154548	0.8125
	chr12_133205019	0.0							chr13_21157955	0.875
	chr13_19672976	0.0							chr13_21374968	0.25
	chr13_20703053	0.0							chr13_21375022	0.3125
	chr13_21153995	0.0							chr13_24434492	0.875
	chr13_21154181	0.0							chr13_24434765	0.6875
	chr13_21154548	0.0							chr13_24434961	0.625
	chr13_21157955	0.0							chr13_24453606	0.6875
	chr13_21177389	0.0							chr13_26021283	0.625
	chr13_21374968	0.0							chr13_27435783	0.9375
	chr13_21375022	0.0							chr13_28293043	0.8125
	chr13_24434492	0.0							chr13_29510815	0.8125
	chr13_24434765	0.0							chr13_29510946	0.8125
	chr13_24434961	0.0							chr13_30205632	0.5625
	chr13_24453606	0.0							chr13_30457367	0.4375
	chr13_26021283	0.0							chr13_30465849	0.9375
	chr13_27435783	0.0							chr13_31151123	0.3125
	chr13_28293043	0.0							chr13_31155592	0.3125
	chr13_29510815	0.0							chr13_32770153	0.3125
	chr13_29510946	0.0							chr13_41131359	0.625
	chr13_30205632	0.0							chr13_41132664	0.6875
	chr13_30457367	0.0							chr13_43214022	0.6875
	chr13_30465849	0.0							chr13_45967538	0.625
	chr13_31151123	0.0							chr13_45988800	0.625
	chr13_31155592	0.0							chr13_46733974	0.875
	chr13_32770153	0.0							chr13_47943154	0.6875
	chr13_41131359	0.0							chr13_49377057	0.4375
	chr13_41132664	0.0							chr13_49701213	0.3125
	chr13_43214022	0.0							chr13_49721979	0.6875
	chr13_45967538	0.0							chr13_52461648	0.9375
	chr13_45988800	0.0							chr13_52461790	0.9375
	chr13_46733974	0.0							chr13_72727590	0.625
	chr13_47943154	0.0							chr13_72768901	0.8125
	chr13_49377057	0.0							chr13_73689144	0.9375
	chr13_49701213	0.0							chr13_73689249	0.75
	chr13_49721979	0.0							chr13_73695289	0.875
	chr13_52461648	0.0							chr13_75804323	0.9375
	chr13_52461790	0.0							chr13_94407050	0.6875
	chr13_72727590	0.0							chr13_94712891	0.875
	chr13_72768901	0.0							chr13_100604309	0.5625
	chr13_73689144	0.0							chr13_100635111	0.6875
	chr13_73689249	0.0							chr13_106490951	0.4375
	chr13_73695289	0.0							chr13_106491972	0.6875
	chr13_75804323	0.0							chr13_109756261	0.875
	chr13_94407050	0.0							chr13_110424850	0.875
	chr13_94712891	0.0							chr13_110458826	0.5625
	chr13_100604309	0.0							chr13_110501711	0.9375
	chr13_100635111	0.0							chr13_110501714	0.9375
	chr13_106490951	0.0							chr13_110504152	0.9375
	chr13_106491972	0.0							chr13_110506527	0.875
	chr13_109756261	0.0							chr13_110512608	0.8125
	chr13_110424850	0.0							chr13_110667407	0.875
	chr13_110458826	0.0							chr13_112883123	0.375
	chr13_110501711	0.0							chr13_113097027	0.6875
	chr13_110501714	0.0							chr13_113640292	0.3125
	chr13_110504152	0.0							chr13_113821971	0.5625
	chr13_110506527	0.0							chr13_114239439	0.4375
	chr13_110512608	0.0							chr13_114239460	0.4375
	chr13_110667407	0.0							chr14_20301877	0.75
	chr13_112883123	0.0							chr14_20316559	0.6875
	chr13_113097027	0.0							chr14_20448799	0.6875
	chr13_113640292	0.0							chr14_20452091	0.75
	chr13_113821971	0.0							chr14_20456995	0.6875
	chr13_114239439	0.0							chr14_21081734	0.6875
	chr13_114239460	0.0							chr14_21351870	0.9375
	chr14_20301877	0.0							chr14_21360970	0.9375
	chr14_20316559	0.0							chr14_21362893	0.9375
	chr14_20448799	0.0							chr14_21403494	0.6875
	chr14_20452091	0.0							chr14_21459117	0.6875
	chr14_20456995	0.0							chr14_21460692	0.375
	chr14_21081734	0.0							chr14_21499772	0.5625
	chr14_21351870	0.0							chr14_21523492	0.6875
	chr14_21360970	0.0							chr14_22767315	0.75
	chr14_21362893	0.0							chr14_22830077	0.75
	chr14_21403494	0.0							chr14_22834432	0.5625
	chr14_21459117	0.0							chr14_22836839	0.5625
	chr14_21460692	0.0							chr14_23098565	0.5625
	chr14_21499772	0.0							chr14_23309489	0.6875
	chr14_21523492	0.0							chr14_23310425	0.6875
	chr14_22767315	0.0							chr14_23359450	0.25
	chr14_22830077	0.0							chr14_23359455	0.3125
	chr14_22834432	0.0							chr14_23359461	0.1875
	chr14_22836839	0.0							chr14_23359611	0.4375
	chr14_23098565	0.0							chr14_23475305	0.625
	chr14_23309489	0.0							chr14_24178608	0.6875
	chr14_23310425	0.0							chr14_24210671	0.3125
	chr14_23359450	0.0							chr14_24305411	0.9375
	chr14_23359455	0.0							chr14_24306640	0.5625
	chr14_23359461	0.0							chr14_24307138	0.9375
	chr14_23359611	0.0							chr14_24307195	0.9375
	chr14_23475305	0.0							chr14_24418256	0.9375
	chr14_24178608	0.0							chr14_24418823	0.9375
	chr14_24210671	0.0							chr14_24438082	0.625
	chr14_24305411	0.0							chr14_24439669	0.625
	chr14_24306640	0.0							chr14_24439866	0.8125
	chr14_24307138	0.0							chr14_24440075	0.8125
	chr14_24307195	0.0							chr14_24440156	0.8125
	chr14_24418256	0.0							chr14_24440269	0.8125
	chr14_24418823	0.0							chr14_28792768	0.6875
	chr14_24438082	0.0							chr14_28793812	0.3125
	chr14_24439669	0.0							chr14_30630532	0.875
	chr14_24439866	0.0							chr14_31395279	0.6875
	chr14_24440075	0.0							chr14_32545808	0.5625
	chr14_24440156	0.0							chr14_32577182	0.5
	chr14_24440269	0.0							chr14_34593106	0.625
	chr14_28792768	0.0							chr14_34983051	0.5625
	chr14_28793812	0.0							chr14_35401887	0.375
	chr14_30630532	0.0							chr14_36320523	0.75
	chr14_31395279	0.0							chr14_36320569	0.5625
	chr14_32545808	0.0							chr14_36320589	0.5625
	chr14_32577182	0.0							chr14_39086981	0.625
	chr14_34593106	0.0							chr14_39103165	0.3125
	chr14_34983051	0.0							chr14_39103169	0.125
	chr14_35401887	0.0							chr14_39103172	0.5
	chr14_36320523	0.0							chr14_39170326	0.9375
	chr14_36320569	0.0							chr14_39181030	0.9375
	chr14_36320589	0.0							chr14_49577674	0.9375
	chr14_39086981	0.0							chr14_49633668	0.875
	chr14_39103165	0.0							chr14_49633965	0.9375
	chr14_39103169	0.0							chr14_49832244	0.875
	chr14_39103172	0.0							chr14_49852781	0.9375
	chr14_39170326	0.0							chr14_50591009	0.625
	chr14_39181030	0.0							chr14_50757656	0.6875
	chr14_49577674	0.0							chr14_50979498	0.4375
	chr14_49633668	0.0							chr14_51249470	0.75
	chr14_49633965	0.0							chr14_51249749	0.75
	chr14_49832244	0.0							chr14_51968368	0.875
	chr14_49852781	0.0							chr14_52439363	0.75
	chr14_50591009	0.0							chr14_52440635	0.75
	chr14_50757656	0.0							chr14_52730324	0.8125
	chr14_50979498	0.0							chr14_52858173	0.6875
	chr14_51249470	0.0							chr14_52858372	0.6875
	chr14_51249749	0.0							chr14_52878660	0.625
	chr14_51968368	0.0							chr14_57995852	0.8125
	chr14_52439363	0.0							chr14_58096976	0.4375
	chr14_52440635	0.0							chr14_58200164	0.5
	chr14_52730324	0.0							chr14_58266030	0.875
	chr14_52858173	0.0							chr14_58371950	0.875
	chr14_52858372	0.0							chr14_58427073	0.8125
	chr14_52878660	0.0							chr14_58427095	0.8125
	chr14_57995852	0.0							chr14_58470698	0.6875
	chr14_58096976	0.0							chr14_58638470	0.625
	chr14_58200164	0.0							chr14_59330517	0.375
	chr14_58266030	0.0							chr14_59484560	0.625
	chr14_58371950	0.0							chr14_59596754	0.9375
	chr14_58427073	0.0							chr14_60144957	0.5
	chr14_58427095	0.0							chr14_61747130	0.875
	chr14_58470698	0.0							chr14_63204516	0.375
	chr14_58638470	0.0							chr14_64027560	0.5625
	chr14_59330517	0.0							chr14_64056125	0.5625
	chr14_59484560	0.0							chr14_64146140	0.5625
	chr14_59596754	0.0							chr14_64225912	0.6875
	chr14_60144957	0.0							chr14_64415662	0.6875
	chr14_61747130	0.0							chr14_64946030	0.5625
	chr14_63204516	0.0							chr14_65561728	0.5625
	chr14_64027560	0.0							chr14_65742472	0.4375
	chr14_64056125	0.0							chr14_68787944	0.5
	chr14_64146140	0.0							chr14_69714061	0.875
	chr14_64225912	0.0							chr14_70367051	0.875
	chr14_64415662	0.0							chr14_70369247	0.875
	chr14_64946030	0.0							chr14_70642436	0.875
	chr14_65561728	0.0							chr14_71588751	0.625
	chr14_65742472	0.0							chr14_71650439	0.625
	chr14_68787944	0.0							chr14_73220436	0.375
	chr14_69714061	0.0							chr14_73492108	0.5625
	chr14_70367051	0.0							chr14_73714341	0.9375
	chr14_70369247	0.0							chr14_74736301	0.5
	chr14_70642436	0.0							chr14_74812692	0.5
	chr14_71588751	0.0							chr14_74892967	0.8125
	chr14_71650439	0.0							chr14_75132397	0.5
	chr14_73220436	0.0							chr14_75132452	0.6875
	chr14_73492108	0.0							chr14_75278848	0.6875
	chr14_73714341	0.0							chr14_75279987	0.875
	chr14_74736301	0.0							chr14_76210714	0.625
	chr14_74812692	0.0							chr14_76212414	0.3125
	chr14_74892967	0.0							chr14_76770037	0.5
	chr14_75132397	0.0							chr14_76780415	0.8125
	chr14_75132452	0.0							chr14_77708130	0.875
	chr14_75278848	0.0							chr14_77718223	0.875
	chr14_75279987	0.0							chr14_77731022	0.5625
	chr14_76210714	0.0							chr14_85625071	0.875
	chr14_76212414	0.0							chr14_85625902	0.5625
	chr14_76770037	0.0							chr14_85627000	0.5625
	chr14_76780415	0.0							chr14_87934869	0.875
	chr14_77708130	0.0							chr14_87941531	0.875
	chr14_77718223	0.0							chr14_87945603	0.875
	chr14_77731022	0.0							chr14_90404794	0.3125
	chr14_85625071	0.0							chr14_90657231	0.6875
	chr14_85625902	0.0							chr14_90695518	0.5625
	chr14_85627000	0.0							chr14_91225010	0.875
	chr14_87934869	0.0							chr14_91272233	0.875
	chr14_87941531	0.0							chr14_91272352	0.875
	chr14_87945603	0.0							chr14_91307224	0.4375
	chr14_90404794	0.0							chr14_91881336	0.625
	chr14_90657231	0.0							chr14_92810309	0.75
	chr14_90695518	0.0							chr14_92934833	0.4375
	chr14_91225010	0.0							chr14_92934971	0.625
	chr14_91272233	0.0							chr14_92940357	0.8125
	chr14_91272352	0.0							chr14_92940717	0.8125
	chr14_91307224	0.0							chr14_92940903	0.8125
	chr14_91881336	0.0							chr14_92941136	0.8125
	chr14_92810309	0.0							chr14_92941141	0.75
	chr14_92934833	0.0							chr14_92941190	0.375
	chr14_92934971	0.0							chr14_93183156	0.4375
	chr14_92940357	0.0							chr14_95090410	0.8125
	chr14_92940717	0.0							chr14_96090577	0.75
	chr14_92940903	0.0							chr14_96090784	0.9375
	chr14_92941136	0.0							chr14_96091898	0.3125
	chr14_92941141	0.0							chr14_96092544	0.75
	chr14_92941190	0.0							chr14_96093454	0.6875
	chr14_93183156	0.0							chr14_96534003	0.5
	chr14_95090410	0.0							chr14_99914611	0.625
	chr14_96090577	0.0							chr14_99941044	0.4375
	chr14_96090784	0.0							chr14_100280865	0.875
	chr14_96091898	0.0							chr14_100281855	0.875
	chr14_96092544	0.0							chr14_100282286	0.5625
	chr14_96093454	0.0							chr14_100282507	0.875
	chr14_96534003	0.0							chr14_102080881	0.8125
	chr14_99914611	0.0							chr14_102084466	0.625
	chr14_99941044	0.0							chr14_102974136	0.375
	chr14_100280865	0.0							chr14_103503462	0.9375
	chr14_100281855	0.0							chr14_103521843	0.4375
	chr14_100282286	0.0							chr14_103522179	0.3125
	chr14_100282507	0.0							chr14_103522778	0.3125
	chr14_102080881	0.0							chr14_103522784	0.5
	chr14_102084466	0.0							chr14_103727859	0.8125
	chr14_102974136	0.0							chr14_104175455	0.4375
	chr14_103503462	0.0							chr14_104176004	0.5625
	chr14_103521843	0.0							chr14_104177072	0.5625
	chr14_103522179	0.0							chr14_104177084	0.4375
	chr14_103522778	0.0							chr14_104177384	0.4375
	chr14_103522784	0.0							chr14_104177522	0.4375
	chr14_103727859	0.0							chr14_104180380	0.8125
	chr14_104175455	0.0							chr14_104180434	0.625
	chr14_104176004	0.0							chr14_104712857	0.9375
	chr14_104177072	0.0							chr14_104938047	0.5
	chr14_104177084	0.0							chr14_104994730	0.625
	chr14_104177384	0.0							chr14_105010516	0.875
	chr14_104177522	0.0							chr14_105209711	0.5
	chr14_104180380	0.0							chr14_105450083	0.9375
	chr14_104180434	0.0							chr14_105469487	0.8125
	chr14_104712857	0.0							chr14_105487258	0.75
	chr14_104938047	0.0							chr14_105978466	0.5
	chr14_104994730	0.0							chr15_22825211	0.625
	chr14_105010516	0.0							chr15_23686191	0.125
	chr14_105209711	0.0							chr15_23686197	0.3125
	chr14_105450083	0.0							chr15_26544015	0.625
	chr14_105469487	0.0							chr15_29716685	0.9375
	chr14_105487258	0.0							chr15_39973598	0.6875
	chr14_105978466	0.0							chr15_40036374	0.5625
	chr15_22825211	0.0							chr15_40038363	0.8125
	chr15_23686191	0.0							chr15_40459356	0.5
	chr15_23686197	0.0							chr15_41284077	0.0625
	chr15_26544015	0.0							chr15_41299144	0.5
	chr15_29716685	0.0							chr15_41305379	0.4375
	chr15_39973598	0.0							chr15_41305449	0.5
	chr15_40036374	0.0							chr15_43530630	0.9375
	chr15_40038363	0.0							chr15_43828361	0.6875
	chr15_40459356	0.0							chr15_44732481	0.6875
	chr15_41284077	0.0							chr15_44732691	0.625
	chr15_41299144	0.0							chr15_48168730	0.9375
	chr15_41305379	0.0							chr15_51688364	0.0625
	chr15_41305449	0.0							chr15_52309023	0.5625
	chr15_43530630	0.0							chr15_52375355	0.5625
	chr15_43828361	0.0							chr15_52550140	0.875
	chr15_44732481	0.0							chr15_52568952	0.5
	chr15_44732691	0.0							chr15_52568956	0.3125
	chr15_48168730	0.0							chr15_56666830	0.4375
	chr15_51688364	0.0							chr15_56700646	0.5625
	chr15_52309023	0.0							chr15_57288742	0.5625
	chr15_52375355	0.0							chr15_57543705	0.3125
	chr15_52550140	0.0							chr15_59657426	0.625
	chr15_52568952	0.0							chr15_62755579	0.6875
	chr15_52568956	0.0							chr15_63059641	0.375
	chr15_56666830	0.0							chr15_63071202	0.375
	chr15_56700646	0.0							chr15_63071455	0.375
	chr15_57288742	0.0							chr15_63071702	0.375
	chr15_57543705	0.0							chr15_63141567	0.3125
	chr15_59657426	0.0							chr15_63346666	0.3125
	chr15_62755579	0.0							chr15_63592263	0.5
	chr15_63059641	0.0							chr15_63630553	0.875
	chr15_63071202	0.0							chr15_63661830	0.625
	chr15_63071455	0.0							chr15_63696158	0.625
	chr15_63071702	0.0							chr15_64072822	0.9375
	chr15_63141567	0.0							chr15_64093652	0.9375
	chr15_63346666	0.0							chr15_64142327	0.3125
	chr15_63592263	0.0							chr15_64445026	0.9375
	chr15_63630553	0.0							chr15_65382913	0.9375
	chr15_63661830	0.0							chr15_66493961	0.6875
	chr15_63696158	0.0							chr15_67194045	0.5625
	chr15_64072822	0.0							chr15_67202156	0.5
	chr15_64093652	0.0							chr15_70059449	0.625
	chr15_64142327	0.0							chr15_70667729	0.5
	chr15_64445026	0.0							chr15_71898925	0.625
	chr15_65382913	0.0							chr15_72731596	0.9375
	chr15_66493961	0.0							chr15_72752234	0.5
	chr15_67194045	0.0							chr15_72774893	0.9375
	chr15_67202156	0.0							chr15_73751182	0.4375
	chr15_70059449	0.0							chr15_74631834	0.3125
	chr15_70667729	0.0							chr15_74839320	0.8125
	chr15_71898925	0.0							chr15_74839618	0.4375
	chr15_72731596	0.0							chr15_74902149	0.625
	chr15_72752234	0.0							chr15_75899625	0.875
	chr15_72774893	0.0							chr15_77046442	0.375
	chr15_73751182	0.0							chr15_77052451	0.375
	chr15_74631834	0.0							chr15_77484156	0.4375
	chr15_74839320	0.0							chr15_77484220	0.375
	chr15_74839618	0.0							chr15_77613319	0.5
	chr15_74902149	0.0							chr15_78105010	0.3125
	chr15_75899625	0.0							chr15_78487762	0.875
	chr15_77046442	0.0							chr15_78498708	0.625
	chr15_77052451	0.0							chr15_78500629	0.625
	chr15_77484156	0.0							chr15_82152096	0.6875
	chr15_77484220	0.0							chr15_82472655	0.6875
	chr15_77613319	0.0							chr15_84620767	0.8125
	chr15_78105010	0.0							chr15_84643406	0.8125
	chr15_78487762	0.0							chr15_84645763	0.8125
	chr15_78498708	0.0							chr15_84790722	0.8125
	chr15_78500629	0.0							chr15_84803883	0.8125
	chr15_82152096	0.0							chr15_88907356	0.875
	chr15_82472655	0.0							chr15_89197385	0.875
	chr15_82540133	0.0							chr15_89200773	0.875
	chr15_84620767	0.0							chr15_89315371	0.6875
	chr15_84643406	0.0							chr15_89633201	0.6875
	chr15_84645763	0.0							chr15_89831025	0.6875
	chr15_84790722	0.0							chr15_89897936	0.1875
	chr15_84803883	0.0							chr15_89899908	0.375
	chr15_88907356	0.0							chr15_89900515	0.6875
	chr15_89197385	0.0							chr15_89901407	0.6875
	chr15_89200773	0.0							chr15_89901449	0.5
	chr15_89315371	0.0							chr15_89901476	0.3125
	chr15_89633201	0.0							chr15_90881344	0.625
	chr15_89831025	0.0							chr15_92898037	0.375
	chr15_89897936	0.0							chr15_92898677	0.5625
	chr15_89899908	0.0							chr15_92899149	0.9375
	chr15_89900515	0.0							chr15_92978374	0.6875
	chr15_89901407	0.0							chr15_93043872	0.6875
	chr15_89901449	0.0							chr15_93044693	0.125
	chr15_89901476	0.0							chr15_93044699	0.1875
	chr15_90881344	0.0							chr15_93044800	0.9375
	chr15_92898037	0.0							chr15_97971819	0.625
	chr15_92898677	0.0							chr15_97971991	0.6875
	chr15_92899149	0.0							chr15_97973392	0.5625
	chr15_92978374	0.0							chr15_98961208	0.625
	chr15_93043872	0.0							chr15_99706731	0.5625
	chr15_93044693	0.0							chr15_99706737	0.875
	chr15_93044699	0.0							chr15_99715609	0.8125
	chr15_93044800	0.0							chr15_100569613	0.4375
	chr15_97971819	0.0							chr15_101972594	0.3125
	chr15_97971991	0.0							chr16_53923	0.4375
	chr15_97973392	0.0							chr16_57275	0.625
	chr15_98961208	0.0							chr16_346264	0.5625
	chr15_99706731	0.0							chr16_369092	0.5
	chr15_99706737	0.0							chr16_520557	0.625
	chr15_99715609	0.0							chr16_522034	0.3125
	chr15_100569613	0.0							chr16_522038	0.25
	chr15_101972594	0.0							chr16_522044	0.375
	chr16_53923	0.0							chr16_976398	0.4375
	chr16_57275	0.0							chr16_986640	0.4375
	chr16_346264	0.0							chr16_1220162	0.5
	chr16_369092	0.0							chr16_1221189	0.6875
	chr16_520557	0.0							chr16_1324817	0.8125
	chr16_522034	0.0							chr16_1505588	0.4375
	chr16_522038	0.0							chr16_1768502	0.75
	chr16_522044	0.0							chr16_1769834	0.9375
	chr16_976398	0.0							chr16_1770991	0.5625
	chr16_986640	0.0							chr16_1777835	0.875
	chr16_1220162	0.0							chr16_1786795	0.5
	chr16_1221189	0.0							chr16_1788639	0.875
	chr16_1324817	0.0							chr16_1788835	0.5
	chr16_1505588	0.0							chr16_1789022	0.875
	chr16_1768502	0.0							chr16_1964282	0.875
	chr16_1769834	0.0							chr16_1964629	0.5
	chr16_1770991	0.0							chr16_1999081	0.3125
	chr16_1777835	0.0							chr16_1999639	0.5
	chr16_1786795	0.0							chr16_2088268	0.4375
	chr16_1788639	0.0							chr16_2089126	0.375
	chr16_1788835	0.0							chr16_2090453	0.4375
	chr16_1789022	0.0							chr16_2232255	0.9375
	chr16_1964282	0.0							chr16_2281429	0.5
	chr16_1964629	0.0							chr16_2762889	0.75
	chr16_1999081	0.0							chr16_2764161	0.625
	chr16_1999639	0.0							chr16_2765236	0.9375
	chr16_2088268	0.0							chr16_2768160	0.75
	chr16_2089126	0.0							chr16_2914282	0.4375
	chr16_2090453	0.0							chr16_2949297	0.75
	chr16_2232255	0.0							chr16_3483577	0.6875
	chr16_2281429	0.0							chr16_3484892	0.6875
	chr16_2762889	0.0							chr16_3485540	0.6875
	chr16_2764161	0.0							chr16_3486444	0.6875
	chr16_2765236	0.0							chr16_3964244	0.875
	chr16_2768160	0.0							chr16_3965312	0.8125
	chr16_2914282	0.0							chr16_3965315	0.8125
	chr16_2949297	0.0							chr16_4260467	0.875
	chr16_3483577	0.0							chr16_4426088	0.8125
	chr16_3484892	0.0							chr16_4434395	0.625
	chr16_3485540	0.0							chr16_4446972	0.875
	chr16_3486444	0.0							chr16_4510928	0.5625
	chr16_3964244	0.0							chr16_4512511	0.8125
	chr16_3965312	0.0							chr16_4514052	0.3125
	chr16_3965315	0.0							chr16_4514056	0.0625
	chr16_4260467	0.0							chr16_4690440	0.4375
	chr16_4426088	0.0							chr16_4690443	0.4375
	chr16_4434395	0.0							chr16_4690476	0.625
	chr16_4446972	0.0							chr16_4690601	0.6875
	chr16_4510928	0.0							chr16_4696828	0.4375
	chr16_4512511	0.0							chr16_4805278	0.5
	chr16_4514052	0.0							chr16_7711527	0.625
	chr16_4514056	0.0							chr16_8715088	0.5625
	chr16_4690440	0.0							chr16_8781672	0.375
	chr16_4690443	0.0							chr16_8782345	0.375
	chr16_4690476	0.0							chr16_8782420	0.8125
	chr16_4690601	0.0							chr16_8782561	0.5
	chr16_4696828	0.0							chr16_8783023	0.375
	chr16_4805278	0.0							chr16_8783363	0.9375
	chr16_7711527	0.0							chr16_8783544	0.8125
	chr16_8715088	0.0							chr16_8783997	0.625
	chr16_8781672	0.0							chr16_8853220	0.8125
	chr16_8782345	0.0							chr16_8855117	0.875
	chr16_8782420	0.0							chr16_9110931	0.4375
	chr16_8782561	0.0							chr16_10529447	0.625
	chr16_8783023	0.0							chr16_10529475	0.875
	chr16_8783363	0.0							chr16_11676921	0.6875
	chr16_8783544	0.0							chr16_11677238	0.6875
	chr16_8783997	0.0							chr16_11677497	0.4375
	chr16_8853220	0.0							chr16_11678744	0.5
	chr16_8855117	0.0							chr16_11834989	0.5
	chr16_9110931	0.0							chr16_11835094	0.375
	chr16_10529447	0.0							chr16_11835961	0.8125
	chr16_10529475	0.0							chr16_11836480	0.75
	chr16_11676921	0.0							chr16_11846533	0.8125
	chr16_11677238	0.0							chr16_11915757	0.875
	chr16_11677497	0.0							chr16_11915924	0.875
	chr16_11678744	0.0							chr16_12569929	0.9375
	chr16_11834989	0.0							chr16_12572532	0.6875
	chr16_11835094	0.0							chr16_15036476	0.4375
	chr16_11835961	0.0							chr16_15866369	0.375
	chr16_11836480	0.0							chr16_19502819	0.8125
	chr16_11846533	0.0							chr16_19536425	0.6875
	chr16_11915757	0.0							chr16_21599856	0.3125
	chr16_11915924	0.0							chr16_23478390	0.6875
	chr16_12569929	0.0							chr16_23522777	0.6875
	chr16_12572532	0.0							chr16_23524359	0.9375
	chr16_15036476	0.0							chr16_23525363	0.9375
	chr16_15866369	0.0							chr16_23552180	0.875
	chr16_19502819	0.0							chr16_23573740	0.8125
	chr16_19536425	0.0							chr16_26032427	0.5
	chr16_21599856	0.0							chr16_28835988	0.1875
	chr16_23478390	0.0							chr16_28965699	0.8125
	chr16_23522777	0.0							chr16_29799998	0.8125
	chr16_23524359	0.0							chr16_29802913	0.8125
	chr16_23525363	0.0							chr16_29806677	0.8125
	chr16_23552180	0.0							chr16_29906713	0.5
	chr16_23573740	0.0							chr16_30114519	0.625
	chr16_26032427	0.0							chr16_30186830	0.75
	chr16_28835988	0.0							chr16_30353441	0.0625
	chr16_28965699	0.0							chr16_30399124	0.8125
	chr16_29799998	0.0							chr16_30525351	0.625
	chr16_29802913	0.0							chr16_30525597	0.4375
	chr16_29806677	0.0							chr16_30712749	0.9375
	chr16_29906713	0.0							chr16_30723642	0.9375
	chr16_30114519	0.0							chr16_30762630	0.125
	chr16_30186830	0.0							chr16_30769507	0.9375
	chr16_30353441	0.0							chr16_30780142	0.6875
	chr16_30399124	0.0							chr16_30781124	0.9375
	chr16_30525351	0.0							chr16_31091000	0.5
	chr16_30525597	0.0							chr16_31120929	0.4375
	chr16_30712749	0.0							chr16_31130559	0.9375
	chr16_30723642	0.0							chr16_31759402	0.875
	chr16_30762630	0.0							chr16_48353264	0.3125
	chr16_30769507	0.0							chr16_48353385	0.5
	chr16_30780142	0.0							chr16_48354483	0.25
	chr16_30781124	0.0							chr16_50035861	0.875
	chr16_31091000	0.0							chr16_53307836	0.875
	chr16_31120929	0.0							chr16_53470022	0.6875
	chr16_31130559	0.0							chr16_53470809	0.6875
	chr16_31759402	0.0							chr16_53490396	0.6875
	chr16_48353264	0.0							chr16_54114023	0.8125
	chr16_48353385	0.0							chr16_55489793	0.8125
	chr16_48354483	0.0							chr16_56476689	0.5
	chr16_50035861	0.0							chr16_56821584	0.625
	chr16_53307836	0.0							chr16_57465990	0.625
	chr16_53470022	0.0							chr16_57639548	0.5625
	chr16_53470809	0.0							chr16_57655473	0.75
	chr16_53490396	0.0							chr16_57655971	0.9375
	chr16_54114023	0.0							chr16_57996149	0.8125
	chr16_55489793	0.0							chr16_58665786	0.6875
	chr16_56476689	0.0							chr16_58707463	0.875
	chr16_56821584	0.0							chr16_58723764	0.875
	chr16_57465990	0.0							chr16_58723779	0.875
	chr16_57639548	0.0							chr16_61055414	0.5
	chr16_57655473	0.0							chr16_66889429	0.3125
	chr16_57655971	0.0							chr16_68298844	0.5
	chr16_57996149	0.0							chr16_68310793	0.6875
	chr16_58020633	0.0							chr16_68539384	0.5625
	chr16_58665786	0.0							chr16_68565035	0.8125
	chr16_58707463	0.0							chr16_68565765	0.8125
	chr16_58723764	0.0							chr16_68566952	0.5625
	chr16_58723779	0.0							chr16_69463345	0.75
	chr16_61055414	0.0							chr16_69929452	0.875
	chr16_66889429	0.0							chr16_69933994	0.875
	chr16_68298844	0.0							chr16_69936426	0.875
	chr16_68310793	0.0							chr16_69939922	0.4375
	chr16_68539384	0.0							chr16_69940545	0.875
	chr16_68565035	0.0							chr16_69940643	0.4375
	chr16_68565765	0.0							chr16_70157663	0.3125
	chr16_68566952	0.0							chr16_70162064	0.5
	chr16_69463345	0.0							chr16_70253274	0.9375
	chr16_69929452	0.0							chr16_70480925	0.4375
	chr16_69933994	0.0							chr16_70661728	0.3125
	chr16_69936426	0.0							chr16_70662464	0.5625
	chr16_69939922	0.0							chr16_71390003	0.4375
	chr16_69940545	0.0							chr16_71852627	0.5625
	chr16_69940643	0.0							chr16_72096304	0.5
	chr16_70157663	0.0							chr16_72096916	0.5
	chr16_70162064	0.0							chr16_72101115	0.5625
	chr16_70253274	0.0							chr16_72112542	0.6875
	chr16_70480925	0.0							chr16_72112671	0.5
	chr16_70661728	0.0							chr16_74503693	0.75
	chr16_70662464	0.0							chr16_74630912	0.5625
	chr16_71390003	0.0							chr16_74636560	0.8125
	chr16_71852627	0.0							chr16_74661181	0.5625
	chr16_72096304	0.0							chr16_75108959	0.875
	chr16_72096916	0.0							chr16_75171866	0.625
	chr16_72101115	0.0							chr16_75235369	0.875
	chr16_72112542	0.0							chr16_75294018	0.9375
	chr16_72112671	0.0							chr16_75443816	0.625
	chr16_74503693	0.0							chr16_75445379	0.75
	chr16_74630912	0.0							chr16_75445426	0.3125
	chr16_74636560	0.0							chr16_75445433	0.5
	chr16_74661181	0.0							chr16_75445536	0.5
	chr16_75108959	0.0							chr16_75447317	0.625
	chr16_75171866	0.0							chr16_77194969	0.8125
	chr16_75235369	0.0							chr16_77979226	0.9375
	chr16_75294018	0.0							chr16_81044310	0.5625
	chr16_75443816	0.0							chr16_81045636	0.9375
	chr16_75445379	0.0							chr16_81045794	0.6875
	chr16_75445426	0.0							chr16_81046076	0.625
	chr16_75445433	0.0							chr16_81046761	0.5625
	chr16_75445536	0.0							chr16_81711492	0.875
	chr16_75447317	0.0							chr16_82170137	0.5625
	chr16_77194969	0.0							chr16_82170163	0.5625
	chr16_77979226	0.0							chr16_83811667	0.3125
	chr16_81044310	0.0							chr16_84081878	0.5625
	chr16_81045636	0.0							chr16_84101888	0.625
	chr16_81045794	0.0							chr16_84123150	0.4375
	chr16_81046076	0.0							chr16_84486719	0.4375
	chr16_81046761	0.0							chr16_84976364	0.75
	chr16_81711492	0.0							chr16_85672441	0.375
	chr16_82170137	0.0							chr16_85779625	0.5
	chr16_82170163	0.0							chr16_85805047	0.9375
	chr16_83811667	0.0							chr16_85806102	0.6875
	chr16_84081878	0.0							chr16_85806166	0.6875
	chr16_84101888	0.0							chr16_87403492	0.9375
	chr16_84123150	0.0							chr16_88577597	0.9375
	chr16_84486719	0.0							chr16_88643304	0.6875
	chr16_84976364	0.0							chr16_88643329	0.375
	chr16_85672441	0.0							chr16_88646828	0.5625
	chr16_85779625	0.0							chr16_88652144	0.9375
	chr16_85805047	0.0							chr16_88714717	0.625
	chr16_85806102	0.0							chr16_88805737	0.9375
	chr16_85806166	0.0							chr16_88806103	0.8125
	chr16_87403492	0.0							chr16_89114475	0.6875
	chr16_88577597	0.0							chr16_89283630	0.6875
	chr16_88643304	0.0							chr16_89283770	0.9375
	chr16_88643329	0.0							chr16_89669944	0.875
	chr16_88646828	0.0							chr16_89711353	0.5
	chr16_88652144	0.0							chr16_89873676	0.1875
	chr16_88714717	0.0							chr16_89935882	0.5
	chr16_88805737	0.0							chr17_800162	0.5
	chr16_88806103	0.0							chr17_800468	0.5
	chr16_89114475	0.0							chr17_800777	0.5
	chr16_89283630	0.0							chr17_1005289	0.9375
	chr16_89283770	0.0							chr17_1067173	0.875
	chr16_89669944	0.0							chr17_1675645	0.6875
	chr16_89711353	0.0							chr17_1677635	0.6875
	chr16_89873676	0.0							chr17_1681030	0.6875
	chr16_89935882	0.0							chr17_1681836	0.6875
	chr17_800162	0.0							chr17_1780760	0.5
	chr17_800468	0.0							chr17_1830105	0.8125
	chr17_800777	0.0							chr17_1897306	0.6875
	chr17_1005289	0.0							chr17_2300054	0.875
	chr17_1067173	0.0							chr17_2300159	0.5
	chr17_1675645	0.0							chr17_3664718	0.9375
	chr17_1677635	0.0							chr17_4164606	0.8125
	chr17_1681030	0.0							chr17_4184996	0.5625
	chr17_1681836	0.0							chr17_4539687	0.1875
	chr17_1780760	0.0							chr17_4671988	0.8125
	chr17_1830105	0.0							chr17_4719343	0.75
	chr17_1897306	0.0							chr17_4940967	0.3125
	chr17_2300054	0.0							chr17_4945654	0.3125
	chr17_2300159	0.0							chr17_5488370	0.5
	chr17_3664718	0.0							chr17_5499637	0.5
	chr17_4164606	0.0							chr17_6110856	0.8125
	chr17_4184996	0.0							chr17_6122468	0.6875
	chr17_4539687	0.0							chr17_6612067	0.5
	chr17_4671988	0.0							chr17_6628328	0.5625
	chr17_4719343	0.0							chr17_6643601	0.6875
	chr17_4940967	0.0							chr17_7014384	0.625
	chr17_4945654	0.0							chr17_7014479	0.875
	chr17_5488370	0.0							chr17_7015774	0.625
	chr17_5499637	0.0							chr17_7026605	0.875
	chr17_6110856	0.0							chr17_7190147	0.875
	chr17_6122468	0.0							chr17_7226521	0.4375
	chr17_6612067	0.0							chr17_7229237	0.75
	chr17_6628328	0.0							chr17_7229843	0.375
	chr17_6643601	0.0							chr17_7244068	0.3125
	chr17_7014384	0.0							chr17_7251215	0.8125
	chr17_7014479	0.0							chr17_7312217	0.375
	chr17_7015774	0.0							chr17_7315911	0.4375
	chr17_7026605	0.0							chr17_7390396	0.5
	chr17_7190147	0.0							chr17_7394133	0.5
	chr17_7226521	0.0							chr17_7415077	0.9375
	chr17_7229237	0.0							chr17_7501672	0.9375
	chr17_7229843	0.0							chr17_7514234	0.5625
	chr17_7244068	0.0							chr17_7514346	0.4375
	chr17_7251215	0.0							chr17_7574620	0.9375
	chr17_7312217	0.0							chr17_7578700	0.125
	chr17_7315911	0.0							chr17_7587859	0.5
	chr17_7390396	0.0							chr17_7654101	0.9375
	chr17_7394133	0.0							chr17_7656144	0.75
	chr17_7415077	0.0							chr17_7656359	0.5625
	chr17_7501672	0.0							chr17_7676154	0.375
	chr17_7514234	0.0							chr17_8160765	0.6875
	chr17_7514346	0.0							chr17_8162882	0.3125
	chr17_7574620	0.0							chr17_8205013	0.6875
	chr17_7578700	0.0							chr17_8264282	0.4375
	chr17_7587859	0.0							chr17_8467703	0.875
	chr17_7654101	0.0							chr17_8474947	0.6875
	chr17_7656144	0.0							chr17_8520952	0.9375
	chr17_7656359	0.0							chr17_9491914	0.625
	chr17_7676154	0.0							chr17_9911106	0.75
	chr17_8160765	0.0							chr17_9911870	0.5625
	chr17_8162882	0.0							chr17_9912094	0.5
	chr17_8205013	0.0							chr17_9913073	0.75
	chr17_8264282	0.0							chr17_9913135	0.5
	chr17_8467703	0.0							chr17_9913314	0.75
	chr17_8474947	0.0							chr17_9913354	0.75
	chr17_8520952	0.0							chr17_9915809	0.8125
	chr17_9491914	0.0							chr17_12992498	0.5
	chr17_9911106	0.0							chr17_12992538	0.875
	chr17_9911870	0.0							chr17_12992612	0.5
	chr17_9912094	0.0							chr17_12992667	0.5
	chr17_9913073	0.0							chr17_15708181	0.5625
	chr17_9913135	0.0							chr17_16550437	0.625
	chr17_9913314	0.0							chr17_17191225	0.75
	chr17_9913354	0.0							chr17_17264850	0.5625
	chr17_9915809	0.0							chr17_17383354	0.75
	chr17_12992498	0.0							chr17_17383355	0.125
	chr17_12992538	0.0							chr17_17506246	0.5
	chr17_12992612	0.0							chr17_17794940	0.375
	chr17_12992667	0.0							chr17_17844052	0.625
	chr17_15708181	0.0							chr17_17845742	0.4375
	chr17_16550437	0.0							chr17_17846508	0.375
	chr17_17191225	0.0							chr17_18045161	0.75
	chr17_17264850	0.0							chr17_18208554	0.5
	chr17_17383354	0.0							chr17_18209531	0.8125
	chr17_17383355	0.0							chr17_18872587	0.4375
	chr17_17506246	0.0							chr17_19446591	0.5
	chr17_17794940	0.0							chr17_19810427	0.875
	chr17_17844052	0.0							chr17_19826182	0.8125
	chr17_17845742	0.0							chr17_20204926	0.625
	chr17_17846508	0.0							chr17_21001138	0.5625
	chr17_18045161	0.0							chr17_21001356	0.5625
	chr17_18208554	0.0							chr17_21001771	0.5625
	chr17_18209531	0.0							chr17_21002938	0.5
	chr17_18872587	0.0							chr17_21002944	0.5625
	chr17_19446591	0.0							chr17_21021210	0.4375
	chr17_19810427	0.0							chr17_21239421	0.3125
	chr17_19826182	0.0							chr17_27582824	0.4375
	chr17_20204926	0.0							chr17_27879388	0.9375
	chr17_21001138	0.0							chr17_28361641	0.4375
	chr17_21001356	0.0							chr17_28855243	0.1875
	chr17_21001771	0.0							chr17_28860618	0.6875
	chr17_21002938	0.0							chr17_28860771	0.6875
	chr17_21002944	0.0							chr17_29114059	0.625
	chr17_21021210	0.0							chr17_29508120	0.8125
	chr17_21239421	0.0							chr17_29628522	0.625
	chr17_27582824	0.0							chr17_31536860	0.6875
	chr17_27879388	0.0							chr17_31856838	0.8125
	chr17_28361641	0.0							chr17_32206951	0.375
	chr17_28855243	0.0							chr17_35724157	0.4375
	chr17_28860618	0.0							chr17_38318702	0.875
	chr17_28860771	0.0							chr17_38738586	0.4375
	chr17_29114059	0.0							chr17_38752808	0.8125
	chr17_29508120	0.0							chr17_38766257	0.3125
	chr17_29628522	0.0							chr17_38766586	0.3125
	chr17_31536860	0.0							chr17_38769230	0.3125
	chr17_31856838	0.0							chr17_38770478	0.3125
	chr17_32206951	0.0							chr17_38799387	0.0625
	chr17_35724157	0.0							chr17_38849586	0.375
	chr17_38318702	0.0							chr17_38850213	0.125
	chr17_38738586	0.0							chr17_38853729	0.0625
	chr17_38752808	0.0							chr17_38914405	0.9375
	chr17_38766257	0.0							chr17_38919253	0.6875
	chr17_38766586	0.0							chr17_39492791	0.3125
	chr17_38769230	0.0							chr17_39981111	0.4375
	chr17_38770478	0.0							chr17_40280444	0.375
	chr17_38799387	0.0							chr17_40300899	0.3125
	chr17_38849586	0.0							chr17_40647787	0.3125
	chr17_38850213	0.0							chr17_41755893	0.5625
	chr17_38853729	0.0							chr17_41769673	0.8125
	chr17_38914405	0.0							chr17_41827556	0.6875
	chr17_38919253	0.0							chr17_41827568	0.6875
	chr17_39492791	0.0							chr17_41830878	0.6875
	chr17_39981111	0.0							chr17_41867770	0.6875
	chr17_40280444	0.0							chr17_41892360	0.625
	chr17_40300899	0.0							chr17_42024777	0.875
	chr17_40647787	0.0							chr17_42964217	0.8125
	chr17_41688929	0.0							chr17_42981054	0.8125
	chr17_41755893	0.0							chr17_42992875	0.875
	chr17_41769673	0.0							chr17_42998454	0.875
	chr17_41827556	0.0							chr17_42998747	0.5
	chr17_41827568	0.0							chr17_43002784	0.5
	chr17_41830878	0.0							chr17_43766611	0.6875
	chr17_41867770	0.0							chr17_43767321	0.6875
	chr17_41892360	0.0							chr17_43767867	0.625
	chr17_42024777	0.0							chr17_43768035	0.625
	chr17_42964217	0.0							chr17_43768083	0.5625
	chr17_42981054	0.0							chr17_43768159	0.875
	chr17_42992875	0.0							chr17_43769140	0.625
	chr17_42998454	0.0							chr17_43769596	0.9375
	chr17_42998747	0.0							chr17_43875844	0.5
	chr17_43002784	0.0							chr17_43882440	0.6875
	chr17_43766611	0.0							chr17_44011485	0.9375
	chr17_43767321	0.0							chr17_44078293	0.3125
	chr17_43767867	0.0							chr17_44190906	0.9375
	chr17_43768035	0.0							chr17_44315254	0.5625
	chr17_43768083	0.0							chr17_44320684	0.5625
	chr17_43768159	0.0							chr17_44324751	0.5625
	chr17_43769140	0.0							chr17_44355048	0.0625
	chr17_43769596	0.0							chr17_44799026	0.4375
	chr17_43875844	0.0							chr17_44799795	0.4375
	chr17_43882440	0.0							chr17_45023913	0.6875
	chr17_44011485	0.0							chr17_45024014	0.875
	chr17_44078293	0.0							chr17_45108132	0.8125
	chr17_44190906	0.0							chr17_45263569	0.375
	chr17_44315254	0.0							chr17_46026088	0.3125
	chr17_44320684	0.0							chr17_46923181	0.875
	chr17_44324751	0.0							chr17_47916728	0.5625
	chr17_44355048	0.0							chr17_48862296	0.4375
	chr17_44799026	0.0							chr17_48922889	0.5625
	chr17_44799795	0.0							chr17_49811490	0.9375
	chr17_45023913	0.0							chr17_50089934	0.875
	chr17_45024014	0.0							chr17_50095415	0.5625
	chr17_45108132	0.0							chr17_50111615	0.625
	chr17_45263569	0.0							chr17_50479965	0.5
	chr17_46026088	0.0							chr17_50479987	0.5
	chr17_46923181	0.0							chr17_50755897	0.875
	chr17_47916728	0.0							chr17_50863061	0.75
	chr17_48862296	0.0							chr17_51154266	0.4375
	chr17_48922889	0.0							chr17_51166443	0.75
	chr17_49811490	0.0							chr17_51178613	0.75
	chr17_50089934	0.0							chr17_56950489	0.9375
	chr17_50095415	0.0							chr17_57106355	0.75
	chr17_50111615	0.0							chr17_58091010	0.6875
	chr17_50479965	0.0							chr17_58092531	0.6875
	chr17_50479987	0.0							chr17_59110368	0.625
	chr17_50755897	0.0							chr17_59201921	0.3125
	chr17_50863061	0.0							chr17_62451769	0.25
	chr17_51154266	0.0							chr17_62688863	0.625
	chr17_51166443	0.0							chr17_63728387	0.5625
	chr17_51178613	0.0							chr17_63818644	0.5625
	chr17_56950489	0.0							chr17_63818767	0.5625
	chr17_57106355	0.0							chr17_63819095	0.5625
	chr17_58091010	0.0							chr17_63823837	0.5625
	chr17_58092531	0.0							chr17_63830911	0.5625
	chr17_59110368	0.0							chr17_65537671	0.6875
	chr17_59201921	0.0							chr17_67108627	0.6875
	chr17_62451769	0.0							chr17_67694147	0.4375
	chr17_62688863	0.0							chr17_67694319	0.375
	chr17_63728387	0.0							chr17_67911114	0.3125
	chr17_63818644	0.0							chr17_67982735	0.625
	chr17_63818767	0.0							chr17_68101661	0.5625
	chr17_63819095	0.0							chr17_68248437	0.5625
	chr17_63823837	0.0							chr17_68250275	0.5625
	chr17_63830911	0.0							chr17_73201609	0.875
	chr17_65537671	0.0							chr17_73209715	0.875
	chr17_67108627	0.0							chr17_73236548	0.8125
	chr17_67694147	0.0							chr17_73236668	0.8125
	chr17_67694319	0.0							chr17_73236742	0.8125
	chr17_67911114	0.0							chr17_73236991	0.8125
	chr17_67982735	0.0							chr17_73248491	0.875
	chr17_68101661	0.0							chr17_74209878	0.375
	chr17_68248437	0.0							chr17_74776559	0.5625
	chr17_68250275	0.0							chr17_75135958	0.1875
	chr17_73201609	0.0							chr17_75135963	0.3125
	chr17_73209715	0.0							chr17_75225344	0.9375
	chr17_73236548	0.0							chr17_75234761	0.9375
	chr17_73236668	0.0							chr17_75261905	0.5625
	chr17_73236742	0.0							chr17_75266212	0.9375
	chr17_73236991	0.0							chr17_75492713	0.5625
	chr17_73248491	0.0							chr17_75819945	0.9375
	chr17_74209878	0.0							chr17_75847857	0.1875
	chr17_74776559	0.0							chr17_76082996	0.8125
	chr17_75135958	0.0							chr17_76143613	0.5625
	chr17_75135963	0.0							chr17_76265596	0.9375
	chr17_75225344	0.0							chr17_76563205	0.4375
	chr17_75234761	0.0							chr17_76734761	0.6875
	chr17_75261905	0.0							chr17_76737017	0.75
	chr17_75266212	0.0							chr17_76949761	0.625
	chr17_75492713	0.0							chr17_77498623	0.875
	chr17_75819945	0.0							chr17_77499758	0.9375
	chr17_75847800	0.0							chr17_77500260	0.9375
	chr17_75847857	0.0							chr17_77500279	0.9375
	chr17_76082996	0.0							chr17_78974797	0.6875
	chr17_76143613	0.0							chr17_79784892	0.375
	chr17_76265596	0.0							chr17_79786965	0.4375
	chr17_76563205	0.0							chr17_79936458	0.625
	chr17_76734761	0.0							chr17_79936463	0.625
	chr17_76737017	0.0							chr17_79937806	0.875
	chr17_76949761	0.0							chr17_79938962	0.375
	chr17_77498623	0.0							chr17_80104910	0.625
	chr17_77499758	0.0							chr17_80965614	0.9375
	chr17_77500260	0.0							chr17_81030471	0.3125
	chr17_77500279	0.0							chr17_81033275	0.6875
	chr17_78974797	0.0							chr17_81110272	0.625
	chr17_79784892	0.0							chr17_81200421	0.625
	chr17_79786965	0.0							chr17_81510993	0.5
	chr17_79936458	0.0							chr17_81512264	0.3125
	chr17_79936463	0.0							chr17_81512782	0.5625
	chr17_79937806	0.0							chr17_81541374	0.9375
	chr17_79938962	0.0							chr17_81544109	0.6875
	chr17_80104910	0.0							chr17_81557764	0.625
	chr17_80965614	0.0							chr17_81558092	0.625
	chr17_81030471	0.0							chr17_81558836	0.5
	chr17_81033275	0.0							chr17_81558922	0.8125
	chr17_81110272	0.0							chr17_81868758	0.1875
	chr17_81200421	0.0							chr17_82049081	0.5
	chr17_81510993	0.0							chr17_82050516	0.5
	chr17_81512264	0.0							chr17_82602545	0.6875
	chr17_81512782	0.0							chr17_82603448	0.5
	chr17_81541374	0.0							chr17_82615396	0.9375
	chr17_81544109	0.0							chr17_82727550	0.625
	chr17_81557764	0.0							chr17_82750725	0.6875
	chr17_81558092	0.0							chr17_82938057	0.75
	chr17_81558836	0.0							chr17_83085163	0.6875
	chr17_81558922	0.0							chr18_334758	0.9375
	chr17_81868758	0.0							chr18_723395	0.375
	chr17_82049081	0.0							chr18_724612	0.9375
	chr17_82050516	0.0							chr18_2571197	0.9375
	chr17_82602545	0.0							chr18_2571242	0.6875
	chr17_82603448	0.0							chr18_2707621	0.5
	chr17_82615396	0.0							chr18_8387197	0.4375
	chr17_82727550	0.0							chr18_8387221	0.6875
	chr17_82750725	0.0							chr18_9117869	0.8125
	chr17_82938057	0.0							chr18_9400577	0.9375
	chr17_83085163	0.0							chr18_9536251	0.625
	chr18_334758	0.0							chr18_9536317	0.625
	chr18_723395	0.0							chr18_9860509	0.5
	chr18_724612	0.0							chr18_9862144	0.5625
	chr18_2571197	0.0							chr18_10488094	0.25
	chr18_2571242	0.0							chr18_11884671	0.5625
	chr18_2707621	0.0							chr18_12348286	0.6875
	chr18_8387197	0.0							chr18_12431211	0.8125
	chr18_8387221	0.0							chr18_12447283	0.25
	chr18_9117869	0.0							chr18_12448431	0.8125
	chr18_9400577	0.0							chr18_12984145	0.9375
	chr18_9536251	0.0							chr18_13069783	0.625
	chr18_9536317	0.0							chr18_13762012	0.75
	chr18_9860509	0.0							chr18_13763654	0.75
	chr18_9862144	0.0							chr18_13764017	0.4375
	chr18_10488094	0.0							chr18_21573533	0.8125
	chr18_11884671	0.0							chr18_24160914	0.5
	chr18_12348286	0.0							chr18_24165134	0.3125
	chr18_12431211	0.0							chr18_24440579	0.9375
	chr18_12447283	0.0							chr18_26017847	0.9375
	chr18_12448431	0.0							chr18_33748756	0.625
	chr18_12984145	0.0							chr18_35246697	0.4375
	chr18_13069783	0.0							chr18_35248639	0.5
	chr18_13762012	0.0							chr18_35252619	0.75
	chr18_13763654	0.0							chr18_35307969	0.9375
	chr18_13764017	0.0							chr18_35308110	0.125
	chr18_21573533	0.0							chr18_35337680	0.9375
	chr18_24160914	0.0							chr18_36067291	0.8125
	chr18_24165134	0.0							chr18_36126651	0.9375
	chr18_24440579	0.0							chr18_36129282	0.375
	chr18_26017847	0.0							chr18_36175610	0.875
	chr18_33748756	0.0							chr18_37565697	0.3125
	chr18_35246697	0.0							chr18_39800169	0.4375
	chr18_35248639	0.0							chr18_44953165	0.9375
	chr18_35252619	0.0							chr18_48859577	0.625
	chr18_35307969	0.0							chr18_48861518	0.625
	chr18_35308110	0.0							chr18_50269259	0.9375
	chr18_35337680	0.0							chr18_50283981	0.75
	chr18_36067291	0.0							chr18_50382186	0.6875
	chr18_36126651	0.0							chr18_50947383	0.4375
	chr18_36129282	0.0							chr18_53530928	0.625
	chr18_36175610	0.0							chr18_54378271	0.5
	chr18_37565697	0.0							chr18_54378274	0.5
	chr18_39800169	0.0							chr18_55222736	0.5625
	chr18_42057920	0.0							chr18_55222929	0.5625
	chr18_44953165	0.0							chr18_56672587	0.875
	chr18_48859577	0.0							chr18_57029176	0.5
	chr18_48861518	0.0							chr18_58399813	0.5
	chr18_50269259	0.0							chr18_62147091	0.625
	chr18_50283981	0.0							chr18_74520377	0.6875
	chr18_50382186	0.0							chr18_74593163	0.625
	chr18_50947383	0.0							chr18_74596563	0.5625
	chr18_53530928	0.0							chr18_74597161	0.625
	chr18_54378271	0.0							chr18_76968252	0.375
	chr18_54378274	0.0							chr18_79677805	0.8125
	chr18_55222736	0.0							chr18_79677993	0.8125
	chr18_55222929	0.0							chr18_79753721	0.875
	chr18_56672587	0.0							chr18_80158595	0.3125
	chr18_57029176	0.0							chr19_582775	0.75
	chr18_58399813	0.0							chr19_731144	0.5625
	chr18_62147091	0.0							chr19_885818	0.5
	chr18_74520377	0.0							chr19_984533	0.6875
	chr18_74593163	0.0							chr19_984554	0.5
	chr18_74596563	0.0							chr19_1009884	0.625
	chr18_74597161	0.0							chr19_1010692	0.625
	chr18_76968252	0.0							chr19_1014399	0.9375
	chr18_79677805	0.0							chr19_1036553	0.9375
	chr18_79677993	0.0							chr19_1038223	0.6875
	chr18_79753721	0.0							chr19_1038446	0.9375
	chr18_80158595	0.0							chr19_1038872	0.6875
	chr19_582775	0.0							chr19_1088286	0.5
	chr19_731144	0.0							chr19_1095337	0.5
	chr19_885818	0.0							chr19_1106616	0.5
	chr19_984533	0.0							chr19_1228192	0.75
	chr19_984554	0.0							chr19_1257517	0.0625
	chr19_1009884	0.0							chr19_1259080	0.3125
	chr19_1010692	0.0							chr19_1272041	0.6875
	chr19_1014399	0.0							chr19_1272052	0.3125
	chr19_1036553	0.0							chr19_1277276	0.6875
	chr19_1038223	0.0							chr19_1357083	0.6875
	chr19_1038446	0.0							chr19_1360576	0.75
	chr19_1038872	0.0							chr19_1497544	0.4375
	chr19_1088286	0.0							chr19_1577118	0.75
	chr19_1095337	0.0							chr19_1577610	0.9375
	chr19_1106616	0.0							chr19_1619340	0.6875
	chr19_1228192	0.0							chr19_1821638	0.875
	chr19_1257517	0.0							chr19_2072039	0.625
	chr19_1259080	0.0							chr19_2072647	0.625
	chr19_1272041	0.0							chr19_2426830	0.625
	chr19_1272052	0.0							chr19_2433892	0.625
	chr19_1277276	0.0							chr19_2512797	0.8125
	chr19_1357083	0.0							chr19_2853568	0.5
	chr19_1360576	0.0							chr19_2934284	0.6875
	chr19_1497544	0.0							chr19_3053804	0.5625
	chr19_1577118	0.0							chr19_3123171	0.6875
	chr19_1577610	0.0							chr19_3491370	0.5
	chr19_1619340	0.0							chr19_3538656	0.5625
	chr19_1821638	0.0							chr19_3631038	0.9375
	chr19_2072039	0.0							chr19_3631571	0.9375
	chr19_2072647	0.0							chr19_3762700	0.6875
	chr19_2426830	0.0							chr19_3767267	0.625
	chr19_2433892	0.0							chr19_3927178	0.625
	chr19_2512797	0.0							chr19_3927773	0.3125
	chr19_2853568	0.0							chr19_3977488	0.5625
	chr19_2934284	0.0							chr19_3979410	0.5625
	chr19_3053804	0.0							chr19_4039058	0.9375
	chr19_3123171	0.0							chr19_4357558	0.9375
	chr19_3491370	0.0							chr19_4493711	0.5
	chr19_3538656	0.0							chr19_4653226	0.25
	chr19_3631038	0.0							chr19_4655154	0.9375
	chr19_3631571	0.0							chr19_4847701	0.6875
	chr19_3762700	0.0							chr19_4847862	0.625
	chr19_3767267	0.0							chr19_4852094	0.625
	chr19_3927178	0.0							chr19_4859925	0.6875
	chr19_3927773	0.0							chr19_5110783	0.75
	chr19_3977488	0.0							chr19_5152376	0.75
	chr19_3979410	0.0							chr19_5205707	0.9375
	chr19_4039058	0.0							chr19_5206764	0.9375
	chr19_4357558	0.0							chr19_5691456	0.625
	chr19_4493711	0.0							chr19_6379757	0.1875
	chr19_4653226	0.0							chr19_6415432	0.9375
	chr19_4655154	0.0							chr19_6415619	0.3125
	chr19_4847701	0.0							chr19_6494537	0.25
	chr19_4847862	0.0							chr19_6495725	0.5625
	chr19_4852094	0.0							chr19_6731046	0.9375
	chr19_4859925	0.0							chr19_7851734	0.6875
	chr19_5110783	0.0							chr19_7863902	0.9375
	chr19_5152376	0.0							chr19_7924669	0.125
	chr19_5205707	0.0							chr19_7924674	0.3125
	chr19_5206764	0.0							chr19_7924971	0.1875
	chr19_5691456	0.0							chr19_8438690	0.8125
	chr19_6379757	0.0							chr19_8463495	0.9375
	chr19_6415432	0.0							chr19_8486210	0.8125
	chr19_6415619	0.0							chr19_8488746	0.8125
	chr19_6494537	0.0							chr19_8810357	0.9375
	chr19_6495725	0.0							chr19_9381465	0.5625
	chr19_6731046	0.0							chr19_9527547	0.6875
	chr19_7851734	0.0							chr19_10115580	0.5625
	chr19_7863902	0.0							chr19_10156401	0.5
	chr19_7924669	0.0							chr19_10559508	0.5625
	chr19_7924674	0.0							chr19_10627963	0.875
	chr19_7924971	0.0							chr19_10631494	0.875
	chr19_8438690	0.0							chr19_10643724	0.6875
	chr19_8463495	0.0							chr19_10644229	0.8125
	chr19_8486210	0.0							chr19_10653527	0.6875
	chr19_8488746	0.0							chr19_10683954	0.6875
	chr19_8810357	0.0							chr19_10687407	0.1875
	chr19_9381465	0.0							chr19_10690509	0.8125
	chr19_9527547	0.0							chr19_10692116	0.875
	chr19_10115580	0.0							chr19_11131631	0.8125
	chr19_10156401	0.0							chr19_11145996	0.3125
	chr19_10559508	0.0							chr19_11146211	0.8125
	chr19_10627963	0.0							chr19_11146306	0.6875
	chr19_10631494	0.0							chr19_11146826	0.25
	chr19_10643724	0.0							chr19_11165258	0.6875
	chr19_10644229	0.0							chr19_11454516	0.1875
	chr19_10653527	0.0							chr19_11454521	0.125
	chr19_10683954	0.0							chr19_11553253	0.9375
	chr19_10687407	0.0							chr19_13138430	0.5
	chr19_10690509	0.0							chr19_14092984	0.3125
	chr19_10692116	0.0							chr19_14092989	0.3125
	chr19_11131631	0.0							chr19_15116219	0.75
	chr19_11145996	0.0							chr19_15159772	0.625
	chr19_11146211	0.0							chr19_15159994	0.625
	chr19_11146306	0.0							chr19_15160960	0.625
	chr19_11146826	0.0							chr19_15192033	0.6875
	chr19_11165258	0.0							chr19_15423010	0.6875
	chr19_11452782	0.0							chr19_16228904	0.5625
	chr19_11454516	0.0							chr19_16235011	0.5625
	chr19_11454521	0.0							chr19_16355348	0.9375
	chr19_11553253	0.0							chr19_16523139	0.875
	chr19_12734400	0.0							chr19_16879876	0.625
	chr19_13138430	0.0							chr19_16879984	0.625
	chr19_14092984	0.0							chr19_17320166	0.5625
	chr19_14092989	0.0							chr19_17325075	0.5625
	chr19_15116219	0.0							chr19_17517778	0.5
	chr19_15159772	0.0							chr19_17581515	0.9375
	chr19_15159994	0.0							chr19_17998505	0.4375
	chr19_15160960	0.0							chr19_18280264	0.5
	chr19_15192033	0.0							chr19_18280269	0.4375
	chr19_15423010	0.0							chr19_18280361	0.5
	chr19_16228904	0.0							chr19_18307234	0.9375
	chr19_16235011	0.0							chr19_18368012	0.5
	chr19_16355348	0.0							chr19_18575154	0.5
	chr19_16523139	0.0							chr19_18576365	0.5
	chr19_16879876	0.0							chr19_18867128	0.875
	chr19_16879984	0.0							chr19_18878461	0.625
	chr19_17320166	0.0							chr19_19356276	0.875
[truncated: 2,156 more rows]
