# Supplementary material for: A single-cell and spatial atlas of early human olfactory development
Source: Nat Commun. 2026 Apr 17;17:3537. doi: 10.1038/s41467-026-71595-6 (PMC13090377; doi:10.1038/s41467-026-71595-6)
Supplement: Supplementary file 14 — Source Data Supplementary Fig. 2 [file 41467_2026_71595_MOESM14_ESM.xlsx]

## Sheet: Supplementary Figure 2
	Summplementary Figure 2a. Demuxafy assignment statistics per donor (n = 8) across sequencing runs (FN_S1256 and FN_S3478).
	Sample	Status	n
	Doublet_FN_S1256	Doublet	12325
	Doublet_FN_S3478	Doublet	13719
	S1-PCW7	Singlet	7360
	S2-PCW8	Singlet	5172
	S3-PCW10	Singlet	7338
	S4-PCW10.5	Singlet	4446
	S5-PCW10	Singlet	8785
	S6-PCW12	Singlet	6635
	S7-PCW12	Singlet	10796
	S8-PCW12	Singlet	8594
	Unassigned_FN_S1256	Unassigned	1491
	Unassigned_FN_S3478	Unassigned	2580
	Summplementary Figure 2d. Expression of lineage and sex-associated marker genes (HBA1, UTY, XIST) across datasets (PCW7-12, n = 8 samples) defore and after DecontX correction.
	group	marker	pct	assay
	RHBC	HBA1	4.0917005223447	counts
	RHBC	UTY	34.0394660475917	counts
	RHBC	XIST	48.8682530470114	counts
	OHBC	HBA1	2.28898426323318	counts
	OHBC	UTY	26.6094420600859	counts
	OHBC	XIST	63.233190271817	counts
	CycBasal	HBA1	2.52583237657864	counts
	CycBasal	UTY	40.9873708381172	counts
	CycBasal	XIST	58.6681974741675	counts
	GBC	HBA1	8	counts
	GBC	UTY	37.6	counts
	GBC	XIST	57.6	counts
	INP	HBA1	6.37860082304525	counts
	INP	UTY	34.7736625514403	counts
	INP	XIST	61.1111111111111	counts
	iOSN	HBA1	3.70994940978079	counts
	iOSN	UTY	27.4873524451939	counts
	iOSN	XIST	62.3946037099495	counts
	Deut	HBA1	4.94845360824743	counts
	Deut	UTY	40.2061855670103	counts
	Deut	XIST	56.2886597938144	counts
	MCC	HBA1	4.2317173377157	counts
	MCC	UTY	39.1125718981101	counts
	MCC	XIST	52.9170090386193	counts
	MV	HBA1	3.19469559975885	counts
	MV	UTY	35.1115129596144	counts
	MV	XIST	52.2302591922841	counts
	SUS	HBA1	4.41708906589428	counts
	SUS	UTY	32.7299058653148	counts
	SUS	XIST	55.1774076755973	counts
	NP	HBA1	3.03720577069098	counts
	NP	UTY	23.6142748671222	counts
	NP	XIST	61.8830675778286	counts
	GLUT	HBA1	3.67036011080333	counts
	GLUT	UTY	28.8088642659278	counts
	GLUT	XIST	45.9141274238231	counts
	GABA	HBA1	4.35897435897437	counts
	GABA	UTY	35.7692307692307	counts
	GABA	XIST	38.974358974359	counts
	GnRH	HBA1	9.375	counts
	GnRH	UTY	59.375	counts
	GnRH	XIST	40.625	counts
	NOS1	HBA1	2.03389830508475	counts
	NOS1	UTY	47.1186440677966	counts
	NOS1	XIST	32.8813559322034	counts
	NCC	HBA1	2.2	counts
	NCC	UTY	25.6	counts
	NCC	XIST	32.6	counts
	SCP	HBA1	3.63636363636364	counts
	SCP	UTY	37.5757575757576	counts
	SCP	XIST	38.7878787878788	counts
	SC	HBA1	2.95081967213114	counts
	SC	UTY	44.2622950819672	counts
	SC	XIST	53.7704918032787	counts
	OEC	HBA1	3.49075975359344	counts
	OEC	UTY	15.400410677618	counts
	OEC	XIST	44.9691991786448	counts
	Mel	HBA1	3.33333333333333	counts
	Mel	UTY	15.8333333333333	counts
	Mel	XIST	39.5833333333334	counts
	MSC	HBA1	10.0993377483444	counts
	MSC	UTY	7.28476821192054	counts
	MSC	XIST	14.0728476821192	counts
	Mes0	HBA1	4.20268256333829	counts
	Mes0	UTY	29.2995529061104	counts
	Mes0	XIST	46.9746646795823	counts
	Mes1	HBA1	3.45911949685526	counts
	Mes1	UTY	19.7387518142238	counts
	Mes1	XIST	41.872278664731	counts
	Mes2	HBA1	2.32105420784669	counts
	Mes2	UTY	31.5513626834377	counts
	Mes2	XIST	31.3117699910139	counts
	Osteo	HBA1	3.7271170815225	counts
	Osteo	UTY	26.3795601211638	counts
	Osteo	XIST	42.657711049651	counts
	Cartl	HBA1	2.89058767319631	counts
	Cartl	UTY	29.1447682752032	counts
	Cartl	XIST	44.0993788819879	counts
	Peri	HBA1	5.91715976331358	counts
	Peri	UTY	19.8647506339814	counts
	Peri	XIST	44.8858833474217	counts
	EC	HBA1	4.28954423592493	counts
	EC	UTY	30.7927996936039	counts
	EC	XIST	44.6189199540402	counts
	Lymph	HBA1	3.65853658536586	counts
	Lymph	UTY	36.8292682926829	counts
	Lymph	XIST	46.0975609756098	counts
	Sat	HBA1	2.47763248451479	counts
	Sat	UTY	33.5856847900894	counts
	Sat	XIST	41.7756366139025	counts
	SM	HBA1	3.58040201005023	counts
	SM	UTY	43.2788944723618	counts
	SM	XIST	43.9070351758791	counts
	MG	HBA1	5.15695067264577	counts
	MG	UTY	32.6233183856503	counts
	MG	XIST	45.6278026905831	counts
	RHBC	HBA1	2.95995356935583	decontXcounts
	RHBC	UTY	31.3406848520023	decontXcounts
	RHBC	XIST	47.5623911781773	decontXcounts
	OHBC	HBA1	1.00143061516452	decontXcounts
	OHBC	UTY	23.0329041487839	decontXcounts
	OHBC	XIST	62.2317596566524	decontXcounts
	CycBasal	HBA1	1.83696900114811	decontXcounts
	CycBasal	UTY	38.8059701492537	decontXcounts
	CycBasal	XIST	57.5200918484501	decontXcounts
	GBC	HBA1	1.6	decontXcounts
	GBC	UTY	28	decontXcounts
	GBC	XIST	55.2	decontXcounts
	INP	HBA1	3.70370370370369	decontXcounts
	INP	UTY	27.9835390946502	decontXcounts
	INP	XIST	59.0534979423868	decontXcounts
	iOSN	HBA1	2.69814502529511	decontXcounts
	iOSN	UTY	21.079258010118	decontXcounts
	iOSN	XIST	61.2141652613828	decontXcounts
	Deut	HBA1	2.06185567010309	decontXcounts
	Deut	UTY	30.3092783505155	decontXcounts
	Deut	XIST	42.0618556701031	decontXcounts
	MCC	HBA1	2.17748562037799	decontXcounts
	MCC	UTY	34.8808545603945	decontXcounts
	MCC	XIST	45.1930977814296	decontXcounts
	MV	HBA1	2.80289330922246	decontXcounts
	MV	UTY	33.9361060880049	decontXcounts
	MV	XIST	51.9288728149485	decontXcounts
	SUS	HBA1	4.05503258508327	decontXcounts
	SUS	UTY	31.4989138305574	decontXcounts
	SUS	XIST	54.3808834178131	decontXcounts
	NP	HBA1	1.29081245254366	decontXcounts
	NP	UTY	7.21336370539108	decontXcounts
	NP	XIST	53.4548215641609	decontXcounts
	GLUT	HBA1	2.97783933518005	decontXcounts
	GLUT	UTY	22.5761772853187	decontXcounts
	GLUT	XIST	44.3905817174518	decontXcounts
	GABA	HBA1	2.94871794871795	decontXcounts
	GABA	UTY	26.6666666666667	decontXcounts
	GABA	XIST	36.923076923077	decontXcounts
	GnRH	HBA1	6.25	decontXcounts
	GnRH	UTY	37.5	decontXcounts
	GnRH	XIST	37.5	decontXcounts
	NOS1	HBA1	2.03389830508475	decontXcounts
	NOS1	UTY	39.6610169491526	decontXcounts
	NOS1	XIST	30.8474576271186	decontXcounts
	NCC	HBA1	2.00000000000001	decontXcounts
	NCC	UTY	24.6	decontXcounts
	NCC	XIST	31.6	decontXcounts
	SCP	HBA1	3.03030303030303	decontXcounts
	SCP	UTY	36.3636363636364	decontXcounts
	SCP	XIST	38.1818181818182	decontXcounts
	SC	HBA1	2.29508196721312	decontXcounts
	SC	UTY	28.1967213114754	decontXcounts
	SC	XIST	47.5409836065574	decontXcounts
	OEC	HBA1	2.8747433264887	decontXcounts
	OEC	UTY	13.9630390143737	decontXcounts
	OEC	XIST	44.35318275154	decontXcounts
	Mel	HBA1	3.33333333333333	decontXcounts
	Mel	UTY	15	decontXcounts
	Mel	XIST	39.5833333333334	decontXcounts
	MSC	HBA1	9.76821192052981	decontXcounts
	MSC	UTY	6.29139072847682	decontXcounts
	MSC	XIST	13.5761589403974	decontXcounts
	Mes0	HBA1	4.17287630402379	decontXcounts
	Mes0	UTY	29.0909090909092	decontXcounts
	Mes0	XIST	46.8554396423247	decontXcounts
	Mes1	HBA1	3.45911949685526	decontXcounts
	Mes1	UTY	19.7387518142238	decontXcounts
	Mes1	XIST	41.8480890178998	decontXcounts
	Mes2	HBA1	2.30607966457029	decontXcounts
	Mes2	UTY	31.3866427073983	decontXcounts
	Mes2	XIST	31.1769991015279	decontXcounts
	Osteo	HBA1	3.71394705649935	decontXcounts
	Osteo	UTY	26.3137099960491	decontXcounts
	Osteo	XIST	42.6050309495593	decontXcounts
	Cartl	HBA1	2.89058767319631	decontXcounts
	Cartl	UTY	28.9536550406113	decontXcounts
	Cartl	XIST	44.0277114190154	decontXcounts
	Peri	HBA1	5.74809805579039	decontXcounts
	Peri	UTY	18.174133558749	decontXcounts
	Peri	XIST	44.378698224852	decontXcounts
	EC	HBA1	3.56185369590199	decontXcounts
	EC	UTY	27.4607430103407	decontXcounts
	EC	XIST	43.0486403676752	decontXcounts
	Lymph	HBA1	2.92682926829268	decontXcounts
	Lymph	UTY	33.1707317073171	decontXcounts
	Lymph	XIST	44.1463414634146	decontXcounts
	Sat	HBA1	0.688231245698557	decontXcounts
	Sat	UTY	18.5134205092913	decontXcounts
	Sat	XIST	25.2580867171368	decontXcounts
	SM	HBA1	2.32412060301511	decontXcounts
	SM	UTY	40.9547738693467	decontXcounts
	SM	XIST	42.0226130653266	decontXcounts
	MG	HBA1	4.82062780269061	decontXcounts
	MG	UTY	27.6905829596413	decontXcounts
	MG	XIST	43.3856502242153	decontXcounts
	Summplementary Figure 2e
	sample	n_cells	stage
	S1-PCW7	7360	Pre-integration
	S2-PCW8	5172	Pre-integration
	S3-PCW10	7339	Pre-integration
	S4-PCW10.5	4446	Pre-integration
	S5-PCW10	9082	Pre-integration
	S6-PCW12	6636	Pre-integration
	S7-PCW12	10797	Pre-integration
	S8-PCW12	8595	Pre-integration
	S1-PCW7	7221	Post-integration
	S2-PCW8	5087	Post-integration
	S3-PCW10	7191	Post-integration
	S5-PCW10	8929	Post-integration
	S4-PCW10.5	4372	Post-integration
	S6-PCW12	6483	Post-integration
	S7-PCW12	10553	Post-integration
	S8-PCW12	8392	Post-integration
	S1-PCW7	5004	Post sex + erythroid
	S2-PCW8	4012	Post sex + erythroid
	S3-PCW10	5034	Post sex + erythroid
	S5-PCW10	7023	Post sex + erythroid
	S4-PCW10.5	3018	Post sex + erythroid
	S6-PCW12	4619	Post sex + erythroid
	S7-PCW12	7594	Post sex + erythroid
	S8-PCW12	5571	Post sex + erythroid
