# Supplementary material for: A single-cell and spatial atlas of early human olfactory development
Source: Nat Commun. 2026 Apr 17;17:3537. doi: 10.1038/s41467-026-71595-6 (PMC13090377; doi:10.1038/s41467-026-71595-6)
Supplement: Supplementary file 15 — Source Data Supplementary Fig. 3 [file 41467_2026_71595_MOESM15_ESM.xlsx]

## Sheet: Supplementary Figure 3
	Summplementary Figure 3a
	sample	sex_class	fraction
	S1-PCW7	Female-like	0.049023680930619
	S1-PCW7	Male-like	0.645478465586484
	S1-PCW7	Ambiguous	0.305497853482897
	S2-PCW8	Female-like	0.776292510320425
	S2-PCW8	Male-like	0.0125810890505209
	S2-PCW8	Ambiguous	0.211126400629054
	S3-PCW10	Female-like	0.048254762898067
	S3-PCW10	Male-like	0.655958837435684
	S3-PCW10	Ambiguous	0.29578639966625
	S5-PCW10	Female-like	0.771418971889349
	S5-PCW10	Male-like	0.0159032366446411
	S5-PCW10	Ambiguous	0.21267779146601
	S4-PCW10.5	Female-like	0.0514638609332113
	S4-PCW10.5	Male-like	0.645013723696249
	S4-PCW10.5	Ambiguous	0.30352241537054
	S6-PCW12	Female-like	0.0447323769859633
	S6-PCW12	Male-like	0.668671911152244
	S6-PCW12	Ambiguous	0.286595711861792
	S7-PCW12	Female-like	0.696484412015541
	S7-PCW12	Male-like	0.0270065384250924
	S7-PCW12	Ambiguous	0.276509049559367
	S8-PCW12	Female-like	0.0581506196377502
	S8-PCW12	Male-like	0.612368922783603
	S8-PCW12	Ambiguous	0.329480457578646
	Supplementary Figure 3b, 3d (left panel)
	sex_score	sex_call	eryth_sum
	-20.9689156189397	Male-like	0
	-0.273842012705415	Ambiguous	1.55622416702181
	-20.2212454698049	Male-like	1.222365491311
	-1.81785137335365	Male-like	1.74651604059571
	-20.8344496856178	Male-like	2.64003357739936
	-0.497920048080068	Ambiguous	1.72915583349345
	-20.2818400796794	Male-like	3.82439855374762
	-21.8827527731256	Male-like	0
	-20.7885051901378	Male-like	3.62237479356294
	-0.415045032435783	Ambiguous	1.8280804879181
	-21.257410076135	Male-like	0
	-1.30360546955933	Male-like	1.5922226572568
	-19.6054699149809	Male-like	0
	-0.531187302669709	Ambiguous	1.49573242484409
	-21.2781351523449	Male-like	2.04786463839724
	-20.830162386075	Male-like	1.31521134979737
	-21.392625135163	Male-like	1.93476489160847
	-20.3084243080093	Male-like	1.29850775273333
	-20.9949791378583	Male-like	0
	0	Ambiguous	0
	-20.4182087533228	Male-like	0
	-20.7394831784864	Male-like	3.65296396162803
	0	Ambiguous	0
	-20.4921439690781	Male-like	0
	-0.647481128185349	Ambiguous	3.75187270570665
	-1.40563336264147	Male-like	1.42181933228228
	19.6783194539904	Female-like	1.28871485406847
	20.4608240443769	Female-like	0
	-0.509868461325561	Ambiguous	3.1104251736001
	-0.999999478926269	Ambiguous	0
	-1.78804050114981	Male-like	1.14742634227722
	-21.8763893722638	Male-like	0
	-1.92005478111048	Male-like	2.97749660499728
	-0.668324406711941	Ambiguous	3.51080431807028
	0	Ambiguous	3.75424557381951
	-21.0207170223716	Male-like	0
	-21.1422911708281	Male-like	0.921603470764801
	0	Ambiguous	0
	0	Ambiguous	2.80558699977656
	0	Ambiguous	1.46377821376363
	-21.2093660447514	Male-like	0
	-20.1215137679182	Male-like	1.65975777172264
	-20.6820638651262	Male-like	0
	-0.51990503569711	Ambiguous	0
	-21.0006400009317	Male-like	1.52066335423564
	-21.3700744752677	Male-like	0
	-21.795661496091	Male-like	1.36427985160532
	-1.37578376248286	Male-like	1.60433748696844
	-22.2006803818129	Male-like	3.290587888231
	-0.999999477407459	Ambiguous	1.38032419413339
	0	Ambiguous	2.14028678255424
	-21.1958319732376	Male-like	0
	-21.9795914393251	Male-like	1.02131003794068
	-20.4709967610638	Male-like	4.36018606035257
	-20.7769807708215	Male-like	0
	-22.2820492081085	Male-like	3.51995944641735
	-20.8404973292233	Male-like	1.04592864000244
	-19.9375022828092	Male-like	1.00412040650469
	20.4568800662508	Female-like	0
	0	Ambiguous	0
	-20.2538077675578	Male-like	4.28938590238277
	-21.6144037260524	Male-like	1.09515759482557
	-0.573890266559931	Ambiguous	1.00510774142654
	-21.1772959961884	Male-like	0
	0	Ambiguous	0
	-20.1551466168005	Male-like	1.69169931933607
	-21.7488922184744	Male-like	0.912408391623712
	0	Ambiguous	3.32515158297621
	-21.079955671526	Male-like	4.88083574664614
	-21.086143274264	Male-like	3.27108107267348
	-1.86457724493824	Male-like	0
	0	Ambiguous	1.48984912367515
	-1.58496187300751	Male-like	3.0644427919928
	-2.00420193093607	Male-like	0
	-2.48747942562454	Male-like	0
	-21.5690308545559	Male-like	0.539145352342792
	-21.9184609777301	Male-like	0
	-21.7726105167401	Male-like	0
	-22.2999839561096	Male-like	4.35064647585787
	0	Ambiguous	0
	-21.291309297171	Male-like	2.06890505893415
	0	Ambiguous	0
	-20.4732427111221	Male-like	2.02480344377876
	0.495322363928424	Ambiguous	2.71005623628232
	0	Ambiguous	2.20069726419775
	-0.768432679561296	Ambiguous	3.13468919806846
	0.588696837318386	Ambiguous	0
	-21.1502545199967	Male-like	0
	-20.585658962829	Male-like	3.73097178998905
	20.4939252297931	Female-like	0
	-1.54973019207299	Male-like	0
	20.2577118764683	Female-like	1.25365654374918
	-21.4896082547401	Male-like	4.15910809742316
	-21.6178565031291	Male-like	1.06547789229375
	-21.5837149155382	Male-like	0
	-0.760654946777727	Ambiguous	1.20556181246512
	0	Ambiguous	0
	-20.3092853640198	Male-like	2.19722457733622
	-20.8964737757356	Male-like	1.95193426365869
	-2.44125803987757	Male-like	1.04965501064734
	-0.567940988704034	Ambiguous	1.02864328106111
	-20.915448037711	Male-like	0
	0	Ambiguous	1.39406945218458
	-0.919593855199798	Ambiguous	0
	-21.2986274542847	Male-like	0
	-0.999999460118883	Ambiguous	1.33612214308294
	-1.9861228622182	Male-like	1.03468638422899
	-21.7730149494988	Male-like	1.33860797698146
	-21.8733878559647	Male-like	0
	-21.1849965426637	Male-like	0
	20.0210464327646	Female-like	1.06398403797423
	-0.662441706136256	Ambiguous	0
	-22.0280567031013	Male-like	0
	-0.550081065482266	Ambiguous	0
	-21.0389464758112	Male-like	2.52898555812909
	-19.8973777960658	Male-like	0
	-21.9923298729963	Male-like	1.55804594130162
	-20.1418396011596	Male-like	0
	20.4101646340462	Female-like	0
	21.1449250794784	Female-like	1.39979475577479
	-21.6131043608438	Male-like	0
	-21.5518143348523	Male-like	1.26650242824608
	-0.519246620538354	Ambiguous	0
	-20.7706007807528	Male-like	1.78884874323438
	-21.1871638393609	Male-like	0
	-2.14175821305612	Male-like	1.16201080157854
	-22.1152938959396	Male-like	2.02527229935314
	-21.421811174277	Male-like	0
	-20.861151239371	Male-like	1.90472393454897
	-0.818163596278604	Ambiguous	1.11708103740762
	-21.866801825932	Male-like	0
	-21.5705722442112	Male-like	1.8293964807525
	-22.4518313345411	Male-like	2.10501269594762
	-20.3231521505868	Male-like	1.31183155328267
	-1.73931035734667	Male-like	0.677188226887558
	0	Ambiguous	0
	-21.3974439707078	Male-like	0.875375414597078
	-21.4082799190014	Male-like	1.39156744301805
	0	Ambiguous	1.2093427946014
	0	Ambiguous	2.08501772350135
	-2.79885872769148	Male-like	1.7632533346763
	0	Ambiguous	0
	-21.523763626528	Male-like	0
	0	Ambiguous	2.43832881524613
	20.8530776581367	Female-like	0
	-0.164533219584547	Ambiguous	1.06923266812781
	-21.6033176889245	Male-like	1.59300264994819
	-22.2069560119406	Male-like	2.02348823093134
	-20.8863761860167	Male-like	4.13896878312237
	-20.3680755674629	Male-like	1.35332273838156
	-21.2926109621369	Male-like	3.85305914540601
	20.4099289326505	Female-like	2.57339077026443
	-0.999999651633112	Ambiguous	0
	0.519644186962817	Ambiguous	0.951590351901605
	-21.1111283292708	Male-like	1.67070717650911
	-1.80813762131783	Male-like	0.955511445027436
	0	Ambiguous	1.93451159079997
	-21.5393087137095	Male-like	0.772400990139711
	-1.76708761487878	Male-like	1.38636936580772
	-21.6618726300636	Male-like	0
	-22.0407051378297	Male-like	1.25814607856977
	-21.465366473359	Male-like	2.56483625265365
	-21.3834550146021	Male-like	2.22233628836105
	-22.3231993342014	Male-like	0
	0	Ambiguous	0
	-20.9315067658355	Male-like	1.14086426538703
	-21.2069124291939	Male-like	1.11528611944719
	-0.823318884802667	Ambiguous	1.102628358323
	-0.999999264788306	Ambiguous	0.981141860473086
	-20.8248899206955	Male-like	1.03049451053739
	0	Ambiguous	0
	-21.0750704098935	Male-like	2.6181260263678
	-0.197876137528271	Ambiguous	0.993396610650691
	20.9197633269016	Female-like	0
	20.4332721070213	Female-like	0
	-1.98408112729235	Male-like	1.04568921860524
	-21.2414684401977	Male-like	0.690061526392167
	-22.2041426145694	Male-like	0
	-20.3633203809621	Male-like	0
	-21.2492946784965	Male-like	0
	-20.450990928568	Male-like	2.86676044302158
	-22.3147167200726	Male-like	5.79715389276147
	-21.8977722079774	Male-like	1.46416137427285
	0	Ambiguous	2.70112396089181
	-21.464018799898	Male-like	1.18294733321538
	-20.4936705820526	Male-like	1.47641779932178
	-21.8611995981836	Male-like	2.07714078199702
	-22.2543763036483	Male-like	3.42530563417897
	0.256487538418454	Ambiguous	0
	-21.5129677573818	Male-like	1.07593735315205
	-21.588333396749	Male-like	0
	-20.9398474075679	Male-like	2.01150889970042
	-21.0546239384905	Male-like	1.46566270729461
	-1.25105394746672	Male-like	3.49921768589465
	-21.6808416075723	Male-like	1.68094510288776
	-1.58496195783328	Male-like	1.77162979968438
	-21.9761963216745	Male-like	0
	-21.7566753024992	Male-like	1.7770145863773
	-21.7210265600046	Male-like	1.72842448478161
	0	Ambiguous	0
	-20.8025909490204	Male-like	0
	-22.5379539068709	Male-like	2.45253162198779
	-20.0806333686671	Male-like	0
	-21.8090686030265	Male-like	0
	0	Ambiguous	1.26796853262143
	19.5780985789653	Female-like	1.56539654565262
	-21.1843655588688	Male-like	0
	0	Ambiguous	0
	-1.71471767890909	Male-like	1.46465271542378
	-21.0600940375741	Male-like	2.18635066114516
	-20.6118351810021	Male-like	4.15929940564119
	-1.09519129369963	Male-like	1.163068316302
	-21.527024313275	Male-like	3.02189863130726
	-1.58496125359843	Male-like	0
	-1.26735013310839	Male-like	2.73551917295036
	0	Ambiguous	0
	0	Ambiguous	1.90618529968292
	0.476108437007114	Ambiguous	0
	-20.6605958154953	Male-like	0
	0.480886732374216	Ambiguous	0
	0.462783210564409	Ambiguous	0
	-3.0319407569933	Male-like	1.87766381161544
	20.4333924925463	Female-like	0.940126712270923
	-20.7662599000628	Male-like	2.38885361988142
	0	Ambiguous	4.42914417040645
	-1.41942448067532	Male-like	0
	-21.9357704421138	Male-like	1.00291651177343
	-20.9459017814686	Male-like	0
	-1.29934868485883	Male-like	2.74288489120805
	0	Ambiguous	1.04616818088516
	-20.9360343263995	Male-like	0
	0	Ambiguous	1.36384631639314
	-22.0966950640528	Male-like	1.78952879525225
	-1.30252742807365	Male-like	0
	-20.8980077845484	Male-like	2.78677210872859
	-21.3343892738413	Male-like	0
	-0.511739144460033	Ambiguous	0
	-0.453611139509687	Ambiguous	0
	-21.6811451653751	Male-like	5.60194181959546
	0	Ambiguous	0
	-2.55103923173397	Male-like	2.74823801311854
	0	Ambiguous	3.66230974025487
	-1.5098942451282	Male-like	0.939841539832633
	20.4536861408977	Female-like	0
	-22.1540699742036	Male-like	1.10235961639372
	-21.0714645244929	Male-like	1.61522291972944
	0	Ambiguous	1.18044069562251
	0	Ambiguous	0
	-20.6482603768205	Male-like	1.64340826745708
	-21.6646058530573	Male-like	1.89753821071496
	0	Ambiguous	3.75092772818945
	-21.0952718364441	Male-like	5.11909986632799
	-21.1153272760197	Male-like	1.67669013944327
	-20.8214698838251	Male-like	1.30552294977788
	-1.86804501523075	Male-like	0
	21.1084229769382	Female-like	0
	-21.4498620864671	Male-like	0
	-21.8184367822993	Male-like	3.69831426404362
	20.2061866690371	Female-like	1.74130360427001
	-21.5246713817946	Male-like	0
	0.505861761616936	Ambiguous	1.69660274247259
	0	Ambiguous	2.60089561325311
	-22.0008173398514	Male-like	0
	-21.9602085814834	Male-like	0
	-21.8999018130774	Male-like	2.06222136969842
	20.2075655437872	Female-like	1.21082954466379
	-20.7839126056349	Male-like	3.06992372003965
	-20.1237143059129	Male-like	2.2849212979204
	-20.8456176679128	Male-like	0
	-22.113393181067	Male-like	1.2193324171285
	-21.5159581879555	Male-like	0.57151645444056
	-22.3031865392167	Male-like	1.18546586078629
	-21.2994219225987	Male-like	0
	-2.24503956531495	Male-like	1.17083809445004
	0	Ambiguous	0
	0	Ambiguous	1.42612915124665
	-0.999999457948479	Ambiguous	0
	0	Ambiguous	0
	-21.1598560852527	Male-like	0
	20.719438464231	Female-like	0
	0	Ambiguous	0
	-21.1659348905474	Male-like	2.35277882971183
	-1.58496188587665	Male-like	1.56429189394366
	-21.4311069271768	Male-like	2.82752121258475
	-22.2629108235799	Male-like	0
	0	Ambiguous	1.92394980709506
	20.2784816555444	Female-like	1.27183538387176
	-1.76732057959491	Male-like	0
	-0.434605955701242	Ambiguous	1.69896325515062
	0	Ambiguous	4.50501253074849
	-20.9997777113764	Male-like	0
	-21.6638913881869	Male-like	3.32262248669219
	-20.6087040369821	Male-like	1.59896079460985
	-20.8207638488319	Male-like	0
	-22.013633835556	Male-like	2.22803109050287
	-20.2089460527739	Male-like	4.16800239549563
	-0.943957182727819	Ambiguous	0
	-20.6922017200593	Male-like	1.16976482846486
	-21.8967083929728	Male-like	2.96962356485364
	-22.2350091684041	Male-like	1.0972807305486
	-21.8356268594874	Male-like	0.949448449728581
	0	Ambiguous	0.868252497324157
	-21.5808346576476	Male-like	0
	-21.3658584794154	Male-like	1.09608535555065
	-0.522841083703546	Ambiguous	0
	-20.8786412476006	Male-like	0
	20.0469382800428	Female-like	2.67422818643712
	20.3926256591887	Female-like	2.75309814582004
	-21.8696300662297	Male-like	1.73602367977076
	-21.2680491407346	Male-like	0.818645762662845
	-2.66059070857091	Male-like	2.38624770483278
	-21.3567863275048	Male-like	0
	-20.6264790835176	Male-like	0
	20.3692107545779	Female-like	1.35438802258633
	-21.223269927896	Male-like	4.52710660835434
	0	Ambiguous	0
	-21.3363083656797	Male-like	0
	-0.889547018923051	Ambiguous	2.76198574799414
	-0.784106904526338	Ambiguous	0
	-1.58496172784211	Male-like	1.24443298395504
	0	Ambiguous	5.07343788985451
	-21.731897496785	Male-like	0
	-19.7398131427208	Male-like	1.75107748660887
	20.5770792335541	Female-like	3.71122606414274
	20.5202245485685	Female-like	0
	-20.4615651455996	Male-like	0
	-2.57064776776371	Male-like	2.60644374870368
	-21.5547925241242	Male-like	4.35006435671163
	-22.2274734765974	Male-like	3.27374536673659
	-21.7370964244811	Male-like	2.33037954238639
	-21.1841495479489	Male-like	0
	-21.0113834539828	Male-like	1.03667880338413
	-1.65265076101429	Male-like	0
	-20.1653688183977	Male-like	0
	-20.659101204077	Male-like	0
	-21.6199692466437	Male-like	2.35433724805123
	0	Ambiguous	0
	-21.5838401413707	Male-like	17.8713908444111
	-20.7164724647667	Male-like	1.31730881110792
	-0.999999285456515	Ambiguous	0
	0	Ambiguous	0
	-1.77684545991719	Male-like	0
	-2.74992407085712	Male-like	2.93157127990727
	-19.7306934495307	Male-like	0.87002165892659
	-20.030521418304	Male-like	2.64719904842556
	-20.5249340501966	Male-like	1.5087612460887
	0	Ambiguous	1.09555499531238
	-2.71029821507902	Male-like	0
	-19.9856655532485	Male-like	0
	-1.27403062630499	Male-like	0
	-21.163468502625	Male-like	2.34876002448039
	20.4667671513823	Female-like	0
	-21.852310891135	Male-like	0.94654430484636
	-21.3324044714061	Male-like	0
	-21.1879963660889	Male-like	1.45319655312902
	-22.0868702913464	Male-like	2.38778918082215
	-21.324520596986	Male-like	0.956497152352196
	-21.3548492816072	Male-like	2.68194597203323
	-21.334985745326	Male-like	1.32263650934791
	-21.7095940589524	Male-like	0
	-22.12182488934	Male-like	0
	-20.7058824467887	Male-like	4.01914885763059
	-20.3824643850099	Male-like	1.3668877384202
	-20.5323019451708	Male-like	0
	-0.999999534118857	Ambiguous	3.09670044090852
	-20.7577028519901	Male-like	0
	-20.1120248188654	Male-like	0
	0	Ambiguous	0
	-21.0689653574137	Male-like	0
	-20.8186489333182	Male-like	4.31007436063202
	-2.40014350379699	Male-like	0
	-0.999999323933449	Ambiguous	0
	-21.1955287630547	Male-like	0
	-20.6980860707204	Male-like	1.7011574241077
	-21.7898627000383	Male-like	0.677808107888542
	-0.999999524939491	Ambiguous	2.095576271189
	-21.2402588382267	Male-like	0
	20.4906195338609	Female-like	1.9729785790088
	-1.58496177798575	Male-like	0
	0	Ambiguous	0
	-22.561954858437	Male-like	0
	-1.45209881047568	Male-like	0.890720516111786
	-1.58496177776328	Male-like	1.33036273056308
	-21.3223715668464	Male-like	0
	-1.43344895391163	Male-like	0
	-21.7739529599686	Male-like	1.79301056409911
	0	Ambiguous	2.33658009824673
	0.4445878165799	Ambiguous	0
	0	Ambiguous	3.45332429014151
	-20.5291379724237	Male-like	0
	0	Ambiguous	0
	-21.0506061353805	Male-like	0.858500295260349
	-21.3914038819819	Male-like	1.11805017129161
	-22.0044419551014	Male-like	0
	0	Ambiguous	1.97242949798354
	-20.0606169807279	Male-like	1.09357115302542
	20.413469777618	Female-like	2.79316379023412
	-20.0891620348866	Male-like	1.62957827162262
	-1.8560432068188	Male-like	0.932211374939665
	-1.39868926532993	Male-like	2.70577601625595
	-20.3979746570716	Male-like	2.76332460406932
	-2.44587954120931	Male-like	1.61151379787222
	-1.45724527258636	Male-like	1.48837271033465
	0	Ambiguous	0
	-21.0543637801721	Male-like	1.08884194424419
	-1.27869156194441	Male-like	1.27220504753841
	-0.351097339356778	Ambiguous	7.42775223652859
	0	Ambiguous	0
	0	Ambiguous	1.35013839524114
	0	Ambiguous	0
	-20.9690887712777	Male-like	0
	-22.4676023476386	Male-like	2.60916273544216
	-20.7556575293823	Male-like	0.964864281724534
	-20.1663198197347	Male-like	0
	-21.574126337899	Male-like	1.02473330981504
	-21.7012640455819	Male-like	0
	-1.04952031270748	Male-like	1.80628084315738
	-0.525291303789685	Ambiguous	0
	-20.9599870449281	Male-like	0
	-2.09881926829166	Male-like	1.87986148076281
	-2.34664304849411	Male-like	1.68279761509209
	-21.9650306244217	Male-like	0
	0.174645009705712	Ambiguous	0
	0	Ambiguous	2.67224428616588
	-21.9214912729424	Male-like	2.22741554961536
	-21.5960027608916	Male-like	0.901229806744006
	-22.4487142413271	Male-like	0
	-21.9353554097207	Male-like	0
	-20.1716596778406	Male-like	2.36213249074811
	0.405690866375621	Ambiguous	1.89361497818834
	-21.5109550370838	Male-like	0
	0	Ambiguous	0
	-0.703331864331924	Ambiguous	1.48931698119315
	-21.1800638179225	Male-like	1.89792619438474
	-2.26238178645809	Male-like	0.551644673857914
	-21.1536254618295	Male-like	0
	20.9471176619549	Female-like	1.45289327865391
	-0.450561369725408	Ambiguous	0
	-20.4024130498137	Male-like	1.38591947826639
	-19.9600651176322	Male-like	3.5541649057569
	-21.6796521262576	Male-like	1.9022824180436
	-1.53965176020501	Male-like	1.6685132825421
	-20.3749041382659	Male-like	1.35974347987893
	-0.63438393949387	Ambiguous	1.58591385794852
	-21.1504929353346	Male-like	0.927474899025573
	-21.6935487174285	Male-like	2.50445502472641
	0	Ambiguous	2.25202252571245
	-21.8246942109363	Male-like	2.38331032381738
	20.3270830644809	Female-like	0
	-0.999999473448044	Ambiguous	1.36994481994059
	0	Ambiguous	0
	-2.23519889805979	Male-like	0.812332670568813
	-21.5773544308953	Male-like	0
	0	Ambiguous	4.55352526759427
	-1.47666539033859	Male-like	0
	20.8242993656637	Female-like	0
	-22.3400401651273	Male-like	1.21849288821875
	0	Ambiguous	1.57788018942104
	-21.614477141931	Male-like	0
	-1.90824883175242	Male-like	2.48231340601911
	0	Ambiguous	1.17206736856567
	-1.15067618819839	Male-like	2.09955139633131
	-21.8786836575108	Male-like	0
	-21.3309485165346	Male-like	0
	0.683941554032616	Ambiguous	1.56339595037547
	-1.99999935902877	Male-like	3.376191720773
	20.3742193901463	Female-like	0
	-1.52053089558607	Male-like	0.900795680052388
	0.514167547117834	Ambiguous	0
	-1.451581317871	Male-like	0
	0	Ambiguous	1.56160773930319
	-2.1338502009915	Male-like	3.47523465889872
	-21.4184343858233	Male-like	1.63037958194795
	-21.7193463307919	Male-like	1.27964975003172
	-21.5914199630901	Male-like	0
	0	Ambiguous	1.4930514166897
	-21.5257747440741	Male-like	2.01285492688632
	-1.23469311248661	Male-like	3.97008361246628
	-3.15601298684592	Male-like	0
	-2.95873964844418	Male-like	0
	0	Ambiguous	1.62464979246266
	-20.3183662267305	Male-like	0
	-20.965768054129	Male-like	2.04797595982601
	0	Ambiguous	1.24920297897551
	-22.1920696459616	Male-like	1.3077938606531
	0.526559535926612	Ambiguous	0
	-21.0619949556224	Male-like	0.866091668246562
	-20.873396368879	Male-like	1.92095942789972
	0	Ambiguous	1.56939221091629
	-21.0316073096009	Male-like	0
	-21.2450201668293	Male-like	3.72803012437596
	0	Ambiguous	3.16679036499225
	-22.0941585540977	Male-like	1.20083198862238
	-20.2883752865647	Male-like	1.28058728507045
	-20.9969812477809	Male-like	0
	-20.8859342144506	Male-like	1.09225296675982
	-20.0471104647807	Male-like	0
	-21.3807269798179	Male-like	1.75442353071454
	0	Ambiguous	0
	-21.3443982254313	Male-like	1.29928298413026
	-0.6050241229919	Ambiguous	0
	-2.14817671476841	Male-like	2.48255139788409
	-21.3092848088312	Male-like	0
	-20.3293824456678	Male-like	0
	-21.6712740431465	Male-like	2.74016818706759
	-21.6796653376135	Male-like	0
	0	Ambiguous	1.79510060163789
	-21.0289272837033	Male-like	4.27925022050799
	-21.407965597184	Male-like	0
	-20.1006288038123	Male-like	0
	0	Ambiguous	0
	-21.8541599107701	Male-like	0
	0	Ambiguous	1.70593547338393
	-21.1523221470523	Male-like	2.85433659081651
	-0.999999289067797	Ambiguous	0
	-2.5499289952268	Male-like	1.61494718669684
	0	Ambiguous	1.5390845677113
	-19.9447663534965	Male-like	0
	0	Ambiguous	3.04800937363582
	0	Ambiguous	0
	0	Ambiguous	1.57727025484293
	0	Ambiguous	2.3215222940138
	0	Ambiguous	0
	-1.25423098972849	Male-like	1.48745800410619
	-0.990978349896554	Ambiguous	0
	-21.3236136510651	Male-like	0
	0	Ambiguous	0
	-20.7902117963893	Male-like	0
	0	Ambiguous	0
	0	Ambiguous	1.83823143450616
	-21.7709351076592	Male-like	3.57852767057982
	0	Ambiguous	0
	-21.9078959351859	Male-like	13.3656619575469
	20.3218448848348	Female-like	1.31064340402733
	-2.26300307014753	Male-like	4.21881645291116
	-1.01527191280862	Male-like	3.69650364755119
	-20.3873024427817	Male-like	1.37147927533475
	-20.4473264070159	Male-like	0
	-21.0614001704598	Male-like	1.78397940412332
	20.7264473087299	Female-like	0
	-0.542787594340701	Ambiguous	0
	-22.1700937768391	Male-like	1.79416104331383
	-20.3000631064955	Male-like	0
	-22.5307774920721	Male-like	1.66146681556613
	-1.39579961253049	Male-like	1.7217287975777
	0.596722538102787	Ambiguous	2.75582092554789
	-2.36163886302358	Male-like	2.31710217288021
	-19.9679476380096	Male-like	0
	-0.417642864599383	Ambiguous	5.4309950184272
	-2.17426014466872	Male-like	0
	-21.9195086266225	Male-like	1.94289567524533
	0	Ambiguous	2.20976673502747
	-22.2759707333844	Male-like	2.2957335756452
	-20.3737631257972	Male-like	1.35866849729655
	-0.89390230529124	Ambiguous	0
	-20.3594857499789	Male-like	2.69057795718894
	-21.5868799986101	Male-like	0
	-21.2252681044395	Male-like	0
	-20.5325660388213	Male-like	0
	20.6923561238559	Female-like	1.16991801825496
	-0.999999306698424	Ambiguous	1.04045198407971
	-21.844733743828	Male-like	1.25544801441174
	0	Ambiguous	1.33302966610564
	-21.7794797088389	Male-like	8.9972602500074
	-2.16813872775201	Male-like	0
	-21.8373742577318	Male-like	0
	-21.2211408898493	Male-like	0.842225454318861
	0.518073834776647	Ambiguous	0
	0.541128388450243	Ambiguous	0
	-21.4262088799554	Male-like	1.26908361918043
	-22.50491333955	Male-like	2.53081072382109
	-21.1285608942685	Male-like	0.909652518562346
	-0.999999331866522	Ambiguous	0
	-21.3354943635051	Male-like	0
	20.0538448557335	Female-like	4.86258015891444
	-20.9005061266332	Male-like	1.39635305814245
	-1.4462612027057	Male-like	0.785480132852188
	-0.873831117274807	Ambiguous	1.56436599933594
	-21.580655983786	Male-like	0
	-1.30755424044596	Male-like	1.05695024515647
	-22.1834996367707	Male-like	0.95149276749614
	-21.2955857384311	Male-like	1.28700406348855
	-0.504025641369137	Ambiguous	1.31163335797712
	-22.215998775322	Male-like	1.26339964055808
	0	Ambiguous	1.41493905331401
	-19.9920676455029	Male-like	1.0428254467888
	-0.177669154069309	Ambiguous	4.45550975101098
	20.1249998355711	Female-like	1.14347910596088
	-21.6531987109128	Male-like	1.37038283208645
	-20.2843653971799	Male-like	0
	-21.9011592574008	Male-like	0
	-20.9827112247831	Male-like	1.49761590131156
	20.915448037711	Female-like	1.41423171144403
	-1.28786838055672	Male-like	0
	-2.48669594388675	Male-like	0.592663498894529
	-21.332855770848	Male-like	0
	-22.578636405791	Male-like	1.08208948949196
	-2.3733935044411	Male-like	1.50657116365468
	0	Ambiguous	0
	0	Ambiguous	2.35882780460746
	0	Ambiguous	0
	-20.7250290289465	Male-like	2.00436543897901
	-20.8834298640025	Male-like	1.93436567408032
	-21.3207592593553	Male-like	0
	-21.401645137804	Male-like	3.11254461788629
	0	Ambiguous	0
	-21.5035478985739	Male-like	0
	-1.0370559194621	Male-like	3.13958314936611
	0	Ambiguous	1.78967916891468
	-21.8161040291548	Male-like	2.89105501903489
	-21.2312260846872	Male-like	5.43044598170265
	0	Ambiguous	1.62105844345712
	0	Ambiguous	10.208931390561
	20.8349869896559	Female-like	6.22447062816906
	-21.4210545139715	Male-like	0
	-20.55175731714	Male-like	2.11648862170071
	-20.9414578498411	Male-like	1.44590657609156
	20.1822198655536	Female-like	4.09732526173008
	-20.4439173174489	Male-like	0
	20.6407501817196	Female-like	5.49519987261292
	-1.7684585889405	Male-like	2.73857681199632
	20.7962092181951	Female-like	0
	-21.740700191161	Male-like	3.50431195573782
	-21.9783723684281	Male-like	0
	-1.72744535347773	Male-like	1.57050551618111
	-21.7571788252812	Male-like	0.794550111923531
	-0.999999076032152	Ambiguous	0
	-21.463419628214	Male-like	0
	-1.32999253105475	Male-like	0.749208256728288
	-20.9264737398607	Male-like	0
	-21.840147517187	Male-like	1.9799246483977
	-1.27534723160134	Male-like	0
	0.505472738023148	Ambiguous	2.60908692479383
	-2.41960297388925	Male-like	2.28045772697574
	0	Ambiguous	3.09845140186012
	-20.5881632479127	Male-like	3.15271282477653
	0	Ambiguous	0
	-20.7592889257366	Male-like	7.70409729872567
	-20.645454041233	Male-like	0
	-1.2928276753611	Male-like	0
	-21.2807889445589	Male-like	3.09021477582613
	-20.0244218882128	Male-like	0
	-0.397047214510784	Ambiguous	1.32364725846692
	-1.44112978927328	Male-like	2.38965326516109
	-20.3907711963626	Male-like	0
	-20.6299555285595	Male-like	6.49075396033068
	-21.9057184186757	Male-like	0
	-20.444341873867	Male-like	0
	-1.28946095946991	Male-like	0
	20.5533725617782	Female-like	1.53879714164537
	-21.7823215456253	Male-like	0.936999985820935
	0	Ambiguous	0
	0	Ambiguous	0
	-21.6729535584489	Male-like	0.95472445007769
	-20.9271673973687	Male-like	0
	0	Ambiguous	3.06046662811855
	0.705679209195858	Ambiguous	1.48060079609995
	0	Ambiguous	4.04660840027408
	20.2232414995916	Female-like	1.22405785766367
	0.472588950187852	Ambiguous	2.04650706172559
	-21.3591776629848	Male-like	1.09041335355623
	0	Ambiguous	0
	-1.53147606969917	Male-like	0
	-21.0027995325233	Male-like	1.02748992809504
	-21.5425731689915	Male-like	0
	20.1174899847904	Female-like	1.1375422634662
	-21.9329741862106	Male-like	0
	-21.1435555566832	Male-like	4.63312743526651
	0	Ambiguous	2.24671921494091
	-20.4870709461916	Male-like	1.46967931789398
	-0.322679655844256	Ambiguous	1.96061684285953
	-22.4669909753234	Male-like	0
	0	Ambiguous	0
	-1.41297461517881	Male-like	1.40522645690692
	-20.0261131346367	Male-like	0
	-0.714417437967328	Ambiguous	0.763177721047326
	-21.7625436863022	Male-like	0.793686302764296
	0	Ambiguous	1.71223383442917
	-20.254218102818	Male-like	0
	-21.8798730291103	Male-like	2.92806725594303
	-0.732712811661291	Ambiguous	1.38389915039394
	-20.8024179017508	Male-like	2.95600999515198
	-20.8744169765402	Male-like	0
	-20.6543333421803	Male-like	0
	-21.2154757215364	Male-like	1.75048145574537
	-21.6881519576913	Male-like	1.97083301450523
	-21.9718182800162	Male-like	0
	-0.524123747978539	Ambiguous	2.91384256523406
	-0.999999381806381	Ambiguous	2.33372533847226
	-22.1884073653827	Male-like	0
	-1.31149666643132	Male-like	2.0605254217338
	0	Ambiguous	0
	-21.4265409223703	Male-like	0.898372790323619
	-21.0193196131534	Male-like	0
	-21.8148745217875	Male-like	1.28378658392406
	20.9049433173928	Female-like	4.5472281854607
	-1.81378820511104	Male-like	1.81382873007525
	0	Ambiguous	2.62140981280168
	-20.6756659328808	Male-like	0
	-20.5889993615795	Male-like	0
	0	Ambiguous	0
	-21.0602773299565	Male-like	1.83579106372548
	-21.4861361169394	Male-like	1.93959397920102
	-21.1098974987296	Male-like	1.14845463142234
	0	Ambiguous	0
	-22.193991569256	Male-like	0
	-1.36845651439677	Male-like	2.92097010039132
	-21.2387886480243	Male-like	1.53165274644865
	-20.9690887712777	Male-like	4.10539062267303
	-0.999999598438956	Ambiguous	1.79635756285368
	-20.7695972921136	Male-like	1.78760491402091
	-1.02148250726831	Male-like	2.79591348490125
	-21.2674262362006	Male-like	0
	-21.2182572549508	Male-like	0
	21.3144653136838	Female-like	0
	-2.02050218863654	Male-like	0.617920419214172
	0	Ambiguous	1.66547124153566
	-2.07844730525459	Male-like	1.86674245118617
	-21.0205402427565	Male-like	0
	0	Ambiguous	1.02450431651439
	-21.3324022328534	Male-like	1.06797786518987
	0	Ambiguous	1.49011536301151
	-21.4390887870332	Male-like	2.01066810647351
	-20.646338459599	Male-like	0
	-0.593153080832089	Ambiguous	0.931744724191631
	-21.6196423587235	Male-like	0
	-0.999999237060831	Ambiguous	0
	-20.2127014219522	Male-like	0
	0.531422239803115	Ambiguous	0
	-20.8017260297567	Male-like	2.95407136946037
	-1.03431905036047	Male-like	1.09436374271302
	-21.1449759600102	Male-like	0.92352124636535
	0.51177792727525	Ambiguous	0
	-21.7400252227968	Male-like	1.4660807111218
	-3.12972630691575	Male-like	0
	20.2560664251819	Female-like	0
	-21.9529135869862	Male-like	3.11254461788629
	0	Ambiguous	0
	-1.51876838703924	Male-like	0
	-20.5045899548766	Male-like	0
	-21.5308766446604	Male-like	0.985962250527596
	-20.5144968085441	Male-like	1.49788542652835
	-21.6181259403144	Male-like	0
	-0.470727225277802	Ambiguous	2.38554740653712
	-21.3584034765723	Male-like	0
	-2.12245669435462	Male-like	1.15615777431471
	-21.5373518343462	Male-like	1.09821244859881
	-0.999999641339987	Ambiguous	0
	-2.16077838875371	Male-like	3.15393099909741
	-22.1460721486935	Male-like	0
	-21.4332419590304	Male-like	0
	-21.8852949579008	Male-like	2.36512353870459
	-21.918662238615	Male-like	0
	20.4737424485245	Female-like	0
	-21.0060490903904	Male-like	0
	-0.999999499656141	Ambiguous	3.4506920964994
	0	Ambiguous	0
	-1.51376240490345	Male-like	0
	-21.0711097767465	Male-like	0
	-20.3090700386477	Male-like	0
	0	Ambiguous	1.67633674883342
	0	Ambiguous	2.96382741544433
	-21.7897711289478	Male-like	2.4170371724483
	-0.925157704729278	Ambiguous	2.12187376378154
	-21.4380490015822	Male-like	0
	-0.523297336008655	Ambiguous	0
	-0.211905470498643	Ambiguous	1.20720246380669
	-20.5357403393597	Male-like	1.52010483234034
	-0.758296472136839	Ambiguous	1.81677455236437
	0.165711867421048	Ambiguous	0
	-21.8936675175117	Male-like	0.975856592342348
	-20.2945229859782	Male-like	1.8304949732744
	0	Ambiguous	1.22609565110309
	-20.7420789727204	Male-like	0
	-22.3417698448839	Male-like	0
	-21.2006868251089	Male-like	1.20507058901348
	0	Ambiguous	1.76920366368494
	-21.8743604139126	Male-like	1.08187632382112
	-21.5870490243967	Male-like	1.57513992864223
	-21.8507216772486	Male-like	0
	-21.5436687112535	Male-like	1.25850680967462
	-21.363319846183	Male-like	2.69773893351605
	-20.4939252297931	Male-like	1.47667842258816
	0	Ambiguous	1.41564721758502
	0	Ambiguous	1.54138858559963
	0	Ambiguous	2.08684131263477
	-20.433753728917	Male-like	2.83271241174009
	0	Ambiguous	0
	-21.2339707688469	Male-like	0
	-0.54690284323358	Ambiguous	0.829930424883444
	0	Ambiguous	3.55955468033652
	-21.0543637801721	Male-like	0
	0	Ambiguous	0
	0.583283658433964	Ambiguous	0.968802835280153
	-2.87039443983219	Male-like	2.28696886553201
	-22.1424640963204	Male-like	1.93375947317391
	-0.600391838426465	Ambiguous	0
	-1.31465588262762	Male-like	1.00929977993504
	-20.9261436168018	Male-like	1.44116648765209
	-21.2160982431886	Male-like	2.43602524057995
	-1.91796563035999	Male-like	1.08144504750961
	-20.1940444208796	Male-like	0
	-20.9939798308068	Male-like	0
	-20.534681175381	Male-like	1.51898924628139
	-21.5075571498883	Male-like	0.965669377314345
	-0.772598383471457	Ambiguous	1.25258442576069
	-0.920539645699759	Ambiguous	0
	-0.548964446328441	Ambiguous	0
	-20.0269596407512	Male-like	3.70972442308288
	-1.38377189968734	Male-like	1.25604012490303
	-3.30324248221629	Male-like	1.2022148721798
	-1.27274741618559	Male-like	3.74284301298824
	-1.24319554612953	Male-like	3.19351890834866
	-0.999999531401694	Ambiguous	3.07874424317588
	-21.2108163907582	Male-like	1.56175852053066
	-20.8890203551939	Male-like	0
	0.445569085122999	Ambiguous	0
	-0.947790996887799	Ambiguous	0
	0	Ambiguous	0
	-21.5157038834889	Male-like	0.932725269551426
	0	Ambiguous	0
	-22.1367541278241	Male-like	0
	-20.8767646110001	Male-like	3.63884098740667
	21.3114120630354	Female-like	1.4168293233109
	19.8487874787389	Female-like	3.77693873298116
	0	Ambiguous	0
	20.3797092382535	Female-like	1.92071077082071
	-21.8771392546928	Male-like	3.29480128077409
	-21.9468337807233	Male-like	1.25553192616852
	-0.999999352418769	Ambiguous	1.1139097306069
	20.6386991067187	Female-like	0
	-20.7203912626308	Male-like	1.19807855850005
	-0.54954420173694	Ambiguous	3.20297116848721
	-21.9866073812705	Male-like	1.59123196248657
	0	Ambiguous	2.06914135717566
	0	Ambiguous	0
	-20.4873240268375	Male-like	2.04095063582957
	-21.3767316704295	Male-like	0
	-21.6305591170051	Male-like	1.24297745931499
	-1.46109010171762	Male-like	0
	-1.01336084231786	Male-like	0
	-2.66052499072885	Male-like	2.15963769464328
	-21.7481081060143	Male-like	0
	0	Ambiguous	1.184205104975
	-21.2001655312021	Male-like	0.963859941847694
	0.49933007582066	Ambiguous	1.33488318390773
	-21.3177146176048	Male-like	3.92069114488817
	-21.8618896044522	Male-like	0
	-21.5563398737775	Male-like	0
	-20.980436708777	Male-like	1.03445252946707
	-0.527505283008996	Ambiguous	1.47537638654094
	-21.9212483836059	Male-like	0
	0	Ambiguous	1.24813942289712
	-22.2354841072034	Male-like	0
	0	Ambiguous	0
	-22.0306370669998	Male-like	0.807748980044712
	-21.4915333619467	Male-like	0
	19.7827892775533	Female-like	0.90201236079608
	-1.28392363597184	Male-like	1.23036561568234
	-1.57553843117268	Male-like	0
	-1.24742051493542	Male-like	1.55391495099894
	0	Ambiguous	2.66811734124131
	-21.9788283734285	Male-like	2.36842359164067
	-21.1205326854335	Male-like	0.906210599086756
	-22.2029325924196	Male-like	0
	-20.5323019451708	Male-like	2.09339073934587
	-21.442506999924	Male-like	0
	-21.5654734860698	Male-like	3.10351786770396
	-21.8659953498627	Male-like	0.954527919007657
	-21.1795940613013	Male-like	1.3205931141718
	-20.5458559887235	Male-like	4.59240213541147
	0.433393441133368	Ambiguous	0
	-20.1277592315427	Male-like	1.66564512701192
	-22.1105416980555	Male-like	1.87655600588813
	-21.4125870102345	Male-like	0
	-21.3280136910729	Male-like	0
	-1.58496186881759	Male-like	1.52206179063153
	-20.7448446412716	Male-like	0
	-21.2506918138569	Male-like	0
	-21.4667377874434	Male-like	0.98834464154807
	-20.4918844363743	Male-like	0.737295516301727
	-1.46070471718887	Male-like	2.28434005966231
	-21.5560031209275	Male-like	1.11556184698188
	-21.5707587656988	Male-like	1.05548235836034
	-21.2162697661962	Male-like	0
	-21.4431876825641	Male-like	2.85129756235137
	0.305143929114605	Ambiguous	1.91043231707176
	-21.9445368086204	Male-like	0
	-21.4325495631903	Male-like	0
	-20.9315614064592	Male-like	0
	-20.999495818737	Male-like	0
	-21.3427230805865	Male-like	0
	-21.7996743184943	Male-like	0
	-21.5954317390837	Male-like	0
	-1.50659259542371	Male-like	1.90454809072255
	0	Ambiguous	0
	-21.3884569597989	Male-like	1.37257774198591
	-21.1927910616384	Male-like	3.39123344494158
	-20.017344210712	Male-like	1.06125715610402
	-20.3914662551866	Male-like	0
	-20.524671859987	Male-like	1.55248962320085
	0	Ambiguous	0
	-21.9963057114739	Male-like	0
	-1.58496154632259	Male-like	0
	-1.35509503762184	Male-like	0.770213496048653
	-20.1321876387929	Male-like	0
	-21.3193130177523	Male-like	25.8761586024371
	-0.380576725047881	Ambiguous	0
	-21.7021320702507	Male-like	0
	-0.999999503595641	Ambiguous	3.47509968546107
	-0.564074353639989	Ambiguous	0
	-20.2111187366205	Male-like	1.21381535711746
	0	Ambiguous	0
	-21.3949476021792	Male-like	1.3787668428104
	20.9670118403289	Female-like	0
	20.5674770419525	Female-like	2.13533771034448
	-20.8987757681306	Male-like	1.95505129584018
	-21.522463825681	Male-like	0
	-20.7099610802494	Male-like	3.43043533126517
	-1.65886417750354	Male-like	2.26562616950779
	20.7497445926337	Female-like	3.52634885566432
	0	Ambiguous	0
	-1.5849616157042	Male-like	1.93063835903269
	-21.1069511435713	Male-like	0
	-0.999999336157819	Ambiguous	1.08662426471621
	-21.1803214858847	Male-like	1.44814372283222
	-21.1841495479489	Male-like	0
	-21.4507795478391	Male-like	1.17083809445004
	-0.999999234420685	Ambiguous	0.942223662984635
	-1.41808132983649	Male-like	0
	-0.999999215898637	Ambiguous	0.919966431231192
	0	Ambiguous	3.05306304747684
	-20.925436685797	Male-like	0
	-20.5693903911852	Male-like	3.11195434444315
	-1.2775027584221	Male-like	1.2819024525508
	-21.358770311471	Male-like	2.907928863943
	0	Ambiguous	0
	-20.4837863289648	Male-like	1.46633706879343
	-21.8290622935531	Male-like	1.4030247893791
	-21.1004481464727	Male-like	1.12418458327894
	-20.8871975620515	Male-like	0
	0	Ambiguous	0
	-20.6943655679648	Male-like	1.69677603342272
	0	Ambiguous	2.30636301305245
	-21.0909350377103	Male-like	1.64222773525709
	-0.604584138169767	Ambiguous	1.46319640179765
	-0.999999357537059	Ambiguous	1.12278388744489
	0.284250155509048	Ambiguous	6.40267448373499
	-22.2488511935229	Male-like	1.35780991657681
	-20.7304521355666	Male-like	1.20835389535891
	0	Ambiguous	0
	-22.0371050985386	Male-like	1.66790968088943
	20.2674268077335	Female-like	0
	-0.999999538162069	Ambiguous	4.68571630444403
	0	Ambiguous	6.77557994147771
	-21.3697191757912	Male-like	0
	0	Ambiguous	5.00513342306672
	0	Ambiguous	0
	-20.5018496048002	Male-like	0
	-21.6977139662177	Male-like	0
	-22.0160527061971	Male-like	4.76406818209943
	0	Ambiguous	1.8724906928074
	-19.7808419847138	Male-like	0
	-21.4854144303353	Male-like	1.20278411768455
	0	Ambiguous	0
	0	Ambiguous	0
	19.8353673463542	Female-like	0.935492008847438
	0	Ambiguous	1.68594280863856
	-0.807249282350378	Ambiguous	0.940983344464527
	0	Ambiguous	3.06786071985191
	-20.6384064351519	Male-like	1.63222164817016
	0	Ambiguous	0
	-22.4233025732008	Male-like	0
	-1.641168007572	Male-like	0
	0	Ambiguous	1.50821301969695
	-21.3017616570928	Male-like	2.16974936390357
	-1.90225843206292	Male-like	0
	-1.28256499317183	Male-like	5.84894257227124
	-20.2212454698049	Male-like	2.44473098262199
	-2.68366377933439	Male-like	0.772025065737189
	-21.6077707781715	Male-like	1.37743519281115
	-1.34278088947273	Male-like	0
	-21.0213828794903	Male-like	1.06423269577355
	-21.8935720108496	Male-like	0
	20.5021062131918	Female-like	3.54311518066643
	-21.9759699603266	Male-like	1.37125982501303
	-0.999999482137169	Ambiguous	1.3929308862319
	-20.6211966012071	Male-like	0.617054585293096
	0	Ambiguous	0
	-0.999999532365158	Ambiguous	0
	-20.7237333845825	Male-like	3.6044457332676
	-21.4057807432554	Male-like	0
	-20.5018496048002	Male-like	2.96962356485364
	-0.95626243826991	Ambiguous	1.20294711539271
	-1.58496158189627	Male-like	1.54689370447368
	-1.93447158561864	Male-like	2.46427991801963
	-21.7855661267388	Male-like	1.23709390968863
	-1.04763680165242	Male-like	0
	0	Ambiguous	1.88551008878341
	0.105567337638756	Ambiguous	1.76011164127603
	-21.1745615530891	Male-like	3.68544817152932
	-20.7881642366406	Male-like	1.26907063193808
	-0.460731566206699	Ambiguous	0
	0	Ambiguous	0
	-21.5219915594449	Male-like	1.00379176136432
	-21.5315095852314	Male-like	0
	0	Ambiguous	1.68236931078481
	0.674460857537716	Ambiguous	1.34110442770281
	-22.2393796941359	Male-like	0.993610802123842
	0.517773221462965	Ambiguous	2.49133141324921
	-20.8012074583051	Male-like	1.28322068555494
	-1.30166543942608	Male-like	4.39178426450059
	0	Ambiguous	0
	21.0947888273248	Female-like	2.23956666872002
	-0.919065681632617	Ambiguous	0.99489805080823
	0	Ambiguous	0.85975570599961
	-21.0565816011587	Male-like	2.18103416648712
	-20.7124794453353	Male-like	0
	0	Ambiguous	1.35545523471955
	-22.2816670424547	Male-like	1.95427082523456
	-20.3852264000118	Male-like	0
	-21.2082497849808	Male-like	2.06072516900529
	-2.22207647183519	Male-like	1.24433504969858
	-0.564466741426067	Ambiguous	3.9584595828933
	0	Ambiguous	0
	-1.4155539954448	Male-like	2.7329045879149
	0	Ambiguous	0
	0	Ambiguous	0
	-20.9718262566413	Male-like	1.02829697985234
	21.0489649732507	Female-like	0
	-21.5829687039948	Male-like	0
	-20.7766439178552	Male-like	0
	-20.526508559753	Male-like	0
	0	Ambiguous	0
	0	Ambiguous	2.03627460299901
	-22.4293638952153	Male-like	2.27990778048484
	-20.5354754484149	Male-like	1.51982575374441
	-1.67528429993481	Male-like	2.91031163585527
	21.4746062834451	Female-like	0
	-22.2892801690277	Male-like	1.70852199121254
	-21.5463221923019	Male-like	0.740379817850321
	-21.9057908314944	Male-like	0
	-21.7015557510282	Male-like	1.26067610956406
	-21.2385241740784	Male-like	0
	-21.1283112509941	Male-like	0
	-1.79196263240042	Male-like	0
	0	Ambiguous	0
	-20.9002769726984	Male-like	1.95708669546677
	-20.7543404079888	Male-like	1.23311597111157
	-1.42205188967691	Male-like	2.1452736045297
	20.1752970146944	Female-like	2.89516591549879
	-20.5160558507287	Male-like	1.49950498597359
	-0.999999557251608	Ambiguous	0
	-21.6714438380247	Male-like	2.8609338127056
	0	Ambiguous	3.33442418849846
	0	Ambiguous	1.37544326988424
	-21.2587316412978	Male-like	1.00863536218718
	-22.0605871226679	Male-like	2.5319545249968
	0	Ambiguous	0
	-21.9231348738109	Male-like	1.15184771954717
	-0.999999400756491	Ambiguous	1.73435404015424
	-21.9162664583294	Male-like	1.50930994415174
	0	Ambiguous	3.85703101847138
	-21.3820041901075	Male-like	4.09935688187235
	-20.8211167997391	Male-like	0
	0	Ambiguous	0
	-22.0626730340359	Male-like	2.8670118765052
	-20.9235070313911	Male-like	0
	-20.4461076457063	Male-like	1.42853666631819
	-1.08955509286101	Male-like	0
	-0.567854192100246	Ambiguous	2.05797967166389
	0	Ambiguous	1.52150205019318
	-3.46695732566387	Male-like	0
	-21.6172657623227	Male-like	1.09781292811395
	-22.2419970825554	Male-like	3.12517597287669
	-20.6647926180294	Male-like	1.66234886396227
	-21.0886554425761	Male-like	1.12334370354985
	-1.22907002759481	Male-like	1.21698499628156
	0	Ambiguous	2.34690747538877
	-21.079955671526	Male-like	2.63042269959474
	0	Ambiguous	0
	-20.5889993615795	Male-like	3.15454050968585
	20.4752430557379	Female-like	2.9153588939677
	-22.3762202647879	Male-like	0
	-1.1124676207554	Male-like	0
	-21.4719938864115	Male-like	0
	-21.9952515763986	Male-like	0.897855406741489
	-20.1156654769411	Male-like	0
	-20.9041700585922	Male-like	0
	-20.71690219202	Male-like	1.72348982996304
	-20.3428345437241	Male-like	1.74278798670498
	0	Ambiguous	0
	-21.7066535345174	Male-like	2.85707333263638
	-1.55427889697389	Male-like	1.51040875805983
	0.484618529037273	Ambiguous	0
	-20.2019617249558	Male-like	0.774853894374
	20.2140880402479	Female-like	0
	-1.31391218635968	Male-like	1.01420131995594
	-1.77183811646813	Male-like	0
	-20.8621641024659	Male-like	0
	0	Ambiguous	1.07657462539563
	-0.424925865765066	Ambiguous	0
	0.511700353946135	Ambiguous	1.2744281462062
	-22.6849387135865	Male-like	1.32243457096493
	-0.339870141237076	Ambiguous	1.58864648778731
	-21.8629956974821	Male-like	3.25963304159814
	-21.7383389218835	Male-like	1.00269795746233
	-20.8922686364034	Male-like	1.9462530845868
	-20.3998412753639	Male-like	0
	0	Ambiguous	0
	-0.999999477407459	Ambiguous	0
	-1.04905030083536	Male-like	0
	-21.6435818836925	Male-like	0.895449326532629
	-2.48910676840071	Male-like	0
	-0.645891893293521	Ambiguous	1.09954649399429
	-21.6567140084607	Male-like	1.65306677482331
	-21.0426409322648	Male-like	2.16006046167483
	-0.365716453953921	Ambiguous	0.70661402354183
	0	Ambiguous	2.34382710472143
	0	Ambiguous	3.97580439601564
	-20.5210080103701	Male-like	1.50466099760988
	20.7043182312471	Female-like	1.70852199121254
	-20.4781250894154	Male-like	0.976165790495064
	0	Ambiguous	0
	-20.9300469020308	Male-like	1.43192314015944
	-20.9951219909648	Male-like	0
	-21.3203947850337	Male-like	1.65614674218206
	-22.2113379170336	Male-like	0
	-0.999999342843869	Ambiguous	2.19535965113209
	0	Ambiguous	1.17515315127747
	0	Ambiguous	1.89939013342042
	0	Ambiguous	1.21232039262598
	-20.1942392650884	Male-like	1.19969651259972
	-21.8808231770877	Male-like	1.11583772474909
	-21.2234407023465	Male-like	0
	0	Ambiguous	0
	0	Ambiguous	1.02336101499274
	-21.820854152741	Male-like	0.833299316085662
	0	Ambiguous	2.59353464077219
	-22.1236406095543	Male-like	3.51943602159203
	-21.4196339372447	Male-like	1.40256229874785
	-21.9399405424891	Male-like	1.32628348285572
	0	Ambiguous	0
	-22.1861861224624	Male-like	1.34518399997275
	-20.459836699696	Male-like	8.14212320994155
	-20.7178525246525	Male-like	1.72462550250993
	-21.5589017595258	Male-like	0
	-21.7854024508586	Male-like	0
	-22.0110349968515	Male-like	1.4088359077262
	-21.7194380464274	Male-like	0
	-0.918931044102369	Ambiguous	1.76375313244436
	-20.7210269773484	Male-like	0
	-0.99999954629062	Ambiguous	0
	-21.1944325111232	Male-like	0
	-21.76559340867	Male-like	3.56530236803738
	0	Ambiguous	1.58124497234481
	-0.999999434560879	Ambiguous	1.81850243568804
	-0.991977445900991	Ambiguous	0.431924827744041
	-21.5962737745663	Male-like	3.17048763478958
	-1.39818139517086	Male-like	1.46505633091344
	21.2739852164637	Female-like	0
	-20.0252672174322	Male-like	0
	-20.8447120189006	Male-like	3.15041382699044
	-21.4734920553373	Male-like	0
	-1.53693067123806	Male-like	1.26605618529097
	-20.7862911762947	Male-like	0
	-21.8313603673121	Male-like	3.73159240373699
	-20.221046055529	Male-like	1.22219654328239
	0	Ambiguous	4.05805347252362
	0	Ambiguous	2.02138708338238
	-21.1697491900795	Male-like	0
	-20.1577883197093	Male-like	0
	-21.7261721970413	Male-like	0
	-20.7261276317398	Male-like	4.06986085854483
	-2.04628683370533	Male-like	1.46933570023843
	0	Ambiguous	2.44338002657929
	-1.56265115022765	Male-like	0
	-0.91917604816397	Ambiguous	1.02051484341807
	-21.5853806249436	Male-like	2.15701118679634
	-20.4120520687471	Male-like	1.39521017386394
	-0.95491432249377	Ambiguous	0
	0.578127455533428	Ambiguous	2.46450042171036
	-21.1729600215025	Male-like	0
	-21.515836089562	Male-like	1.23156719873043
	-1.31802695276354	Male-like	0.987333818633988
	0	Ambiguous	0
	-21.5867250155385	Male-like	0
	-21.6780046567693	Male-like	0
	-21.1458680043824	Male-like	0
	-20.6994848788938	Male-like	1.17701331454554
	-19.8777149207929	Male-like	0.963358615256877
	20.4737424485245	Female-like	1.45616404108038
	0	Ambiguous	0
	-20.9183880178878	Male-like	1.41777666095699
	-21.2452044381086	Male-like	1.0419933946686
	-20.9738149179947	Male-like	0
	-1.58496128668339	Male-like	0.792228963817728
	0	Ambiguous	0
	-21.7287155802777	Male-like	2.35216482897305
	-21.0677186069505	Male-like	0
	-21.2117113973181	Male-like	1.21431459663628
	-21.3567863275048	Male-like	1.34277466391253
	-20.3685295033472	Male-like	1.90862732886202
	-0.541793795859269	Ambiguous	0.722376818874884
	-21.5156292234913	Male-like	0.84859519911729
	-19.7836247447021	Male-like	0
	-21.0755431920826	Male-like	0.875212150655346
	-21.7189477424409	Male-like	0.890932380983486
	-21.7885047918647	Male-like	1.81118739678147
	-21.2643903187747	Male-like	0
	-1.61999890448864	Male-like	0.839675901027929
	-0.131862531996308	Ambiguous	0.999215054190209
	-20.9475799845552	Male-like	0.674106387705516
	-19.9490500062824	Male-like	1.01218991953568
	-20.5283484604117	Male-like	0
	0	Ambiguous	0
	-2.33315159258064	Male-like	2.57106239337963
	-21.4929370184563	Male-like	0
	-0.575840925429811	Ambiguous	1.99496679764121
	-1.985492395244	Male-like	0
	-1.21906264793573	Male-like	3.29748891293893
	-1.58496151242464	Male-like	0.97318569316697
	-21.628505119086	Male-like	0
	-1.57620952316516	Male-like	0.718745006135902
	0	Ambiguous	1.46072137096412
	0	Ambiguous	2.95962423820824
	-0.762414745484817	Ambiguous	1.22524564591618
	-22.4159347176581	Male-like	1.13956179896862
	-1.12900271346547	Male-like	0
	-1.56085768550684	Male-like	0.625786800349773
	-21.1455944511769	Male-like	1.58129109008965
	0	Ambiguous	3.95042617130175
	-0.556268072839222	Ambiguous	0
	0.876175196437471	Ambiguous	0
	-0.341148824359058	Ambiguous	1.32841635354827
	-21.6873196937144	Male-like	0.745464313879164
	-21.3352197693628	Male-like	0.926736593892474
	-20.6678011374149	Male-like	3.33163811366955
	-20.405460185166	Male-like	1.38884979279988
	-21.1093824578158	Male-like	0.611178678604178
	-21.5072509324126	Male-like	1.49038171451844
	-20.2932483211155	Male-like	0
	0	Ambiguous	20.6010293586351
	-20.0390441278261	Male-like	1.07734044392129
	-21.453685638588	Male-like	0
	-22.3594237247559	Male-like	0.804662244213421
	0	Ambiguous	0
	-1.25757852096488	Male-like	1.45591183197954
	-22.0000879029235	Male-like	0
	-21.4000549377009	Male-like	1.12558914024867
	-21.3144649445763	Male-like	3.91186971692114
	0	Ambiguous	0
	0	Ambiguous	1.05146850631947
	-0.6223246142614	Ambiguous	0
	-21.6085727213393	Male-like	3.19763152404749
	-2.08229769084937	Male-like	0
	-1.43448158899378	Male-like	2.53447000220781
	-1.58496183633475	Male-like	0
	-2.09502157352998	Male-like	1.04712754119977
	0	Ambiguous	0
	-21.4277481758567	Male-like	1.41047304471184
	-21.9318423764532	Male-like	1.52910001603342
	-1.30846349850506	Male-like	0
	-21.5239445059778	Male-like	0
	-22.1340676210484	Male-like	1.34950358875602
	-22.2648422531386	Male-like	1.77915659588104
	-20.55175731714	Male-like	1.53707526384671
	-0.99999948357564	Ambiguous	0
	-1.41789279591115	Male-like	0
	-0.563402870175868	Ambiguous	0
	-21.5636458818984	Male-like	0.7698398013482
	-20.7783293726866	Male-like	1.79845741791218
	20.2354922939593	Female-like	1.77041569395953
	-21.4315569659066	Male-like	0
	0	Ambiguous	0
	-2.01271093361742	Male-like	0.899842169890196
	-21.6036004529445	Male-like	0
	0	Ambiguous	0
	-20.9910955029917	Male-like	0
	-21.5333582419475	Male-like	3.0351949790617
	0	Ambiguous	0
	-21.5931896728735	Male-like	2.15136535086823
	-0.999999513837205	Ambiguous	0
	-22.2101109489552	Male-like	1.42877793858469
	-21.5708231269339	Male-like	0
	-0.493159521891283	Ambiguous	0
	-21.0495437140456	Male-like	1.27740599702836
	0	Ambiguous	0
	0	Ambiguous	3.63700487137609
	-20.8722763783225	Male-like	2.7263932150746
	0	Ambiguous	2.15296497685855
	-1.22815491885031	Male-like	0
	-21.2340607814032	Male-like	0
	-21.6497925063652	Male-like	2.41407634785363
	-20.318583329195	Male-like	2.56171312703365
	-1.14302644488562	Male-like	0.772048471559396
	-21.5038524571525	Male-like	3.20318187264492
	-19.7151523233548	Male-like	3.80515966280488
	-21.8570284659788	Male-like	0
	-20.3527507253623	Male-like	0
	-20.5901152349623	Male-like	3.15698138013828
	-20.5601297555895	Male-like	0
	-22.3870066321653	Male-like	1.75895633678479
	-2.17648530215782	Male-like	0
	-21.4440383808459	Male-like	0.948575198678397
	0	Ambiguous	1.75284405297838
	-0.591073871788113	Ambiguous	1.41517501661356
	-21.8029367444752	Male-like	0
	-20.435441083736	Male-like	5.67205490184923
	-21.4953979670969	Male-like	1.21215453990879
	0	Ambiguous	2.09902308259877
	0	Ambiguous	1.6249772345054
	-21.7335064361897	Male-like	1.74344089195725
	0	Ambiguous	3.25363819468824
	-1.44962491993699	Male-like	1.19975465533862
	-1.80221187369798	Male-like	2.01771345888648
	0	Ambiguous	2.01122853245675
	-0.766414649575888	Ambiguous	4.96276234094762
	-20.6187002435063	Male-like	0
	-21.3376325446553	Male-like	0
	-20.8022448862037	Male-like	0
	-21.2619896417346	Male-like	1.34570908100481
	-1.82106384824965	Male-like	3.64654246566336
	-22.0056147585937	Male-like	2.10532921249577
	-20.9193703816363	Male-like	0.991580004757836
	-22.2374837918164	Male-like	6.46698045874491
	-21.1364041553065	Male-like	0
	0	Ambiguous	0
	0	Ambiguous	0
	0	Ambiguous	1.59456539718024
	0	Ambiguous	2.84602692416554
	0	Ambiguous	1.22524564591618
	-21.2557652457069	Male-like	3.01895202980736
	-1.18523055240245	Male-like	1.17206736856567
	-21.1089141848926	Male-like	2.26160186449607
	-20.9608105647396	Male-like	2.66693978216809
	-20.6413369680026	Male-like	1.63554053633674
	-2.55404635228914	Male-like	2.4477767689853
	0	Ambiguous	0
	0.127841664323876	Ambiguous	0
	-21.1419948028665	Male-like	1.67198708123244
	-1.34264593005951	Male-like	0.793155709219576
	-21.7619910098659	Male-like	2.65256696571145
	19.6299615096569	Female-like	0.811347108705795
	-21.0829643043441	Male-like	1.31901235403657
	-20.9890715713537	Male-like	2.02594220457117
	-20.7849878890439	Male-like	0
	0	Ambiguous	0
	0	Ambiguous	1.38502071419739
	-1.34211519549289	Male-like	1.74471168311834
	-21.1733613753133	Male-like	1.43850735460176
	0	Ambiguous	1.64054971358604
	-21.7106677975325	Male-like	2.54071831197786
	-21.5033477286921	Male-like	1.21966859190947
	-20.6760110435042	Male-like	0
	0	Ambiguous	1.20441632024726
	-1.41515496853371	Male-like	2.73726543199077
	0	Ambiguous	10.2909438407811
	0.26427309645324	Ambiguous	0
	-1.24001354546708	Male-like	1.08441646667992
	-21.0138989059349	Male-like	2.11745257159444
	-21.0628277301631	Male-like	1.60338549290705
	-20.811633474618	Male-like	2.45090458687554
	-21.9531276659854	Male-like	0
	-1.49328059093963	Male-like	3.30181559834866
	-21.5540358167385	Male-like	2.01307521944387
	-21.0596987862957	Male-like	1.09002003488162
	-20.5809451429061	Male-like	0
	0	Ambiguous	1.83778711951792
	-1.26942987084365	Male-like	1.34971511480258
	-21.9378996834178	Male-like	4.01759114793983
	-2.12190780490778	Male-like	0
	0	Ambiguous	1.75600655495005
	-1.12910143850746	Male-like	1.88955139840872
	0	Ambiguous	0
	-0.999999345394441	Ambiguous	1.10195677339096
	-21.2928231884074	Male-like	1.28454199596292
	20.4571261437947	Female-like	1.4394888082265
	20.9030114154093	Female-like	5.8823988624108
	0	Ambiguous	0
	0	Ambiguous	2.81533844140925
	-0.999999474373898	Ambiguous	2.74471577296571
	-21.8695141216682	Male-like	0
	-20.2763876426458	Male-like	0
	-21.9804043417961	Male-like	1.8337823043728
	-22.2438862258634	Male-like	0
	0	Ambiguous	3.60704466762002
	-21.3585965741025	Male-like	0
	-21.2276443075386	Male-like	0
	-20.3963439544061	Male-like	1.93882941651999
	-21.1392059475468	Male-like	0
	0	Ambiguous	0
	-2.50744217937913	Male-like	1.07479234169248
	-20.8957077477992	Male-like	1.39066019417414
	-1.85699584655928	Male-like	0
	-21.6894313632668	Male-like	2.81907399524497
	-20.7333995045556	Male-like	2.83414456891282
	-19.9666572444575	Male-like	1.02461879926998
	-0.49084319765672	Ambiguous	1.3778787463806
	21.1977259771168	Female-like	2.40519990717726
	-21.7137406345067	Male-like	0
	-2.65716627415039	Male-like	1.05627691097901
	-20.7941486804502	Male-like	0
	0	Ambiguous	1.72823404385296
	-20.9404509793531	Male-like	2.01235061925175
	-21.2678208010825	Male-like	2.03154349179561
	0	Ambiguous	0
	-22.0743037852223	Male-like	1.04556955268363
	0.614129172140846	Ambiguous	3.02387726100179
	-1.05407043697887	Male-like	0.819638870294326
	-0.92148991517263	Ambiguous	0.642327932163732
	-22.5422849737788	Male-like	1.1940549091096
	-21.2914549377207	Male-like	2.56664862904718
	-20.9281870117342	Male-like	0
	-21.7991435136447	Male-like	0
	0	Ambiguous	1.48375639443779
	-20.9088196240731	Male-like	1.40627215097039
	-21.8306245632248	Male-like	0
	-21.5871780601997	Male-like	0
	0	Ambiguous	1.02610960789838
	-20.6081357657051	Male-like	1.59833109456711
	-1.97228324815771	Male-like	0
	-22.2444528454358	Male-like	0
	-0.567535131725454	Ambiguous	3.42521222609775
	-1.80235587841359	Male-like	3.51415991375149
	-0.999999502652628	Ambiguous	2.90077795730758
	0	Ambiguous	3.22079720841202
	-21.5426897970392	Male-like	0
	-20.341836652381	Male-like	0
	21.0338471969231	Female-like	0
	-1.5849613848995	Male-like	0
	-20.9288542508293	Male-like	0
	0	Ambiguous	0
	-21.0691213337138	Male-like	1.61200283849563
	0	Ambiguous	1.40441438486919
	-0.245454640798024	Ambiguous	0
	-1.8975034440125	Male-like	0.911962689896861
	-1.96785383093432	Male-like	0.826590190309798
	-2.41077022331112	Male-like	0.811486173310762
	-21.7790686602915	Male-like	1.11611375288214
	0	Ambiguous	1.82895755035911
	-20.7523680926943	Male-like	0
	-21.0543637801721	Male-like	0
	-1.58496163046598	Male-like	1.1051886108525
	-21.281839513828	Male-like	1.27479951791587
	-21.2753415043962	Male-like	0
	-21.8321129050619	Male-like	1.57483615925675
	-20.9000076779834	Male-like	0.644427143331616
	-21.7691893387658	Male-like	0.883622045003706
	0	Ambiguous	1.80077439432356
	-0.619270300280612	Ambiguous	0.838705382422962
	-21.0691213337138	Male-like	0
	-21.4347089979208	Male-like	0
	-1.2612994777205	Male-like	0
	-22.5459739761668	Male-like	2.48958214922318
	-20.0286544234227	Male-like	1.06960973801972
	0	Ambiguous	0
	-1.5581028055431	Male-like	2.91872540600055
	-20.7441931850465	Male-like	0
	-21.1214591354945	Male-like	3.29433246972617
	0	Ambiguous	0
	-20.4241614526944	Male-like	0
	-21.2275440443298	Male-like	3.16600961210236
	-21.8740285134711	Male-like	3.84360363621113
	20.0237460475663	Female-like	3.19793058913791
	0	Ambiguous	1.59675945417433
	-20.5740518191512	Male-like	0
	-22.7867973686005	Male-like	1.35417481169778
	-20.650267831155	Male-like	0.822848299783109
	20.5504131825202	Female-like	3.07128772548822
	-20.6061492952588	Male-like	4.7883955180607
	-0.6914714035367	Ambiguous	0
	-21.7679267395875	Male-like	0
	-21.7024322282402	Male-like	0
	-22.613355274477	Male-like	0
	-1.55953950754592	Male-like	0.67079650688166
	-21.4436737142953	Male-like	2.85225830249329
	-20.920550170266	Male-like	3.96956487352071
	-20.5212692932948	Male-like	0
	-20.5447865818169	Male-like	4.58899924715745
	-21.9999016055107	Male-like	1.79384584594983
	-1.91536670505776	Male-like	1.43190483894751
	0	Ambiguous	0.780641447011766
	-21.9183876539038	Male-like	2.83555332191398
	-1.38779925045902	Male-like	0
	-21.5579622244096	Male-like	0
	0	Ambiguous	0
	-19.6833333211359	Male-like	2.13436399322073
	-20.5485342891525	Male-like	2.5695026033159
	-20.8344962921628	Male-like	1.8698557157458
	-21.5284768200602	Male-like	1.24372980340365
	-20.7203912626308	Male-like	0
	-20.5937501877375	Male-like	3.74969076970689
	-2.2283148247683	Male-like	0.648363577932972
	-22.1110909435185	Male-like	3.95422283219182
	0.883287008184127	Ambiguous	1.89231705186587
	0	Ambiguous	0
	-20.2339790400693	Male-like	1.59149885303032
	-0.598043193298814	Ambiguous	0
	-22.0370848331134	Male-like	0
	-20.5207467919661	Male-like	2.84477306829639
	-21.2608934228812	Male-like	0
	-21.6237326846389	Male-like	0.920148017273913
	-0.126852052827759	Ambiguous	0.765569484193791
	-21.2422813292279	Male-like	0
	-21.2626990788396	Male-like	0
	20.4483024026524	Female-like	1.43071153968444
	-1.6051450650065	Male-like	1.03165521177946
	0.501712326042306	Ambiguous	0
	0	Ambiguous	5.09709750597998
	-1.28265310787209	Male-like	1.24040187167179
	-21.8585844515543	Male-like	2.02134652682468
	-20.4480583214111	Male-like	0
	-21.3560842102265	Male-like	1.08779709488248
	-21.0286537490206	Male-like	0
	-21.1944325111232	Male-like	0
	-21.536534938278	Male-like	1.52094279771571
	-20.8058270055083	Male-like	1.01196696428273
	-21.0667263960715	Male-like	2.70717053376152
	-1.76965184431118	Male-like	0
	-21.6188706013295	Male-like	0
	0	Ambiguous	9.55541447952568
	-21.8387542647694	Male-like	1.41446740078884
	-2.85336218095072	Male-like	0
	-21.8312288546296	Male-like	2.81114964239805
	-21.7410016080697	Male-like	0
	-21.6425643064332	Male-like	0
	-21.9614178053479	Male-like	0
	-0.475453626735342	Ambiguous	0.699303530427381
	0	Ambiguous	0
	-1.79777509836704	Male-like	1.88361594048484
	-21.7210970277071	Male-like	0
	-21.3357231359609	Male-like	0
	-20.970892795232	Male-like	0
	0	Ambiguous	2.76838002742356
	0	Ambiguous	0
	-1.33195860647574	Male-like	0
	0	Ambiguous	0
	-21.1386108009535	Male-like	21.7115794265447
	-21.0386123949966	Male-like	0
	-22.4689964692698	Male-like	0.735084609640207
	0	Ambiguous	1.20408948363299
	-21.1973605990767	Male-like	1.20229542065056
	-20.6625049807679	Male-like	3.24465036714974
	0	Ambiguous	1.51068375741394
	-0.516944135689426	Ambiguous	1.24955795168539
	-21.6419542622395	Male-like	0
	-19.8390000022747	Male-like	0.93785051577029
	-21.7176438201068	Male-like	0.705263604307815
	-0.999999487559204	Ambiguous	1.40766922070462
	-20.7136358579494	Male-like	0
	0.288168605332695	Ambiguous	1.97614812746834
	-0.493244789408357	Ambiguous	0
	0	Ambiguous	1.65786388843562
	-21.7932259336989	Male-like	0
	0	Ambiguous	1.31600948404142
	-1.50064761313512	Male-like	1.32831952739886
	0	Ambiguous	1.68594280863856
	-21.5624965076979	Male-like	2.24333219837511
	0	Ambiguous	0
	-21.7548059396569	Male-like	0
	-22.0477237189672	Male-like	0
	-1.80735000918948	Male-like	0.962457640160746
	-20.8018989502207	Male-like	0
	-0.999999423784729	Ambiguous	0
	-20.8644746200308	Male-like	0
	-20.8001711688686	Male-like	1.82589247559751
	-20.7895287857077	Male-like	0
	0	Ambiguous	1.48296601152254
	-20.2818400796794	Male-like	0
	-20.7857809815908	Male-like	0
	-21.1334817478745	Male-like	2.01178936986899
	-21.1467692918363	Male-like	0.924804515859968
	0	Ambiguous	3.54894163859956
	0	Ambiguous	0
	0	Ambiguous	1.33632889224464
	-1.30388269153581	Male-like	1.0823475019942
	-21.1512880490745	Male-like	0
	-21.584949332294	Male-like	1.25791772158348
	-21.9614543042783	Male-like	2.37093172157258
	0.574784550701063	Ambiguous	0
	-21.7251620938912	Male-like	1.87650259628402
	-20.7140567096881	Male-like	1.72009387349833
	-1.20130323897763	Male-like	1.32075367258074
	-21.676273061718	Male-like	0
	-21.6540356632952	Male-like	1.13252786352411
	-21.0447014371641	Male-like	1.08157386861759
	-21.3824638572803	Male-like	1.3668877384202
	-21.1648797128942	Male-like	1.74891078375771
	-21.7939402135816	Male-like	0
	21.1128546560578	Female-like	1.67316441566266
	20.5202245485685	Female-like	2.07917908596773
	0	Ambiguous	1.57392569303943
	-21.6722996851748	Male-like	1.39088687813202
	-21.2113676412985	Male-like	0.972264818174942
	0.796711182052836	Ambiguous	0.916665896012864
	-20.7055694048559	Male-like	1.71000434612725
	-20.989290788516	Male-like	0
	-20.5437182642235	Male-like	2.30543404639868
	-21.7664387398527	Male-like	2.1642295377954
	-20.5917913124448	Male-like	0
	-21.9492896799939	Male-like	2.13271084825527
	-20.9134656036263	Male-like	0.772275639332779
	20.6934376252321	Female-like	3.39137003167192
	-21.7170422399092	Male-like	0
	-22.1635295863664	Male-like	1.26888679830406
	-21.4012427960719	Male-like	0
	0	Ambiguous	1.26431044092014
	-20.4613180553489	Male-like	0
	-22.3590624074194	Male-like	0
	-22.596263584656	Male-like	0
	-21.1207833601862	Male-like	0
	-21.3847063535489	Male-like	0.912676036158041
	-21.525143409665	Male-like	2.011974278552
	-21.828559335396	Male-like	1.86217722080732
	-20.6693087967946	Male-like	0
	20.6375289278782	Female-like	2.23360896388354
	-1.54136110880923	Male-like	2.79730865037339
	0	Ambiguous	1.08389841312397
	-19.8446879346958	Male-like	1.88311072718638
	0	Ambiguous	0
	-21.549957360225	Male-like	1.26467517664106
	-20.6635917371006	Male-like	1.6609657208989
	-0.745975316271945	Ambiguous	1.0503795899038
	-0.166472775016762	Ambiguous	1.07326980181757
	0	Ambiguous	0
	-21.6838993960834	Male-like	1.40348763363935
	-1.23625947898719	Male-like	0.895106722420111
	-21.4950714085856	Male-like	1.98039134416697
	-21.1249185862269	Male-like	2.856994071321
	-22.2976642801975	Male-like	2.15698282255802
	-2.02732116154855	Male-like	0.981141860473086
	-0.108498545063871	Ambiguous	0
	-1.5140158389217	Male-like	1.07580999779413
	-2.00011571222406	Male-like	0
	-0.352280415120099	Ambiguous	0
	-21.16154768165	Male-like	1.4222967043771
	-20.4826516880214	Male-like	2.9396781562325
	-21.1967746003766	Male-like	1.20180716723657
	0	Ambiguous	0
	-20.1864707040041	Male-like	2.3865075915256
	-1.88756918460255	Male-like	0
	-21.36367882548	Male-like	2.18846311370295
	0	Ambiguous	1.99021672505133
	-21.7101351225727	Male-like	4.86325864393201
	0	Ambiguous	1.79342808299749
	-20.0792177952145	Male-like	3.32328592725072
	-21.9330859244066	Male-like	2.01417746607078
	0	Ambiguous	0
	-21.7977486548801	Male-like	1.36666997626605
	19.3397879559037	Female-like	1.72243683719077
	0	Ambiguous	0
	-22.0647691213911	Male-like	0.801193842111965
	-21.2442121634641	Male-like	0.858657008894282
	-20.5601297555895	Male-like	2.12650693025845
	-22.1449541827811	Male-like	0
	-20.8827835166342	Male-like	0
	-20.5996492812878	Male-like	0
	-20.2757601860225	Male-like	0
	-21.1169704564996	Male-like	0
	-1.33072237269293	Male-like	0.908148767898997
	-21.4908322403152	Male-like	1.20786012392969
	-20.3790215200406	Male-like	1.36362966762804
	-1.26632197246113	Male-like	1.37677047960864
	-22.0007985179731	Male-like	0
	-0.69427138684517	Ambiguous	2.73126856963236
	-22.3293306282446	Male-like	1.71297859137494
	-19.8282775403988	Male-like	0.930906012852557
	-1.05089611665868	Male-like	0.942367002446597
	-1.26051947716813	Male-like	2.85755587716938
	0	Ambiguous	1.33447078154433
	-2.5530676731116	Male-like	0
	-1.15813246220272	Male-like	0.489043493446792
	-0.656119525764742	Ambiguous	0
	-2.89964872073663	Male-like	0.462906922936245
	21.0034484564427	Female-like	2.10216979275739
	-0.479794317840505	Ambiguous	0
	-21.5115420800162	Male-like	1.93821447177272
	-21.9322031687744	Male-like	1.31680872376725
	-1.63419925139497	Male-like	0
	-0.55648781599486	Ambiguous	12.3194680116062
	-1.35298710192878	Male-like	0
	-22.1905443367502	Male-like	1.59550481813018
	0	Ambiguous	0
	-1.52731246899986	Male-like	2.40328902913269
	-21.5203329174591	Male-like	0
	1.16550560287483	Female-like	0
	0	Ambiguous	1.64932125722885
	-21.1284350205193	Male-like	1.69550334716695
	-0.920559173811977	Ambiguous	0
	-21.7024516400079	Male-like	1.1375422634662
	-20.2947355690512	Male-like	0
	0	Ambiguous	2.04036807337492
	-22.064951306569	Male-like	0
	-21.0358682073308	Male-like	0
	-21.5244092565526	Male-like	4.52463905909084
	-21.8618896044522	Male-like	0
	-20.6501799272477	Male-like	0
	-21.2711687534962	Male-like	1.26540536191054
	-21.9284639461226	Male-like	7.44982057919558
	0	Ambiguous	0
	0	Ambiguous	0
	-21.6147675150763	Male-like	0
	-20.4935432809464	Male-like	0.988921527579461
	-20.9338854514382	Male-like	1.00160673051773
	-21.5984957312554	Male-like	0
	-21.6877258633738	Male-like	3.3779708228841
	-1.27198056542576	Male-like	1.32791174714174
	-20.4303868345264	Male-like	0
	-0.787357843894691	Ambiguous	0
	0	Ambiguous	0
	-2.45359466148543	Male-like	0
	-20.9382890752451	Male-like	1.00466866647619
	-2.0968940828952	Male-like	0
	0	Ambiguous	1.12041151701069
	-21.9061040870074	Male-like	1.9650079517119
	-1.71604395709506	Male-like	0.729255992064693
	-21.8703954869103	Male-like	1.62236216341504
	-21.4291863753107	Male-like	2.82375964831321
	-21.5184592779603	Male-like	1.75640286678226
	-20.89245935534	Male-like	1.38681959092
	0	Ambiguous	0
	-21.502105727461	Male-like	3.54311518066643
	-20.3259897683127	Male-like	3.53010188094479
	-21.3758172628537	Male-like	0
	-21.6885782389818	Male-like	0
	-0.999999564713119	Ambiguous	3.31435301853399
	-21.570004451327	Male-like	0
	-0.496751137586793	Ambiguous	1.34781411449433
	-21.2624551445881	Male-like	1.25778558076166
	-21.71058964619	Male-like	0
	-2.12374073371604	Male-like	1.31842689320765
	20.9485383151132	Female-like	4.0473259282377
	-22.1828247813481	Male-like	1.91615768106536
	0	Ambiguous	2.1387166515712
	0	Ambiguous	0
	-0.999999180647256	Ambiguous	0
	-0.999999358898009	Ambiguous	3.37550210011989
	-0.6022704430524	Ambiguous	2.26241375322327
	-20.911348230681	Male-like	0
	-0.459368631349737	Ambiguous	0
	-0.922168613303401	Ambiguous	0
	-1.0124581775766	Male-like	2.14098139979544
	-21.9331868088418	Male-like	3.95402898517178
	-20.2075655437872	Male-like	0
	-1.63551850808678	Male-like	1.87721586717878
	-20.185309854142	Male-like	1.19229404163186
	-1.69452480109689	Male-like	1.41703224916268
	-21.6940557317982	Male-like	3.39282433841983
	-21.7621182992011	Male-like	0.922059310713215
	0.426673723208452	Ambiguous	4.47567304602831
	0	Ambiguous	0
	0	Ambiguous	0
	-0.999999258231629	Ambiguous	0
	-22.0158290038568	Male-like	1.41352519036667
	-20.872089846685	Male-like	1.3629801961148
	-20.7027564953065	Male-like	1.70667349378775
	-22.089266955707	Male-like	3.12381086962935
	-20.1525108128361	Male-like	2.3309870761745
	0	Ambiguous	0
	-22.3980910052136	Male-like	3.46909231116048
	0.111275233181472	Ambiguous	0
	20.7510554517337	Female-like	0
	-1.25511763911635	Male-like	1.19775555235922
	-1.58496165200853	Male-like	1.13324121431038
	-20.7616069691791	Male-like	5.00885871179444
	-1.78291377631789	Male-like	2.40361433447313
	0	Ambiguous	1.4707113038455
	0	Ambiguous	1.19582159209523
	-21.9832370589847	Male-like	0
	0	Ambiguous	2.86822011853046
	-21.2776363762992	Male-like	0
	-1.20893150467701	Male-like	0.875865595178959
	-1.3294404256385	Male-like	0
	-21.4232351201812	Male-like	0
	0.488105849878468	Ambiguous	1.39202158099479
	-2.08612798923817	Male-like	0.77033814553213
	-21.2764094660611	Male-like	0
	-1.77151446067771	Male-like	0
	-21.2966521156445	Male-like	2.57591142552222
	-20.3790215200406	Male-like	2.72725933525607
	-22.3100795290692	Male-like	0
	20.6078517482721	Female-like	1.59801646847874
	0	Ambiguous	0
	-1.34755257860876	Male-like	0.81106913018713
	-21.1009688076873	Male-like	2.2756605677597
	-1.14558098936656	Male-like	1.66895739931668
	-21.2628889789357	Male-like	0
	-20.7834846627517	Male-like	1.80489547980747
	-21.5504908199625	Male-like	1.02381800295197
	-0.502486468145813	Ambiguous	1.31921310141975
	-21.9068061233191	Male-like	3.10370832742394
	-0.99999951073106	Ambiguous	0
	-21.785912585065	Male-like	1.29090839091224
	-22.0374725179959	Male-like	0
	0	Ambiguous	0
	-21.6729288545531	Male-like	0
	-1.25204112954926	Male-like	0
	-20.8726495559117	Male-like	0
	0	Ambiguous	2.35191829274565
	0	Ambiguous	3.07823985105107
	-1.47348751719761	Male-like	3.76578402017956
	-21.3088541988463	Male-like	3.14427294325405
	-20.5189200665394	Male-like	1.5024849469806
	-0.477867855485484	Ambiguous	2.89230949808714
	-0.999999422882233	Ambiguous	2.49982630360922
	0	Ambiguous	4.35416845820851
	0	Ambiguous	2.94274520543913
	-21.7855661267388	Male-like	3.01054877307089
	-20.9822184893383	Male-like	0
	-0.616761807963701	Ambiguous	0
	-1.58496163834503	Male-like	0
	0.41983250264721	Ambiguous	0
	0	Ambiguous	1.87142150649412
	20.5585040358565	Female-like	1.54428018710154
	-21.9111969568799	Male-like	1.67457252647143
	0.477360168678067	Ambiguous	1.4488912379773
	-20.7576365931583	Male-like	3.54569197418419
	21.1813978399198	Female-like	0
	-21.6038832949202	Male-like	0
	-0.575341290158048	Ambiguous	0.999431968578476
	0	Ambiguous	0
	-0.64248755976242	Ambiguous	3.47063028990858
	0	Ambiguous	3.12889019774981
	-21.7579721464793	Male-like	1.01757299042977
	-19.9935498148088	Male-like	2.58730870762565
	-22.0771220600873	Male-like	0
	-21.6776629226145	Male-like	2.07783105882413
	-1.54248955923903	Male-like	1.13438464314516
	-20.8694823934969	Male-like	1.35995871109555
	-21.5346729067789	Male-like	1.24973552330378
	-19.4519874122975	Male-like	0
	-22.3046416374626	Male-like	1.08170272335557
	-20.4232068418139	Male-like	1.40603961858142
	-20.9507075419851	Male-like	0
	-0.423222882673393	Ambiguous	1.77284598709209
	-21.7390854222184	Male-like	0
	-1.58496179226547	Male-like	3.27063880716328
	0.432114909759202	Ambiguous	1.71484398514075
	0	Ambiguous	1.96923989795969
	-1.06988762125832	Male-like	0
	-2.05086444815371	Male-like	0
	0.129606754786251	Ambiguous	0.560979905418075
	-21.5590060171991	Male-like	0
	-21.9301075887936	Male-like	1.69932846649554
	-2.18092405283306	Male-like	0.741183859826216
	-0.584292410305531	Ambiguous	2.89489451892013
	-1.23250972705446	Male-like	0
	-1.58496181486588	Male-like	1.40233118590103
	-20.6487007067521	Male-like	3.28781986924855
	-21.1455723104001	Male-like	1.15990216226395
	0	Ambiguous	0
	0	Ambiguous	0
	-22.1048771213811	Male-like	1.13352683269962
	-21.6937464174871	Male-like	2.29301136085359
	-0.555164028577487	Ambiguous	0
	0	Ambiguous	1.7022571258035
	-21.8596109407185	Male-like	0
	0	Ambiguous	1.361251745307
	-20.9217317381473	Male-like	0.94481095382257
	-22.0070672565499	Male-like	1.43533650106744
	-20.8306972202052	Male-like	2.63161969388215
	-21.5407855132164	Male-like	2.05821082097551
	-20.2843653971799	Male-like	0
	-21.3759365041075	Male-like	0.576323424300272
	-20.1355198191854	Male-like	1.15184771954717
	-1.53276050581009	Male-like	0.857717636281444
	-0.999999497604883	Ambiguous	1.43581638882945
	-22.2577804437243	Male-like	0
	-0.788191399304055	Ambiguous	0.64792857062669
	0	Ambiguous	0
	-21.3058445024437	Male-like	0
	19.9592636072132	Female-like	2.03876235903844
	-1.49990737303534	Male-like	1.88361594048484
	-0.999999487219795	Ambiguous	1.96923989795969
	-0.0907396022779867	Ambiguous	2.23079561167694
	-21.484795416529	Male-like	0
	-21.7351180404001	Male-like	5.83798038236254
	-20.8976240378054	Male-like	3.9069823279968
	-20.4424595485984	Male-like	1.89463375363927
	-21.5730899386147	Male-like	1.05756318071938
	0	Ambiguous	12.8362384526459
	-21.4146520865836	Male-like	0.925447583096671
	-20.3385167427134	Male-like	12.4714582571794
	-20.3177151695588	Male-like	1.30689704829606
	-21.5979224531605	Male-like	0
	-2.20454345794954	Male-like	0.962857849555641
	-21.5734998991814	Male-like	1.0241610348759
	-1.16599984537759	Male-like	1.6196008324486
	-21.3410460197362	Male-like	4.06221314381392
	0	Ambiguous	2.44304254913463
	0.0674842448100309	Ambiguous	0.898545392849084
	0	Ambiguous	3.15099766826071
	0	Ambiguous	5.94832271410543
	-21.1062221393809	Male-like	1.12869284258597
	0	Ambiguous	2.0918333832692
	0	Ambiguous	5.25616691913185
	-21.3931161521008	Male-like	0
	-1.24929012590459	Male-like	0
	-22.1994825187878	Male-like	3.54797149244427
	-0.899191289638456	Ambiguous	0
	0	Ambiguous	2.72855970321064
	20.5509506291955	Female-like	0
	21.0534760668624	Female-like	1.08299312352262
	-20.5291379724237	Male-like	1.01904161310152
	0	Ambiguous	2.57087749634893
	0	Ambiguous	1.37854469491301
	-21.3815447135329	Male-like	3.28871952509104
	-20.5887205817365	Male-like	1.57696549954871
	-21.5366539990944	Male-like	0.91053956504695
	-19.9930555589973	Male-like	1.04353978703592
	-0.999999319577677	Ambiguous	1.06014600784031
	-22.0947538033696	Male-like	1.75166176372084
	-21.6872999558333	Male-like	0
	-19.7209748114315	Male-like	0
	-0.891001212401492	Ambiguous	0
	-21.0244212118293	Male-like	1.06647634486271
	0.673952231460184	Ambiguous	1.60306846414862
	0	Ambiguous	0
	-1.39012523917001	Male-like	0.934552162192798
	-20.8980077845484	Male-like	0
	0.257131873998522	Ambiguous	1.24478491004575
	-1.33451136747225	Male-like	0.885542217790724
	-20.741225890752	Male-like	1.35294888045875
	-21.3183656750255	Male-like	0
	-22.175953904143	Male-like	1.05891437441574
	0	Ambiguous	0
	-21.5259362732157	Male-like	2.48255139788409
	-21.8206432280165	Male-like	1.84357149774248
	0	Ambiguous	2.60966224193145
	0	Ambiguous	0
	-22.0952364106419	Male-like	0
	0	Ambiguous	0
	-0.0604712039722408	Ambiguous	1.26013299340663
	-21.2841643457193	Male-like	0.887891845830239
	-21.1874383544971	Male-like	0
	-20.5183987235223	Male-like	0
	-20.2367043246441	Male-like	1.23553389353498
	-21.9639833154411	Male-like	1.36362966762804
	-21.0111423213604	Male-like	3.6723451458814
	20.3427236230551	Female-like	0
	-22.3438325106992	Male-like	0
	-21.7346078095742	Male-like	0.902099400758166
	-0.625420032826465	Ambiguous	0.817796546459548
	-22.2381683112916	Male-like	0
	0	Ambiguous	1.21165728642836
	0	Ambiguous	1.89361497818834
	-21.008804116614	Male-like	1.05499405084934
	-21.4993771887923	Male-like	1.47537638654094
	-0.27084411880586	Ambiguous	2.24752793979461
	-1.8118184434208	Male-like	2.77083834622452
	-20.3861486049113	Male-like	1.37038283208645
	0	Ambiguous	0
	-21.1585783635748	Male-like	0
	-21.9795087058983	Male-like	0
	-20.4049908455299	Male-like	1.38839804333823
	0	Ambiguous	2.28148492095396
	-0.64020224533232	Ambiguous	2.11267616897539
	-20.7513834446954	Male-like	1.765178472664
	-20.7222996475855	Male-like	1.2000206894527
	-20.9284570559962	Male-like	0
	-20.4962197965648	Male-like	1.47902890928065
	-0.999999232713063	Ambiguous	1.73711274430594
	-21.847377701156	Male-like	1.48202282294331
	-0.59187164208931	Ambiguous	0.572659904276314
	-1.07232208197653	Male-like	0
	-21.3454785870626	Male-like	0
	0	Ambiguous	0
	-1.60630065350236	Male-like	1.02795093190671
	-20.4490349761135	Male-like	1.4314382131363
	-2.29304432543382	Male-like	0
	-22.1331151336289	Male-like	0
[truncated: 56,266 more rows]
[truncated: 7 more columns]
