# Supplementary material for: A single-cell and spatial atlas of early human olfactory development
Source: Nat Commun. 2026 Apr 17;17:3537. doi: 10.1038/s41467-026-71595-6 (PMC13090377; doi:10.1038/s41467-026-71595-6)
Supplement: Supplementary file 16 — Source Data Supplementary Fig. 5 [file 41467_2026_71595_MOESM16_ESM.xlsx]

## Sheet: Supplementary Figure 5
	Supplementary Figure 5b. Pseudobulk cell-type proportions per donor across developmental stages (PCW7-12, n = 8) after exclusion of olfactory epithelium cells.
	donor	stage	cell	n_cells	prop	n_donor	n	mean	sd	sem
	S1-PCW7	PCW7-8	Cartl	325	0.0674413778792281	2	2	0.0849732083752605	0.0247937524607152	0.0175318304960324
	S2-PCW8	PCW7-8	Cartl	356	0.102505038871293	2	2	0.0849732083752605	0.0247937524607152	0.0175318304960324
	S3-PCW10	PCW10	Cartl	282	0.0647382920110193	3	3	0.0661728291146527	0.00137003361516147	0.000790989276512313
	S5-PCW10	PCW10	Cartl	387	0.06631254283756	3	3	0.0661728291146527	0.00137003361516147	0.000790989276512313
	S4-PCW10.5	PCW10	Cartl	146	0.0674676524953789	3	3	0.0661728291146527	0.00137003361516147	0.000790989276512313
	S6-PCW12	PCW12	Cartl	487	0.120873665922065	3	3	0.0995917039571568	0.0189267593469806	0.0109273696038665
	S7-PCW12	PCW12	Cartl	532	0.0846459824980111	3	3	0.0995917039571568	0.0189267593469806	0.0109273696038665
	S8-PCW12	PCW12	Cartl	495	0.0932554634513941	3	3	0.0995917039571568	0.0189267593469806	0.0109273696038665
	S1-PCW7	PCW7-8	Deut	2	0.000415023863872173	2	2	0.00164718944417335	0.00174254527475123	0.00123216558030117
	S2-PCW8	PCW7-8	Deut	10	0.00287935502447452	2	2	0.00164718944417335	0.00174254527475123	0.00123216558030117
	S3-PCW10	PCW10	Deut	49	0.0112488521579431	3	3	0.0161003484169921	0.00692394652822451	0.003997542391925
	S5-PCW10	PCW10	Deut	76	0.0130226182316655	3	3	0.0161003484169921	0.00692394652822451	0.003997542391925
	S4-PCW10.5	PCW10	Deut	52	0.0240295748613678	3	3	0.0161003484169921	0.00692394652822451	0.003997542391925
	S6-PCW12	PCW12	Deut	71	0.0176222387689253	3	3	0.0104755607300707	0.00741096925657962	0.00427872509524228
	S7-PCW12	PCW12	Deut	69	0.0109785202863962	3	3	0.0104755607300707	0.00741096925657962	0.00427872509524228
	S8-PCW12	PCW12	Deut	15	0.00282592313489073	3	3	0.0104755607300707	0.00741096925657962	0.00427872509524228
	S1-PCW7	PCW7-8	EC	167	0.0346544926333264	2	2	0.0360430539757476	0.00196372228263899	0.00138856134242116
	S2-PCW8	PCW7-8	EC	130	0.0374316153181687	2	2	0.0360430539757476	0.00196372228263899	0.00138856134242116
	S3-PCW10	PCW10	EC	202	0.0463728191000918	3	3	0.0554297215698027	0.0118598437104772	0.00684728395879091
	S5-PCW10	PCW10	EC	298	0.0510623714873201	3	3	0.0554297215698027	0.0118598437104772	0.00684728395879091
	S4-PCW10.5	PCW10	EC	149	0.0688539741219963	3	3	0.0554297215698027	0.0118598437104772	0.00684728395879091
	S6-PCW12	PCW12	EC	263	0.0652767436088359	3	3	0.0578130675466899	0.00679145916784478	0.00392105077874554
	S7-PCW12	PCW12	EC	353	0.0561654733492442	3	3	0.0578130675466899	0.00679145916784478	0.00392105077874554
	S8-PCW12	PCW12	EC	276	0.0519969856819894	3	3	0.0578130675466899	0.00679145916784478	0.00392105077874554
	S1-PCW7	PCW7-8	GABA	137	0.0284291346752438	2	2	0.0206931161426896	0.0109403823275078	0.00773601853255425
	S2-PCW8	PCW7-8	GABA	45	0.0129570976101353	2	2	0.0206931161426896	0.0109403823275078	0.00773601853255425
	S3-PCW10	PCW10	GABA	33	0.00757575757575758	3	3	0.00573234201209709	0.00303660068742035	0.00175318222430354
	S5-PCW10	PCW10	GABA	13	0.00222755311857437	3	3	0.00573234201209709	0.00303660068742035	0.00175318222430354
	S4-PCW10.5	PCW10	GABA	16	0.00739371534195933	3	3	0.00573234201209709	0.00303660068742035	0.00175318222430354
	S6-PCW12	PCW12	GABA	23	0.00570861255894763	3	3	0.0171357780771741	0.0103296199437846	0.00596380885517055
	S7-PCW12	PCW12	GABA	125	0.0198886237072395	3	3	0.0171357780771741	0.0103296199437846	0.00596380885517055
	S8-PCW12	PCW12	GABA	137	0.0258100979653353	3	3	0.0171357780771741	0.0103296199437846	0.00596380885517055
	S1-PCW7	PCW7-8	GLUT	2	0.000415023863872173	2	2	0.045413385816186	0.0636372937575357	0.0449983619523138
	S2-PCW8	PCW7-8	GLUT	314	0.0904117477684999	2	2	0.045413385816186	0.0636372937575357	0.0449983619523138
	S3-PCW10	PCW10	GLUT	286	0.0656565656565657	3	3	0.0230157155503562	0.0369283769571018	0.0213206083769187
	S5-PCW10	PCW10	GLUT	9	0.00154215215901302	3	3	0.0230157155503562	0.0369283769571018	0.0213206083769187
	S4-PCW10.5	PCW10	GLUT	4	0.00184842883548983	3	3	0.0230157155503562	0.0369283769571018	0.0213206083769187
	S6-PCW12	PCW12	GLUT	33	0.00819061801935964	3	3	0.0235437081687728	0.0187646064814607	0.0108337506033087
	S7-PCW12	PCW12	GLUT	113	0.0179793158313445	3	3	0.0235437081687728	0.0187646064814607	0.0108337506033087
	S8-PCW12	PCW12	GLUT	236	0.0444611906556142	3	3	0.0235437081687728	0.0187646064814607	0.0108337506033087
	S1-PCW7	PCW7-8	GnRH	8	0.00166009545548869	2	2	0.00126195098141552	0.000563061315018177	0.000398144474073168
	S2-PCW8	PCW7-8	GnRH	3	0.000863806507342355	2	2	0.00126195098141552	0.000563061315018177	0.000398144474073168
	S3-PCW10	PCW10	GnRH	4	0.000918273645546373	2	2	0.0013833512405181	0.000657719042364882	0.00046507759497173
	S4-PCW10.5	PCW10	GnRH	4	0.00184842883548983	2	2	0.0013833512405181	0.000657719042364882	0.00046507759497173
	S6-PCW12	PCW12	GnRH	1	0.000248200546041201	3	3	0.000608870294323258	0.000347707394179741	0.000200748957628897
	S7-PCW12	PCW12	GnRH	4	0.000636435958631663	3	3	0.000608870294323258	0.000347707394179741	0.000200748957628897
	S8-PCW12	PCW12	GnRH	5	0.00094197437829691	3	3	0.000608870294323258	0.000347707394179741	0.000200748957628897
	S1-PCW7	PCW7-8	Lymph	9	0.00186760738742478	2	2	0.00309331996206828	0.00173341934663208	0.0012257125746435
	S2-PCW8	PCW7-8	Lymph	15	0.00431903253671178	2	2	0.00309331996206828	0.00173341934663208	0.0012257125746435
	S3-PCW10	PCW10	Lymph	37	0.00849403122130395	3	3	0.0114332735896676	0.00291593255837242	0.00168351444751511
	S5-PCW10	PCW10	Lymph	67	0.0114804660726525	3	3	0.0114332735896676	0.00291593255837242	0.00168351444751511
	S4-PCW10.5	PCW10	Lymph	31	0.0143253234750462	3	3	0.0114332735896676	0.00291593255837242	0.00168351444751511
	S6-PCW12	PCW12	Lymph	55	0.0136510300322661	3	3	0.00911539448098257	0.00397826349143309	0.00229685149768616
	S7-PCW12	PCW12	Lymph	47	0.00747812251392204	3	3	0.00911539448098257	0.00397826349143309	0.00229685149768616
	S8-PCW12	PCW12	Lymph	33	0.00621703089675961	3	3	0.00911539448098257	0.00397826349143309	0.00229685149768616
	S1-PCW7	PCW7-8	MCC	4	0.000830047727744345	2	2	0.00372628214201787	0.00409589398847731	0.00289623441427352
	S2-PCW8	PCW7-8	MCC	23	0.00662251655629139	2	2	0.00372628214201787	0.00409589398847731	0.00289623441427352
	S3-PCW10	PCW10	MCC	209	0.047979797979798	3	3	0.0726565626663052	0.0439354184440552	0.0253661256656341
	S5-PCW10	PCW10	MCC	272	0.0466072652501714	3	3	0.0726565626663052	0.0439354184440552	0.0253661256656341
	S4-PCW10.5	PCW10	MCC	267	0.123382624768946	3	3	0.0726565626663052	0.0439354184440552	0.0253661256656341
	S6-PCW12	PCW12	MCC	351	0.0871183916604616	3	3	0.0607962553447341	0.0364317935784805	0.0210339058295966
	S7-PCW12	PCW12	MCC	478	0.0760540970564837	3	3	0.0607962553447341	0.0364317935784805	0.0210339058295966
	S8-PCW12	PCW12	MCC	102	0.019216277317257	3	3	0.0607962553447341	0.0364317935784805	0.0210339058295966
	S1-PCW7	PCW7-8	MG	48	0.00996057273293214	2	2	0.0095872544056253	0.000527951841559776	0.000373318327306843
	S2-PCW8	PCW7-8	MG	32	0.00921393607831846	2	2	0.0095872544056253	0.000527951841559776	0.000373318327306843
	S3-PCW10	PCW10	MG	76	0.0174471992653811	3	3	0.0182998069124361	0.000770538938162458	0.000444870863369184
	S5-PCW10	PCW10	MG	108	0.0185058259081563	3	3	0.0182998069124361	0.000770538938162458	0.000444870863369184
	S4-PCW10.5	PCW10	MG	41	0.0189463955637708	3	3	0.0182998069124361	0.000770538938162458	0.000444870863369184
	S6-PCW12	PCW12	MG	62	0.0153884338545545	3	3	0.0179578350822567	0.00248403458635632	0.00143415803710916
	S7-PCW12	PCW12	MG	114	0.0181384248210024	3	3	0.0179578350822567	0.00248403458635632	0.00143415803710916
	S8-PCW12	PCW12	MG	108	0.0203466465712133	3	3	0.0179578350822567	0.00248403458635632	0.00143415803710916
	S1-PCW7	PCW7-8	MSC	35	0.00726291761776302	2	2	0.0063668460821323	0.00126723651854545	0.000896071535630719
	S2-PCW8	PCW7-8	MSC	19	0.00547077454650158	2	2	0.0063668460821323	0.00126723651854545	0.000896071535630719
	S3-PCW10	PCW10	MSC	32	0.00734618916437098	3	3	0.00773450982641667	0.000514410089698872	0.000296994803761504
	S5-PCW10	PCW10	MSC	44	0.00753941055517478	3	3	0.00773450982641667	0.000514410089698872	0.000296994803761504
	S4-PCW10.5	PCW10	MSC	18	0.00831792975970425	3	3	0.00773450982641667	0.000514410089698872	0.000296994803761504
	S6-PCW12	PCW12	MSC	16	0.00397120873665922	3	3	0.00746166227725857	0.00328826291258783	0.00189847947774884
	S7-PCW12	PCW12	MSC	66	0.0105011933174224	3	3	0.00746166227725857	0.00328826291258783	0.00189847947774884
	S8-PCW12	PCW12	MSC	42	0.00791258477769405	3	3	0.00746166227725857	0.00328826291258783	0.00189847947774884
	S1-PCW7	PCW7-8	Mel	10	0.00207511931936086	2	2	0.0042048501866024	0.0030118942766576	0.00212973086724154
	S2-PCW8	PCW7-8	Mel	22	0.00633458105384394	2	2	0.0042048501866024	0.0030118942766576	0.00212973086724154
	S3-PCW10	PCW10	Mel	7	0.00160697887970615	3	3	0.00336024639060202	0.00309305983577627	0.00178577892880505
	S5-PCW10	PCW10	Mel	9	0.00154215215901302	3	3	0.00336024639060202	0.00309305983577627	0.00178577892880505
	S4-PCW10.5	PCW10	Mel	15	0.00693160813308688	3	3	0.00336024639060202	0.00309305983577627	0.00178577892880505
	S6-PCW12	PCW12	Mel	8	0.00198560436832961	3	3	0.00579633040653209	0.00338019335170733	0.00195155554152121
	S7-PCW12	PCW12	Mel	53	0.00843277645186953	3	3	0.00579633040653209	0.00338019335170733	0.00195155554152121
	S8-PCW12	PCW12	Mel	37	0.00697061039939714	3	3	0.00579633040653209	0.00338019335170733	0.00195155554152121
	S1-PCW7	PCW7-8	Mes0	311	0.0645362108321229	2	2	0.0648048171926235	0.000379866757959654	0.00026860636050062
	S2-PCW8	PCW7-8	Mes0	226	0.0650734235531241	2	2	0.0648048171926235	0.000379866757959654	0.00026860636050062
	S3-PCW10	PCW10	Mes0	334	0.0766758494031221	3	3	0.0759448777047146	0.00349868742980567	0.00201996812940867
	S5-PCW10	PCW10	Mes0	421	0.0721384509938314	3	3	0.0759448777047146	0.00349868742980567	0.00201996812940867
	S4-PCW10.5	PCW10	Mes0	171	0.0790203327171904	3	3	0.0759448777047146	0.00349868742980567	0.00201996812940867
	S6-PCW12	PCW12	Mes0	278	0.068999751799454	3	3	0.0648864578889361	0.00676075338374321	0.00390332278602882
	S7-PCW12	PCW12	Mes0	431	0.0685759745425617	3	3	0.0648864578889361	0.00676075338374321	0.00390332278602882
	S8-PCW12	PCW12	Mes0	303	0.0570836473247928	3	3	0.0648864578889361	0.00676075338374321	0.00390332278602882
	S1-PCW7	PCW7-8	Mes1	90	0.0186760738742478	2	2	0.0650535566607058	0.0655876651453337	0.046377482786458
	S2-PCW8	PCW7-8	Mes1	387	0.111431039447164	2	2	0.0650535566607058	0.0655876651453337	0.046377482786458
	S3-PCW10	PCW10	Mes1	755	0.173324150596878	3	3	0.21719927567307	0.0548188930150459	0.0316497026389141
	S5-PCW10	PCW10	Mes1	1165	0.199623029472241	3	3	0.21719927567307	0.0548188930150459	0.0316497026389141
	S4-PCW10.5	PCW10	Mes1	603	0.278650646950092	3	3	0.21719927567307	0.0548188930150459	0.0316497026389141
	S6-PCW12	PCW12	Mes1	1019	0.252916356415984	3	3	0.192033448906123	0.0603391337514779	0.0348368151140846
	S7-PCW12	PCW12	Mes1	1200	0.190930787589499	3	3	0.192033448906123	0.0603391337514779	0.0348368151140846
	S8-PCW12	PCW12	Mes1	702	0.132253202712886	3	3	0.192033448906123	0.0603391337514779	0.0348368151140846
	S1-PCW7	PCW7-8	Mes2	2355	0.488690599709483	2	2	0.313161884939683	0.248235089013371	0.175528714769801
	S2-PCW8	PCW7-8	Mes2	478	0.137633170169882	2	2	0.313161884939683	0.248235089013371	0.175528714769801
	S3-PCW10	PCW10	Mes2	212	0.0486685032139578	3	3	0.0637487185317714	0.0415113221907513	0.0239665730412475
	S5-PCW10	PCW10	Mes2	646	0.110692254969157	3	3	0.0637487185317714	0.0415113221907513	0.0239665730412475
	S4-PCW10.5	PCW10	Mes2	69	0.0318853974121996	3	3	0.0637487185317714	0.0415113221907513	0.0239665730412475
	S6-PCW12	PCW12	Mes2	309	0.0766939687267312	3	3	0.0708303344827805	0.0192563566268711	0.0111176626821355
	S7-PCW12	PCW12	Mes2	310	0.0493237867939539	3	3	0.0708303344827805	0.0192563566268711	0.0111176626821355
	S8-PCW12	PCW12	Mes2	459	0.0864732479276564	3	3	0.0708303344827805	0.0192563566268711	0.0111176626821355
	S1-PCW7	PCW7-8	NCC	128	0.026561527287819	2	2	0.0187515381904111	0.0110449925035403	0.00780998909740794
	S2-PCW8	PCW7-8	NCC	38	0.0109415490930032	2	2	0.0187515381904111	0.0110449925035403	0.00780998909740794
	S3-PCW10	PCW10	NCC	15	0.0034435261707989	3	3	0.00587459596335948	0.00219493889868749	0.00126724856401201
	S5-PCW10	PCW10	NCC	45	0.00771076079506511	3	3	0.00587459596335948	0.00219493889868749	0.00126724856401201
	S4-PCW10.5	PCW10	NCC	14	0.00646950092421442	3	3	0.00587459596335948	0.00219493889868749	0.00126724856401201
	S6-PCW12	PCW12	NCC	27	0.00670141474311243	3	3	0.00673736668161167	0.00134599715783037	0.000777111821401837
	S7-PCW12	PCW12	NCC	34	0.00540970564836913	3	3	0.00673736668161167	0.00134599715783037	0.000777111821401837
	S8-PCW12	PCW12	NCC	43	0.00810097965335343	3	3	0.00673736668161167	0.00134599715783037	0.000777111821401837
	S1-PCW7	PCW7-8	NOS1	101	0.0209587051255447	2	2	0.0130707720847994	0.0111552218853128	0.00788793304074529
	S2-PCW8	PCW7-8	NOS1	18	0.00518283904405413	2	2	0.0130707720847994	0.0111552218853128	0.00788793304074529
	S5-PCW10	PCW10	NOS1	6	0.00102810143934202	2	2	0.000976157928543466	7.34592174485815e-05	5.19435107985491e-05
	S4-PCW10.5	PCW10	NOS1	2	0.000924214417744917	2	2	0.000976157928543466	7.34592174485815e-05	5.19435107985491e-05
	S6-PCW12	PCW12	NOS1	6	0.00148920327624721	3	3	0.0050250222254412	0.00415955549918554	0.00240152048716396
	S7-PCW12	PCW12	NOS1	25	0.00397772474144789	3	3	0.0050250222254412	0.00415955549918554	0.00240152048716396
	S8-PCW12	PCW12	NOS1	51	0.00960813865862849	3	3	0.0050250222254412	0.00415955549918554	0.00240152048716396
	S1-PCW7	PCW7-8	NP	32	0.00664038182195476	2	2	0.0920043256647925	0.120722847120196	0.0853639438428378
	S2-PCW8	PCW7-8	NP	616	0.17736826950763	2	2	0.0920043256647925	0.120722847120196	0.0853639438428378
	S3-PCW10	PCW10	NP	88	0.0202020202020202	3	3	0.00866383485166259	0.010046992708863	0.00580063394500829
	S5-PCW10	PCW10	NP	23	0.00394105551747772	3	3	0.00866383485166259	0.010046992708863	0.00580063394500829
	S4-PCW10.5	PCW10	NP	4	0.00184842883548983	3	3	0.00866383485166259	0.010046992708863	0.00580063394500829
	S6-PCW12	PCW12	NP	16	0.00397120873665922	3	3	0.00979073451917457	0.0060312994730082	0.00348217237430453
	S7-PCW12	PCW12	NP	59	0.00938743038981702	3	3	0.00979073451917457	0.0060312994730082	0.00348217237430453
	S8-PCW12	PCW12	NP	85	0.0160135644310475	3	3	0.00979073451917457	0.0060312994730082	0.00348217237430453
	S1-PCW7	PCW7-8	OEC	25	0.00518779829840216	2	2	0.0099362544616111	0.0067153311063442	0.00474845616320894
	S2-PCW8	PCW7-8	OEC	51	0.01468471062482	2	2	0.0099362544616111	0.0067153311063442	0.00474845616320894
	S3-PCW10	PCW10	OEC	16	0.00367309458218549	3	3	0.0050597385605043	0.00203318328968111	0.00117385891960924
	S5-PCW10	PCW10	OEC	24	0.00411240575736806	3	3	0.0050597385605043	0.00203318328968111	0.00117385891960924
	S4-PCW10.5	PCW10	OEC	16	0.00739371534195933	3	3	0.0050597385605043	0.00203318328968111	0.00117385891960924
	S6-PCW12	PCW12	OEC	16	0.00397120873665922	3	3	0.0120364753761529	0.00720088461168317	0.00415743266895871
	S7-PCW12	PCW12	OEC	112	0.0178202068416866	3	3	0.0120364753761529	0.00720088461168317	0.00415743266895871
	S8-PCW12	PCW12	OEC	76	0.014318010550113	3	3	0.0120364753761529	0.00720088461168317	0.00415743266895871
	S1-PCW7	PCW7-8	Osteo	207	0.0429549699107699	2	2	0.0576133905125401	0.0207301372179927	0.0146584206017703
	S2-PCW8	PCW7-8	Osteo	251	0.0722718111143104	2	2	0.0576133905125401	0.0207301372179927	0.0146584206017703
	S3-PCW10	PCW10	Osteo	1230	0.28236914600551	3	3	0.185972689519245	0.105656340957896	0.0610007168936324
	S5-PCW10	PCW10	Osteo	1182	0.202535983550377	3	3	0.185972689519245	0.105656340957896	0.0610007168936324
	S4-PCW10.5	PCW10	Osteo	158	0.0730129390018484	3	3	0.185972689519245	0.105656340957896	0.0610007168936324
	S6-PCW12	PCW12	Osteo	461	0.114420451724994	3	3	0.164530420826473	0.0536767746744957	0.030990300307551
	S7-PCW12	PCW12	Osteo	993	0.15799522673031	3	3	0.164530420826473	0.0536767746744957	0.030990300307551
	S8-PCW12	PCW12	Osteo	1174	0.221175584024115	3	3	0.164530420826473	0.0536767746744957	0.030990300307551
	S1-PCW7	PCW7-8	Peri	20	0.00415023863872173	2	2	0.00941747463177088	0.00744899657758983	0.00526723599304916
	S2-PCW8	PCW7-8	Peri	51	0.01468471062482	2	2	0.00941747463177088	0.00744899657758983	0.00526723599304916
	S3-PCW10	PCW10	Peri	89	0.0204315886134068	3	3	0.0239244382785438	0.00310872867390738	0.00179482533671794
	S5-PCW10	PCW10	Peri	154	0.0263879369431117	3	3	0.0239244382785438	0.00310872867390738	0.00179482533671794
	S4-PCW10.5	PCW10	Peri	54	0.0249537892791128	3	3	0.0239244382785438	0.00310872867390738	0.00179482533671794
	S6-PCW12	PCW12	Peri	105	0.0260610573343261	3	3	0.0285298605158297	0.00369385016341586	0.00213264538619429
	S7-PCW12	PCW12	Peri	206	0.0327764518695306	3	3	0.0285298605158297	0.00369385016341586	0.00213264538619429
	S8-PCW12	PCW12	Peri	142	0.0267520723436323	3	3	0.0285298605158297	0.00369385016341586	0.00213264538619429
	S1-PCW7	PCW7-8	RHBC	315	0.0653662585598672	2	2	0.0626284215344686	0.00387188625288593	0.00273783702539861
	S2-PCW8	PCW7-8	RHBC	208	0.05989058450907	2	2	0.0626284215344686	0.00387188625288593	0.00273783702539861
	S3-PCW10	PCW10	RHBC	242	0.0555555555555556	3	3	0.0870344375153584	0.0328331312042569	0.018956217139116
	S5-PCW10	PCW10	RHBC	493	0.0844756682659356	3	3	0.0870344375153584	0.0328331312042569	0.018956217139116
	S4-PCW10.5	PCW10	RHBC	262	0.121072088724584	3	3	0.0870344375153584	0.0328331312042569	0.018956217139116
	S6-PCW12	PCW12	RHBC	291	0.0722263588979896	3	3	0.0671199301434886	0.0294820377056301	0.0170214624056042
	S7-PCW12	PCW12	RHBC	589	0.0937151949085123	3	3	0.0671199301434886	0.0294820377056301	0.0170214624056042
	S8-PCW12	PCW12	RHBC	188	0.0354182366239638	3	3	0.0671199301434886	0.0294820377056301	0.0170214624056042
	S1-PCW7	PCW7-8	SC	23	0.00477277443452999	2	2	0.00397003248072598	0.0011352485581555	0.000802741953804008
	S2-PCW8	PCW7-8	SC	11	0.00316729052692197	2	2	0.00397003248072598	0.0011352485581555	0.000802741953804008
	S3-PCW10	PCW10	SC	30	0.0068870523415978	3	3	0.00478453843005495	0.00182119473275664	0.00105146726920377
	S5-PCW10	PCW10	SC	22	0.00376970527758739	3	3	0.00478453843005495	0.00182119473275664	0.00105146726920377
	S4-PCW10.5	PCW10	SC	8	0.00369685767097967	3	3	0.00478453843005495	0.00182119473275664	0.00105146726920377
	S6-PCW12	PCW12	SC	16	0.00397120873665922	3	3	0.00725505239983164	0.00284763621363301	0.00164408353449515
	S7-PCW12	PCW12	SC	55	0.00875099443118536	3	3	0.00725505239983164	0.00284763621363301	0.00164408353449515
	S8-PCW12	PCW12	SC	48	0.00904295403165034	3	3	0.00725505239983164	0.00284763621363301	0.00164408353449515
	S1-PCW7	PCW7-8	SCP	34	0.00705540568582694	2	2	0.0053992836088219	0.00234211030224601	0.00165612207700503
	S2-PCW8	PCW7-8	SCP	13	0.00374316153181687	2	2	0.0053992836088219	0.00234211030224601	0.00165612207700503
	S3-PCW10	PCW10	SCP	7	0.00160697887970615	3	3	0.00233911298319639	0.00117704706487817	0.00067956843975627
	S5-PCW10	PCW10	SCP	10	0.00171350239890336	3	3	0.00233911298319639	0.00117704706487817	0.00067956843975627
	S4-PCW10.5	PCW10	SCP	8	0.00369685767097967	3	3	0.00233911298319639	0.00117704706487817	0.00067956843975627
	S6-PCW12	PCW12	SCP	11	0.00273020600645321	3	3	0.00350170471569674	0.000671674331704846	0.000387791356217555
	S7-PCW12	PCW12	SCP	24	0.00381861575178998	3	3	0.00350170471569674	0.000671674331704846	0.000387791356217555
	S8-PCW12	PCW12	SCP	21	0.00395629238884702	3	3	0.00350170471569674	0.000671674331704846	0.000387791356217555
	S1-PCW7	PCW7-8	SM	189	0.0392197551359203	2	2	0.02810397489016	0.0157200871799132	0.0111157802457603
	S2-PCW8	PCW7-8	SM	59	0.0169881946443997	2	2	0.02810397489016	0.0157200871799132	0.0111157802457603
	S3-PCW10	PCW10	SM	79	0.0181359044995409	3	3	0.020803698717364	0.00639572309998769	0.0036925724534402
	S5-PCW10	PCW10	SM	164	0.0281014393420151	3	3	0.020803698717364	0.00639572309998769	0.0036925724534402
	S4-PCW10.5	PCW10	SM	35	0.016173752310536	3	3	0.020803698717364	0.00639572309998769	0.0036925724534402
	S6-PCW12	PCW12	SM	76	0.0188632414991313	3	3	0.0409955687460884	0.0284582382630255	0.0164303715218203
	S7-PCW12	PCW12	SM	195	0.0310262529832936	3	3	0.0409955687460884	0.0284582382630255	0.0164303715218203
	S8-PCW12	PCW12	SM	388	0.0730972117558402	3	3	0.0409955687460884	0.0284582382630255	0.0164303715218203
	S1-PCW7	PCW7-8	Sat	242	0.0502178875285329	2	2	0.0390738156329679	0.0157600976147689	0.011144071895565
	S2-PCW8	PCW7-8	Sat	97	0.0279297437374028	2	2	0.0390738156329679	0.0157600976147689	0.011144071895565
	S3-PCW10	PCW10	Sat	42	0.00964187327823691	3	3	0.0171416811091184	0.0145642178436245	0.00840865509255299
	S5-PCW10	PCW10	Sat	198	0.0339273474982865	3	3	0.0171416811091184	0.0145642178436245	0.00840865509255299
	S4-PCW10.5	PCW10	Sat	17	0.00785582255083179	3	3	0.0171416811091184	0.0145642178436245	0.00840865509255299
	S6-PCW12	PCW12	Sat	28	0.00694961528915364	3	3	0.0164314562064205	0.00992783885096916	0.00573184043307827
	S7-PCW12	PCW12	Sat	98	0.0155926809864757	3	3	0.0164314562064205	0.00992783885096916	0.00573184043307827
	S8-PCW12	PCW12	Sat	142	0.0267520723436323	3	3	0.0164314562064205	0.00992783885096916	0.00573184043307827
