# Supplementary material for: A single-cell and spatial atlas of early human olfactory development
Source: Nat Commun. 2026 Apr 17;17:3537. doi: 10.1038/s41467-026-71595-6 (PMC13090377; doi:10.1038/s41467-026-71595-6)
Supplement: Supplementary file 17 — Source Data Supplementary Fig. 6 [file 41467_2026_71595_MOESM17_ESM.xlsx]

## Sheet: Supplementary Figure 6
	Summplementary Figure 6b. Temporal dynamics of cell cycle phase distribution across stages (PCW7-12, n = 8).
	age	Phase	count	fraction
	7	G1	23	0.124324324324324
	7	S	42	0.227027027027027
	7	G2M	65	0.351351351351351
	7	PostM	54	0.291891891891892
	7	Non-Cycling	1	0.00540540540540541
	8	G1	176	0.326530612244898
	8	S	98	0.181818181818182
	8	G2M	112	0.207792207792208
	8	PostM	153	0.283858998144712
	10	G1	946	0.347922030158146
	10	S	538	0.197866862817212
	10	G2M	415	0.152629643251195
	10	PostM	819	0.301213681500552
	10	Non-Cycling	1	0.000367782272894446
	12	G1	812	0.375578168362627
	12	S	379	0.175300647548566
	12	G2M	345	0.159574468085106
	12	PostM	620	0.28677150786309
	12	Non-Cycling	6	0.00277520814061055
	Summplementary Figure 6c. Cell-type composition across cell cycle phases in PCW7–12 (n = 8).
	stage	Phase	ann2	n_cells	total_cells	fraction	frac_log	frac_shift	mean_val	sd_val	sem_val
	PCW7	G1	RHBC	110	5004	0.0219824	-1.6386	1.3614	1.45438	0.0748895	0.0374447
	PCW7	G1	Deut	0	5004	0	-3	0	0.432399	0.316836	0.158418
	PCW7	G1	MCC	0	5004	0	-3	0	1.02022	0.795463	0.397732
	PCW7	G1	OHBC	0	5004	0	-3	0	0.470949	0.54759	0.273795
	PCW7	G1	CycBasal	0	5004	0	-3	0	0	0	0
	PCW7	G1	GBC	0	5004	0	-3	0	0.111889	0.101445	0.0507225
	PCW7	G1	INP	1	5004	0.00019984	-2.92088	0.0791234	0.143839	0.0763756	0.0381878
	PCW7	G1	iOSN	0	5004	0	-3	0	0.264807	0.195483	0.0977414
	PCW7	G1	MV	11	5004	0.00219824	-2.49509	0.504911	1.21656	0.477984	0.238992
	PCW7	G1	SUS	11	5004	0.00219824	-2.49509	0.504911	1.03579	0.363433	0.181717
	PCW7	G1	NP	1	5004	0.00019984	-2.92088	0.0791234	0.23237	0.265135	0.132568
	PCW7	G1	GLUT	0	5004	0	-3	0	0.160221	0.135125	0.0675627
	PCW7	G1	GABA	0	5004	0	-3	0	0.0916292	0.165187	0.0825934
	PCW7	G1	GnRH	0	5004	0	-3	0	0.00593966	0.0118793	0.00593966
	PCW7	G1	NOS1	1	5004	0.00019984	-2.92088	0.0791234	0.0326939	0.033304	0.016652
	PCW7	G1	NCC	53	5004	0.0105915	-1.93586	1.06414	0.609832	0.319974	0.159987
	PCW7	G1	SCP	0	5004	0	-3	0	0	0	0
	PCW7	G1	SC	7	5004	0.00139888	-2.61999	0.380009	0.399061	0.168892	0.0844458
	PCW7	G1	OEC	6	5004	0.00119904	-2.65777	0.342233	0.53475	0.2163	0.10815
	PCW7	G1	Mel	4	5004	0.000799361	-2.74488	0.255118	0.355054	0.12715	0.0635752
	PCW7	G1	MSC	3	5004	0.00059952	-2.79601	0.20399	0.21552	0.158324	0.0791621
	PCW7	G1	Mes0	0	5004	0	-3	0	0	0	0
	PCW7	G1	Mes1	53	5004	0.0105915	-1.93586	1.06414	1.66477	0.417697	0.208848
	PCW7	G1	Mes2	1187	5004	0.23721	-0.62304	2.37696	1.82933	0.384043	0.192022
	PCW7	G1	Osteo	115	5004	0.0229816	-1.62012	1.37988	1.74034	0.313687	0.156843
	PCW7	G1	Cartl	134	5004	0.0267786	-1.55629	1.44371	1.54048	0.100247	0.0501237
	PCW7	G1	Peri	7	5004	0.00139888	-2.61999	0.380009	0.748003	0.265956	0.132978
	PCW7	G1	EC	104	5004	0.0207834	-1.66187	1.33813	1.40853	0.117699	0.0588496
	PCW7	G1	Lymph	4	5004	0.000799361	-2.74488	0.255118	0.586679	0.287239	0.14362
	PCW7	G1	Sat	119	5004	0.023781	-1.60588	1.39412	1.1511	0.167302	0.0836511
	PCW7	G1	SM	82	5004	0.0163869	-1.75978	1.24022	1.14141	0.219466	0.109733
	PCW7	G1	MG	24	5004	0.00479616	-2.23686	0.763141	0.771028	0.144125	0.0720626
	PCW7	S	RHBC	128	5004	0.0255795	-1.57545	1.42455	1.27483	0.101589	0.0507947
	PCW7	S	Deut	0	5004	0	-3	0	0.107846	0.132206	0.066103
	PCW7	S	MCC	1	5004	0.00019984	-2.92088	0.0791234	0.0972272	0.0745266	0.0372633
	PCW7	S	OHBC	0	5004	0	-3	0	0.386447	0.457037	0.228519
	PCW7	S	CycBasal	12	5004	0.00239808	-2.46877	0.531234	0.684755	0.148829	0.0744144
	PCW7	S	GBC	0	5004	0	-3	0	0.179146	0.146925	0.0734627
	PCW7	S	INP	1	5004	0.00019984	-2.92088	0.0791234	0.0972459	0.0343084	0.0171542
	PCW7	S	iOSN	0	5004	0	-3	0	0.0874402	0.0619386	0.0309693
	PCW7	S	MV	15	5004	0.0029976	-2.3982	0.6018	0.975488	0.269964	0.134982
	PCW7	S	SUS	14	5004	0.00279776	-2.42047	0.579528	0.746089	0.193873	0.0969363
	PCW7	S	NP	8	5004	0.00159872	-2.58524	0.41476	0.769992	0.693294	0.346647
	PCW7	S	GLUT	0	5004	0	-3	0	0.373117	0.294271	0.147135
	PCW7	S	GABA	12	5004	0.00239808	-2.46877	0.531234	0.270125	0.258617	0.129308
	PCW7	S	GnRH	0	5004	0	-3	0	0.00593966	0.0118793	0.00593966
	PCW7	S	NOS1	4	5004	0.000799361	-2.74488	0.255118	0.0753507	0.121815	0.0609075
	PCW7	S	NCC	42	5004	0.00839329	-2.02718	0.972818	0.548411	0.316158	0.158079
	PCW7	S	SCP	5	5004	0.000999201	-2.69914	0.300856	0.201641	0.105412	0.0527059
	PCW7	S	SC	10	5004	0.0019984	-2.52311	0.47689	0.308487	0.159173	0.0795867
	PCW7	S	OEC	12	5004	0.00239808	-2.46877	0.531234	0.510701	0.238972	0.119486
	PCW7	S	Mel	1	5004	0.00019984	-2.92088	0.0791234	0.271321	0.213652	0.106826
	PCW7	S	MSC	5	5004	0.000999201	-2.69914	0.300856	0.314646	0.0655015	0.0327508
	PCW7	S	Mes0	81	5004	0.0161871	-1.7648	1.2352	1.293	0.061629	0.0308145
	PCW7	S	Mes1	23	5004	0.00459632	-2.2521	0.747903	1.33962	0.400976	0.200488
	PCW7	S	Mes2	530	5004	0.105915	-0.97096	2.02904	1.44039	0.423849	0.211924
	PCW7	S	Osteo	43	5004	0.00859313	-2.01804	0.98196	1.2738	0.237105	0.118553
	PCW7	S	Cartl	70	5004	0.0139888	-1.82423	1.17577	1.21058	0.119638	0.0598191
	PCW7	S	Peri	4	5004	0.000799361	-2.74488	0.255118	0.623085	0.285087	0.142544
	PCW7	S	EC	20	5004	0.0039968	-2.30131	0.698692	0.789543	0.070111	0.0350555
	PCW7	S	Lymph	4	5004	0.000799361	-2.74488	0.255118	0.303292	0.0441685	0.0220843
	PCW7	S	Sat	57	5004	0.0113909	-1.9069	1.0931	0.761742	0.229585	0.114792
	PCW7	S	SM	18	5004	0.00359712	-2.33751	0.662486	0.506355	0.177304	0.088652
	PCW7	S	MG	11	5004	0.00219824	-2.49509	0.504911	0.587868	0.0820305	0.0410152
	PCW7	G2M	RHBC	38	5004	0.00759392	-2.06581	0.934192	0.870707	0.0749954	0.0374977
	PCW7	G2M	Deut	1	5004	0.00019984	-2.92088	0.0791234	0.504282	0.376346	0.188173
	PCW7	G2M	MCC	3	5004	0.00059952	-2.79601	0.20399	0.352789	0.23794	0.11897
	PCW7	G2M	OHBC	0	5004	0	-3	0	0.169397	0.195805	0.0979024
	PCW7	G2M	CycBasal	54	5004	0.0107914	-1.92844	1.07156	1.11938	0.1085	0.0542499
	PCW7	G2M	GBC	2	5004	0.00039968	-2.85397	0.146029	0.300205	0.115231	0.0576154
	PCW7	G2M	INP	1	5004	0.00019984	-2.92088	0.0791234	0.150247	0.0483965	0.0241983
	PCW7	G2M	iOSN	0	5004	0	-3	0	0.0772891	0.0538045	0.0269023
	PCW7	G2M	MV	3	5004	0.00059952	-2.79601	0.20399	0.638953	0.298117	0.149058
	PCW7	G2M	SUS	5	5004	0.000999201	-2.69914	0.300856	0.586892	0.216447	0.108223
	PCW7	G2M	NP	11	5004	0.00219824	-2.49509	0.504911	0.69719	0.552577	0.276288
	PCW7	G2M	GLUT	0	5004	0	-3	0	0.350533	0.311511	0.155755
	PCW7	G2M	GABA	6	5004	0.00119904	-2.65777	0.342233	0.316996	0.0767328	0.0383664
	PCW7	G2M	GnRH	1	5004	0.00019984	-2.92088	0.0791234	0.0574692	0.0421034	0.0210517
	PCW7	G2M	NOS1	5	5004	0.000999201	-2.69914	0.300856	0.121404	0.127362	0.0636811
	PCW7	G2M	NCC	19	5004	0.00379696	-2.31903	0.680966	0.489401	0.145185	0.0725926
	PCW7	G2M	SCP	29	5004	0.00579536	-2.16779	0.832213	0.581389	0.18032	0.0901599
	PCW7	G2M	SC	4	5004	0.000799361	-2.74488	0.255118	0.327821	0.11825	0.059125
	PCW7	G2M	OEC	5	5004	0.000999201	-2.69914	0.300856	0.41321	0.118313	0.0591565
	PCW7	G2M	Mel	3	5004	0.00059952	-2.79601	0.20399	0.190827	0.123385	0.0616924
	PCW7	G2M	MSC	21	5004	0.00419664	-2.28428	0.715723	0.626242	0.079496	0.039748
	PCW7	G2M	Mes0	230	5004	0.0459632	-1.32824	1.67176	1.61395	0.0518322	0.0259161
	PCW7	G2M	Mes1	11	5004	0.00219824	-2.49509	0.504911	1.09756	0.405294	0.202647
	PCW7	G2M	Mes2	334	5004	0.0667466	-1.16911	1.83089	1.22716	0.423315	0.211658
	PCW7	G2M	Osteo	25	5004	0.004996	-2.22214	0.777862	1.08902	0.292138	0.146069
	PCW7	G2M	Cartl	41	5004	0.00819345	-2.03652	0.963478	1.04245	0.110512	0.0552559
	PCW7	G2M	Peri	6	5004	0.00119904	-2.65777	0.342233	0.65024	0.226585	0.113293
	PCW7	G2M	EC	34	5004	0.00679456	-2.10821	0.891792	0.924788	0.0445268	0.0222634
	PCW7	G2M	Lymph	1	5004	0.00019984	-2.92088	0.0791234	0.251433	0.156384	0.0781922
	PCW7	G2M	Sat	31	5004	0.00619504	-2.14297	0.857033	0.536404	0.256897	0.128449
	PCW7	G2M	SM	8	5004	0.00159872	-2.58524	0.41476	0.360967	0.102563	0.0512816
	PCW7	G2M	MG	12	5004	0.00239808	-2.46877	0.531234	0.612996	0.18278	0.0913898
	PCW7	PostM	RHBC	39	5004	0.00779376	-2.05583	0.944175	0.91963	0.10523	0.0526152
	PCW7	PostM	Deut	1	5004	0.00019984	-2.92088	0.0791234	0.0730833	0.0595883	0.0297942
	PCW7	PostM	MCC	0	5004	0	-3	0	0.393157	0.360115	0.180057
	PCW7	PostM	OHBC	0	5004	0	-3	0	0.285422	0.337709	0.168854
	PCW7	PostM	CycBasal	0	5004	0	-3	0	0	0	0
	PCW7	PostM	GBC	2	5004	0.00039968	-2.85397	0.146029	0.103146	0.0323443	0.0161721
	PCW7	PostM	INP	25	5004	0.004996	-2.22214	0.777862	0.9238	0.173354	0.0866772
	PCW7	PostM	iOSN	5	5004	0.000999201	-2.69914	0.300856	0.846365	0.364044	0.182022
	PCW7	PostM	MV	12	5004	0.00239808	-2.46877	0.531234	1.08381	0.391455	0.195728
	PCW7	PostM	SUS	10	5004	0.0019984	-2.52311	0.47689	0.590241	0.125503	0.0627514
	PCW7	PostM	NP	12	5004	0.00239808	-2.46877	0.531234	0.949228	0.542642	0.271321
	PCW7	PostM	GLUT	2	5004	0.00039968	-2.85397	0.146029	1.13053	0.709434	0.354717
	PCW7	PostM	GABA	118	5004	0.0235811	-1.6094	1.3906	1.03728	0.320344	0.160172
	PCW7	PostM	GnRH	7	5004	0.00139888	-2.61999	0.380009	0.215624	0.110279	0.0551395
	PCW7	PostM	NOS1	91	5004	0.0181855	-1.71703	1.28297	0.721291	0.456161	0.228081
	PCW7	PostM	NCC	14	5004	0.00279776	-2.42047	0.579528	0.417372	0.110902	0.055451
	PCW7	PostM	SCP	0	5004	0	-3	0	0	0	0
	PCW7	PostM	SC	2	5004	0.00039968	-2.85397	0.146029	0.184877	0.0465248	0.0232624
	PCW7	PostM	OEC	2	5004	0.00039968	-2.85397	0.146029	0.314728	0.139675	0.0698373
	PCW7	PostM	Mel	2	5004	0.00039968	-2.85397	0.146029	0.243931	0.0708413	0.0354206
	PCW7	PostM	MSC	0	5004	0	-3	0	0.0546133	0.0405019	0.020251
	PCW7	PostM	Mes0	0	5004	0	-3	0	0.00697342	0.0139468	0.00697342
	PCW7	PostM	Mes1	3	5004	0.00059952	-2.79601	0.20399	0.90945	0.507849	0.253925
	PCW7	PostM	Mes2	297	5004	0.0593525	-1.2193	1.7807	1.10521	0.473021	0.236511
	PCW7	PostM	Osteo	23	5004	0.00459632	-2.2521	0.747903	0.893395	0.177431	0.0887155
	PCW7	PostM	Cartl	80	5004	0.0159872	-1.76988	1.23012	1.11779	0.144806	0.0724028
	PCW7	PostM	Peri	3	5004	0.00059952	-2.79601	0.20399	0.492219	0.203585	0.101792
	PCW7	PostM	EC	7	5004	0.00139888	-2.61999	0.380009	0.408139	0.024447	0.0122235
	PCW7	PostM	Lymph	0	5004	0	-3	0	0.0546133	0.0405019	0.020251
	PCW7	PostM	Sat	31	5004	0.00619504	-2.14297	0.857033	0.610066	0.220988	0.110494
	PCW7	PostM	SM	80	5004	0.0159872	-1.76988	1.23012	0.960847	0.187484	0.0937422
	PCW7	PostM	MG	1	5004	0.00019984	-2.92088	0.0791234	0.194509	0.116278	0.0581391
	PCW7	Non-Cycling	RHBC	0	5004	0	-3	0	0.0794674	0.0736788	0.0368394
	PCW7	Non-Cycling	Deut	0	5004	0	-3	0	0	0	0
	PCW7	Non-Cycling	MCC	0	5004	0	-3	0	0.0169249	0.0338498	0.0169249
	PCW7	Non-Cycling	OHBC	0	5004	0	-3	0	0	0	0
	PCW7	Non-Cycling	CycBasal	0	5004	0	-3	0	0	0	0
	PCW7	Non-Cycling	GBC	0	5004	0	-3	0	0	0	0
	PCW7	Non-Cycling	INP	0	5004	0	-3	0	0	0	0
	PCW7	Non-Cycling	iOSN	0	5004	0	-3	0	0	0	0
	PCW7	Non-Cycling	MV	0	5004	0	-3	0	0.0338735	0.0508798	0.0254399
	PCW7	Non-Cycling	SUS	1	5004	0.00019984	-2.92088	0.0791234	0.0257205	0.037322	0.018661
	PCW7	Non-Cycling	NP	0	5004	0	-3	0	0.0665599	0.117814	0.0589071
	PCW7	Non-Cycling	GLUT	0	5004	0	-3	0	0.0357337	0.0461011	0.0230505
	PCW7	Non-Cycling	GABA	1	5004	0.00019984	-2.92088	0.0791234	0.0267543	0.0373069	0.0186534
	PCW7	Non-Cycling	GnRH	0	5004	0	-3	0	0	0	0
	PCW7	Non-Cycling	NOS1	0	5004	0	-3	0	0	0	0
	PCW7	Non-Cycling	NCC	0	5004	0	-3	0	0.0238983	0.0320249	0.0160124
	PCW7	Non-Cycling	SCP	0	5004	0	-3	0	0	0	0
	PCW7	Non-Cycling	SC	0	5004	0	-3	0	0	0	0
	PCW7	Non-Cycling	OEC	0	5004	0	-3	0	0.0301022	0.0457572	0.0228786
	PCW7	Non-Cycling	Mel	0	5004	0	-3	0	0	0	0
	PCW7	Non-Cycling	MSC	6	5004	0.00119904	-2.65777	0.342233	0.300727	0.0589631	0.0294816
	PCW7	Non-Cycling	Mes0	0	5004	0	-3	0	0.0301022	0.0457572	0.0228786
	PCW7	Non-Cycling	Mes1	0	5004	0	-3	0	0.141912	0.142183	0.0710915
	PCW7	Non-Cycling	Mes2	7	5004	0.00139888	-2.61999	0.380009	0.166515	0.153667	0.0768336
	PCW7	Non-Cycling	Osteo	1	5004	0.00019984	-2.92088	0.0791234	0.0677296	0.0611742	0.0305871
	PCW7	Non-Cycling	Cartl	0	5004	0	-3	0	0.0636198	0.0834238	0.0417119
	PCW7	Non-Cycling	Peri	0	5004	0	-3	0	0.025097	0.0291548	0.0145774
	PCW7	Non-Cycling	EC	2	5004	0.00039968	-2.85397	0.146029	0.0735828	0.0587381	0.029369
	PCW7	Non-Cycling	Lymph	0	5004	0	-3	0	0	0	0
	PCW7	Non-Cycling	Sat	4	5004	0.000799361	-2.74488	0.255118	0.070753	0.123612	0.0618058
	PCW7	Non-Cycling	SM	1	5004	0.00019984	-2.92088	0.0791234	0.0510573	0.0373638	0.0186819
	PCW7	Non-Cycling	MG	0	5004	0	-3	0	0.0304508	0.0355969	0.0177985
	PCW8	G1	RHBC	104	4012	0.0259222	-1.56989	1.43011	1.45438	0.0748895	0.0374447
	PCW8	G1	Deut	6	4012	0.00149551	-2.60284	0.39716	0.432399	0.316836	0.158418
	PCW8	G1	MCC	20	4012	0.00498504	-2.22293	0.777067	1.02022	0.795463	0.397732
	PCW8	G1	OHBC	0	4012	0	-3	0	0.470949	0.54759	0.273795
	PCW8	G1	CycBasal	0	4012	0	-3	0	0	0	0
	PCW8	G1	GBC	3	4012	0.000747757	-2.75752	0.242481	0.111889	0.101445	0.0507225
	PCW8	G1	INP	3	4012	0.000747757	-2.75752	0.242481	0.143839	0.0763756	0.0381878
	PCW8	G1	iOSN	3	4012	0.000747757	-2.75752	0.242481	0.264807	0.195483	0.0977414
	PCW8	G1	MV	96	4012	0.0239282	-1.60331	1.39669	1.21656	0.477984	0.238992
	PCW8	G1	SUS	71	4012	0.0176969	-1.72823	1.27177	1.03579	0.363433	0.181717
	PCW8	G1	NP	13	4012	0.00324028	-2.37261	0.627394	0.23237	0.265135	0.132568
	PCW8	G1	GLUT	4	4012	0.000997009	-2.69962	0.30038	0.160221	0.135125	0.0675627
	PCW8	G1	GABA	0	4012	0	-3	0	0.0916292	0.165187	0.0825934
	PCW8	G1	GnRH	0	4012	0	-3	0	0.00593966	0.0118793	0.00593966
	PCW8	G1	NOS1	0	4012	0	-3	0	0.0326939	0.033304	0.016652
	PCW8	G1	NCC	12	4012	0.00299103	-2.39892	0.601085	0.609832	0.319974	0.159987
	PCW8	G1	SCP	0	4012	0	-3	0	0	0	0
	PCW8	G1	SC	2	4012	0.000498504	-2.82434	0.175658	0.399061	0.168892	0.0844458
	PCW8	G1	OEC	16	4012	0.00398804	-2.30207	0.69793	0.53475	0.2163	0.10815
	PCW8	G1	Mel	7	4012	0.00174477	-2.56149	0.438505	0.355054	0.12715	0.0635752
	PCW8	G1	MSC	0	4012	0	-3	0	0.21552	0.158324	0.0791621
	PCW8	G1	Mes0	0	4012	0	-3	0	0	0	0
	PCW8	G1	Mes1	196	4012	0.0488534	-1.3023	1.6977	1.66477	0.417697	0.208848
	PCW8	G1	Mes2	258	4012	0.0643071	-1.18504	1.81496	1.82933	0.384043	0.192022
	PCW8	G1	Osteo	148	4012	0.0368893	-1.42148	1.57852	1.74034	0.313687	0.156843
	PCW8	G1	Cartl	157	4012	0.0391326	-1.3965	1.6035	1.54048	0.100247	0.0501237
	PCW8	G1	Peri	18	4012	0.00448654	-2.2607	0.739299	0.748003	0.265956	0.132978
	PCW8	G1	EC	73	4012	0.0181954	-1.7168	1.2832	1.40853	0.117699	0.0588496
	PCW8	G1	Lymph	7	4012	0.00174477	-2.56149	0.438505	0.586679	0.287239	0.14362
	PCW8	G1	Sat	50	4012	0.0124626	-1.87087	1.12913	1.1511	0.167302	0.0836511
	PCW8	G1	SM	30	4012	0.00747757	-2.07173	0.928271	1.14141	0.219466	0.109733
	PCW8	G1	MG	11	4012	0.00274177	-2.42692	0.573078	0.771028	0.144125	0.0720626
	PCW8	S	RHBC	61	4012	0.0152044	-1.79037	1.20963	1.27483	0.101589	0.0507947
	PCW8	S	Deut	0	4012	0	-3	0	0.107846	0.132206	0.066103
	PCW8	S	MCC	0	4012	0	-3	0	0.0972272	0.0745266	0.0372633
	PCW8	S	OHBC	0	4012	0	-3	0	0.386447	0.457037	0.228519
	PCW8	S	CycBasal	19	4012	0.00473579	-2.24141	0.758593	0.684755	0.148829	0.0744144
	PCW8	S	GBC	5	4012	0.00124626	-2.64854	0.35146	0.179146	0.146925	0.0734627
	PCW8	S	INP	1	4012	0.000249252	-2.90335	0.0966501	0.0972459	0.0343084	0.0171542
	PCW8	S	iOSN	1	4012	0.000249252	-2.90335	0.0966501	0.0874402	0.0619386	0.0309693
	PCW8	S	MV	35	4012	0.00872383	-2.01216	0.987837	0.975488	0.269964	0.134982
	PCW8	S	SUS	37	4012	0.00922233	-1.99045	1.00955	0.746089	0.193873	0.0969363
	PCW8	S	NP	254	4012	0.0633101	-1.19172	1.80828	0.769992	0.693294	0.346647
	PCW8	S	GLUT	17	4012	0.00423729	-2.28089	0.719106	0.373117	0.294271	0.147135
	PCW8	S	GABA	0	4012	0	-3	0	0.270125	0.258617	0.129308
	PCW8	S	GnRH	0	4012	0	-3	0	0.00593966	0.0118793	0.00593966
	PCW8	S	NOS1	0	4012	0	-3	0	0.0753507	0.121815	0.0609075
	PCW8	S	NCC	12	4012	0.00299103	-2.39892	0.601085	0.548411	0.316158	0.158079
	PCW8	S	SCP	3	4012	0.000747757	-2.75752	0.242481	0.201641	0.105412	0.0527059
	PCW8	S	SC	1	4012	0.000249252	-2.90335	0.0966501	0.308487	0.159173	0.0795867
	PCW8	S	OEC	19	4012	0.00473579	-2.24141	0.758593	0.510701	0.238972	0.119486
	PCW8	S	Mel	10	4012	0.00249252	-2.45686	0.543139	0.271321	0.213652	0.106826
	PCW8	S	MSC	3	4012	0.000747757	-2.75752	0.242481	0.314646	0.0655015	0.0327508
	PCW8	S	Mes0	88	4012	0.0219342	-1.63952	1.36048	1.293	0.061629	0.0308145
	PCW8	S	Mes1	106	4012	0.0264207	-1.56192	1.43808	1.33962	0.400976	0.200488
	PCW8	S	Mes2	114	4012	0.0284148	-1.53143	1.46857	1.44039	0.423849	0.211924
	PCW8	S	Osteo	57	4012	0.0142074	-1.81795	1.18205	1.2738	0.237105	0.118553
	PCW8	S	Cartl	84	4012	0.0209372	-1.65882	1.34118	1.21058	0.119638	0.0598191
	PCW8	S	Peri	10	4012	0.00249252	-2.45686	0.543139	0.623085	0.285087	0.142544
	PCW8	S	EC	22	4012	0.00548355	-2.18819	0.811813	0.789543	0.070111	0.0350555
	PCW8	S	Lymph	5	4012	0.00124626	-2.64854	0.35146	0.303292	0.0441685	0.0220843
	PCW8	S	Sat	18	4012	0.00448654	-2.2607	0.739299	0.761742	0.229585	0.114792
	PCW8	S	SM	5	4012	0.00124626	-2.64854	0.35146	0.506355	0.177304	0.088652
	PCW8	S	MG	10	4012	0.00249252	-2.45686	0.543139	0.587868	0.0820305	0.0410152
	PCW8	G2M	RHBC	20	4012	0.00498504	-2.22293	0.777067	0.870707	0.0749954	0.0374977
	PCW8	G2M	Deut	4	4012	0.000997009	-2.69962	0.30038	0.504282	0.376346	0.188173
	PCW8	G2M	MCC	1	4012	0.000249252	-2.90335	0.0966501	0.352789	0.23794	0.11897
	PCW8	G2M	OHBC	0	4012	0	-3	0	0.169397	0.195805	0.0979024
	PCW8	G2M	CycBasal	65	4012	0.0162014	-1.76444	1.23556	1.11938	0.1085	0.0542499
	PCW8	G2M	GBC	6	4012	0.00149551	-2.60284	0.39716	0.300205	0.115231	0.0576154
	PCW8	G2M	INP	2	4012	0.000498504	-2.82434	0.175658	0.150247	0.0483965	0.0241983
	PCW8	G2M	iOSN	1	4012	0.000249252	-2.90335	0.0966501	0.0772891	0.0538045	0.0269023
	PCW8	G2M	MV	16	4012	0.00398804	-2.30207	0.69793	0.638953	0.298117	0.149058
	PCW8	G2M	SUS	22	4012	0.00548355	-2.18819	0.811813	0.586892	0.216447	0.108223
	PCW8	G2M	NP	129	4012	0.0321535	-1.47947	1.52053	0.69719	0.552577	0.276288
	PCW8	G2M	GLUT	19	4012	0.00473579	-2.24141	0.758593	0.350533	0.311511	0.155755
	PCW8	G2M	GABA	5	4012	0.00124626	-2.64854	0.35146	0.316996	0.0767328	0.0383664
	PCW8	G2M	GnRH	1	4012	0.000249252	-2.90335	0.0966501	0.0574692	0.0421034	0.0210517
	PCW8	G2M	NOS1	1	4012	0.000249252	-2.90335	0.0966501	0.121404	0.127362	0.0636811
	PCW8	G2M	NCC	8	4012	0.00199402	-2.52375	0.476254	0.489401	0.145185	0.0725926
	PCW8	G2M	SCP	10	4012	0.00249252	-2.45686	0.543139	0.581389	0.18032	0.0901599
	PCW8	G2M	SC	6	4012	0.00149551	-2.60284	0.39716	0.327821	0.11825	0.059125
	PCW8	G2M	OEC	8	4012	0.00199402	-2.52375	0.476254	0.41321	0.118313	0.0591565
	PCW8	G2M	Mel	1	4012	0.000249252	-2.90335	0.0966501	0.190827	0.123385	0.0616924
	PCW8	G2M	MSC	10	4012	0.00249252	-2.45686	0.543139	0.626242	0.079496	0.039748
	PCW8	G2M	Mes0	137	4012	0.0341476	-1.4541	1.5459	1.61395	0.0518322	0.0259161
	PCW8	G2M	Mes1	55	4012	0.0137089	-1.83242	1.16758	1.09756	0.405294	0.202647
	PCW8	G2M	Mes2	61	4012	0.0152044	-1.79037	1.20963	1.22716	0.423315	0.211658
	PCW8	G2M	Osteo	28	4012	0.00697906	-2.09805	0.901952	1.08902	0.292138	0.146069
	PCW8	G2M	Cartl	49	4012	0.0122134	-1.87899	1.12101	1.04245	0.110512	0.0552559
	PCW8	G2M	Peri	13	4012	0.00324028	-2.37261	0.627394	0.65024	0.226585	0.113293
	PCW8	G2M	EC	28	4012	0.00697906	-2.09805	0.901952	0.924788	0.0445268	0.0222634
	PCW8	G2M	Lymph	2	4012	0.000498504	-2.82434	0.175658	0.251433	0.156384	0.0781922
	PCW8	G2M	Sat	12	4012	0.00299103	-2.39892	0.601085	0.536404	0.256897	0.128449
	PCW8	G2M	SM	3	4012	0.000747757	-2.75752	0.242481	0.360967	0.102563	0.0512816
	PCW8	G2M	MG	6	4012	0.00149551	-2.60284	0.39716	0.612996	0.18278	0.0913898
	PCW8	PostM	RHBC	21	4012	0.0052343	-2.20521	0.794787	0.91963	0.10523	0.0526152
	PCW8	PostM	Deut	0	4012	0	-3	0	0.0730833	0.0595883	0.0297942
	PCW8	PostM	MCC	2	4012	0.000498504	-2.82434	0.175658	0.393157	0.360115	0.180057
	PCW8	PostM	OHBC	0	4012	0	-3	0	0.285422	0.337709	0.168854
	PCW8	PostM	CycBasal	0	4012	0	-3	0	0	0	0
	PCW8	PostM	GBC	1	4012	0.000249252	-2.90335	0.0966501	0.103146	0.0323443	0.0161721
	PCW8	PostM	INP	49	4012	0.0122134	-1.87899	1.12101	0.9238	0.173354	0.0866772
	PCW8	PostM	iOSN	39	4012	0.00972084	-1.96977	1.03023	0.846365	0.364044	0.182022
	PCW8	PostM	MV	49	4012	0.0122134	-1.87899	1.12101	1.08381	0.391455	0.195728
	PCW8	PostM	SUS	15	4012	0.00373878	-2.32433	0.675667	0.590241	0.125503	0.0627514
	PCW8	PostM	NP	217	4012	0.0540877	-1.25895	1.74105	0.949228	0.542642	0.271321
	PCW8	PostM	GLUT	273	4012	0.0680459	-1.16086	1.83914	1.13053	0.709434	0.354717
	PCW8	PostM	GABA	40	4012	0.00997009	-1.95979	1.04021	1.03728	0.320344	0.160172
	PCW8	PostM	GnRH	2	4012	0.000498504	-2.82434	0.175658	0.215624	0.110279	0.0551395
	PCW8	PostM	NOS1	17	4012	0.00423729	-2.28089	0.719106	0.721291	0.456161	0.228081
	PCW8	PostM	NCC	6	4012	0.00149551	-2.60284	0.39716	0.417372	0.110902	0.055451
	PCW8	PostM	SCP	0	4012	0	-3	0	0	0	0
	PCW8	PostM	SC	2	4012	0.000498504	-2.82434	0.175658	0.184877	0.0465248	0.0232624
	PCW8	PostM	OEC	7	4012	0.00174477	-2.56149	0.438505	0.314728	0.139675	0.0698373
	PCW8	PostM	Mel	4	4012	0.000997009	-2.69962	0.30038	0.243931	0.0708413	0.0354206
	PCW8	PostM	MSC	1	4012	0.000249252	-2.90335	0.0966501	0.0546133	0.0405019	0.020251
	PCW8	PostM	Mes0	0	4012	0	-3	0	0.00697342	0.0139468	0.00697342
	PCW8	PostM	Mes1	26	4012	0.00648056	-2.12607	0.873934	0.90945	0.507849	0.253925
	PCW8	PostM	Mes2	44	4012	0.0109671	-1.92201	1.07799	1.10521	0.473021	0.236511
	PCW8	PostM	Osteo	18	4012	0.00448654	-2.2607	0.739299	0.893395	0.177431	0.0887155
	PCW8	PostM	Cartl	64	4012	0.0159521	-1.77078	1.22922	1.11779	0.144806	0.0724028
	PCW8	PostM	Peri	10	4012	0.00249252	-2.45686	0.543139	0.492219	0.203585	0.101792
	PCW8	PostM	EC	6	4012	0.00149551	-2.60284	0.39716	0.408139	0.024447	0.0122235
	PCW8	PostM	Lymph	1	4012	0.000249252	-2.90335	0.0966501	0.0546133	0.0405019	0.020251
	PCW8	PostM	Sat	17	4012	0.00423729	-2.28089	0.719106	0.610066	0.220988	0.110494
	PCW8	PostM	SM	21	4012	0.0052343	-2.20521	0.794787	0.960847	0.187484	0.0937422
	PCW8	PostM	MG	5	4012	0.00124626	-2.64854	0.35146	0.194509	0.116278	0.0581391
	PCW8	Non-Cycling	RHBC	2	4012	0.000498504	-2.82434	0.175658	0.0794674	0.0736788	0.0368394
	PCW8	Non-Cycling	Deut	0	4012	0	-3	0	0	0	0
	PCW8	Non-Cycling	MCC	0	4012	0	-3	0	0.0169249	0.0338498	0.0169249
	PCW8	Non-Cycling	OHBC	0	4012	0	-3	0	0	0	0
	PCW8	Non-Cycling	CycBasal	0	4012	0	-3	0	0	0	0
	PCW8	Non-Cycling	GBC	0	4012	0	-3	0	0	0	0
	PCW8	Non-Cycling	INP	0	4012	0	-3	0	0	0	0
	PCW8	Non-Cycling	iOSN	0	4012	0	-3	0	0	0	0
	PCW8	Non-Cycling	MV	0	4012	0	-3	0	0.0338735	0.0508798	0.0254399
	PCW8	Non-Cycling	SUS	0	4012	0	-3	0	0.0257205	0.037322	0.018661
	PCW8	Non-Cycling	NP	3	4012	0.000747757	-2.75752	0.242481	0.0665599	0.117814	0.0589071
	PCW8	Non-Cycling	GLUT	1	4012	0.000249252	-2.90335	0.0966501	0.0357337	0.0461011	0.0230505
	PCW8	Non-Cycling	GABA	0	4012	0	-3	0	0.0267543	0.0373069	0.0186534
	PCW8	Non-Cycling	GnRH	0	4012	0	-3	0	0	0	0
	PCW8	Non-Cycling	NOS1	0	4012	0	-3	0	0	0	0
	PCW8	Non-Cycling	NCC	0	4012	0	-3	0	0.0238983	0.0320249	0.0160124
	PCW8	Non-Cycling	SCP	0	4012	0	-3	0	0	0	0
	PCW8	Non-Cycling	SC	0	4012	0	-3	0	0	0	0
	PCW8	Non-Cycling	OEC	1	4012	0.000249252	-2.90335	0.0966501	0.0301022	0.0457572	0.0228786
	PCW8	Non-Cycling	Mel	0	4012	0	-3	0	0	0	0
	PCW8	Non-Cycling	MSC	5	4012	0.00124626	-2.64854	0.35146	0.300727	0.0589631	0.0294816
	PCW8	Non-Cycling	Mes0	1	4012	0.000249252	-2.90335	0.0966501	0.0301022	0.0457572	0.0228786
	PCW8	Non-Cycling	Mes1	4	4012	0.000997009	-2.69962	0.30038	0.141912	0.142183	0.0710915
	PCW8	Non-Cycling	Mes2	1	4012	0.000249252	-2.90335	0.0966501	0.166515	0.153667	0.0768336
	PCW8	Non-Cycling	Osteo	0	4012	0	-3	0	0.0677296	0.0611742	0.0305871
	PCW8	Non-Cycling	Cartl	2	4012	0.000498504	-2.82434	0.175658	0.0636198	0.0834238	0.0417119
	PCW8	Non-Cycling	Peri	0	4012	0	-3	0	0.025097	0.0291548	0.0145774
	PCW8	Non-Cycling	EC	1	4012	0.000249252	-2.90335	0.0966501	0.0735828	0.0587381	0.029369
	PCW8	Non-Cycling	Lymph	0	4012	0	-3	0	0	0	0
	PCW8	Non-Cycling	Sat	0	4012	0	-3	0	0.070753	0.123612	0.0618058
	PCW8	Non-Cycling	SM	0	4012	0	-3	0	0.0510573	0.0373638	0.0186819
	PCW8	Non-Cycling	MG	0	4012	0	-3	0	0.0304508	0.0355969	0.0177985
	PCW10	G1	RHBC	498	15075	0.0330348	-1.46808	1.53192	1.45438	0.0748895	0.0374447
	PCW10	G1	Deut	62	15075	0.00411277	-2.29134	0.708656	0.432399	0.316836	0.158418
	PCW10	G1	MCC	644	15075	0.0427197	-1.35932	1.64068	1.02022	0.795463	0.397732
	PCW10	G1	OHBC	143	15075	0.0094859	-1.97939	1.02061	0.470949	0.54759	0.273795
	PCW10	G1	CycBasal	0	15075	0	-3	0	0	0	0
	PCW10	G1	GBC	3	15075	0.000199005	-2.92118	0.078821	0.111889	0.101445	0.0507225
	PCW10	G1	INP	7	15075	0.000464345	-2.83436	0.165643	0.143839	0.0763756	0.0381878
	PCW10	G1	iOSN	27	15075	0.00179104	-2.55423	0.445767	0.264807	0.195483	0.0977414
	PCW10	G1	MV	500	15075	0.0331675	-1.46639	1.53361	1.21656	0.477984	0.238992
	PCW10	G1	SUS	266	15075	0.0176451	-1.72944	1.27056	1.03579	0.363433	0.181717
	PCW10	G1	NP	3	15075	0.000199005	-2.92118	0.078821	0.23237	0.265135	0.132568
	PCW10	G1	GLUT	4	15075	0.00026534	-2.89779	0.102207	0.160221	0.135125	0.0675627
	PCW10	G1	GABA	1	15075	6.6335e-05	-2.97211	0.0278937	0.0916292	0.165187	0.0825934
	PCW10	G1	GnRH	0	15075	0	-3	0	0.00593966	0.0118793	0.00593966
	PCW10	G1	NOS1	1	15075	6.6335e-05	-2.97211	0.0278937	0.0326939	0.033304	0.016652
	PCW10	G1	NCC	24	15075	0.00159204	-2.58636	0.413642	0.609832	0.319974	0.159987
	PCW10	G1	SCP	0	15075	0	-3	0	0	0	0
	PCW10	G1	SC	29	15075	0.00192371	-2.53406	0.465935	0.399061	0.168892	0.0844458
	PCW10	G1	OEC	19	15075	0.00126036	-2.64582	0.354179	0.53475	0.2163	0.10815
	PCW10	G1	Mel	11	15075	0.000729685	-2.76203	0.237967	0.355054	0.12715	0.0635752
	PCW10	G1	MSC	20	15075	0.0013267	-2.63326	0.36674	0.21552	0.158324	0.0791621
	PCW10	G1	Mes0	0	15075	0	-3	0	0	0	0
	PCW10	G1	Mes1	1370	15075	0.0908789	-1.03678	1.96322	1.66477	0.417697	0.208848
	PCW10	G1	Mes2	524	15075	0.0347595	-1.44661	1.55339	1.82933	0.384043	0.192022
	PCW10	G1	Osteo	1631	15075	0.108192	-0.961808	2.03819	1.74034	0.313687	0.156843
	PCW10	G1	Cartl	427	15075	0.028325	-1.53276	1.46724	1.54048	0.100247	0.0501237
	PCW10	G1	Peri	100	15075	0.0066335	-2.11728	0.882724	0.748003	0.265956	0.132978
	PCW10	G1	EC	437	15075	0.0289884	-1.52305	1.47695	1.40853	0.117699	0.0588496
	PCW10	G1	Lymph	90	15075	0.00597015	-2.15676	0.843242	0.586679	0.287239	0.14362
	PCW10	G1	Sat	150	15075	0.00995025	-1.96058	1.03942	1.1511	0.167302	0.0836511
	PCW10	G1	SM	134	15075	0.00888889	-2.00485	0.995147	1.14141	0.219466	0.109733
	PCW10	G1	MG	90	15075	0.00597015	-2.15676	0.843242	0.771028	0.144125	0.0720626
	PCW10	S	RHBC	254	15075	0.0168491	-1.74838	1.25162	1.27483	0.101589	0.0507947
	PCW10	S	Deut	13	15075	0.000862355	-2.72994	0.270062	0.107846	0.132206	0.066103
	PCW10	S	MCC	7	15075	0.000464345	-2.83436	0.165643	0.0972272	0.0745266	0.0372633
	PCW10	S	OHBC	103	15075	0.0068325	-2.1061	0.893901	0.386447	0.457037	0.228519
	PCW10	S	CycBasal	93	15075	0.00616915	-2.14453	0.855468	0.684755	0.148829	0.0744144
	PCW10	S	GBC	10	15075	0.00066335	-2.77902	0.220984	0.179146	0.146925	0.0734627
	PCW10	S	INP	6	15075	0.00039801	-2.85449	0.14551	0.0972459	0.0343084	0.0171542
	PCW10	S	iOSN	6	15075	0.00039801	-2.85449	0.14551	0.0874402	0.0619386	0.0309693
	PCW10	S	MV	246	15075	0.0163184	-1.76149	1.23851	0.975488	0.269964	0.134982
	PCW10	S	SUS	74	15075	0.00490879	-2.2285	0.771499	0.746089	0.193873	0.0969363
	PCW10	S	NP	30	15075	0.00199005	-2.52432	0.475678	0.769992	0.693294	0.346647
	PCW10	S	GLUT	23	15075	0.0015257	-2.59762	0.402383	0.373117	0.294271	0.147135
	PCW10	S	GABA	4	15075	0.00026534	-2.89779	0.102207	0.270125	0.258617	0.129308
	PCW10	S	GnRH	0	15075	0	-3	0	0.00593966	0.0118793	0.00593966
	PCW10	S	NOS1	0	15075	0	-3	0	0.0753507	0.121815	0.0609075
	PCW10	S	NCC	13	15075	0.000862355	-2.72994	0.270062	0.548411	0.316158	0.158079
	PCW10	S	SCP	2	15075	0.00013267	-2.9459	0.0541034	0.201641	0.105412	0.0527059
	PCW10	S	SC	15	15075	0.000995025	-2.70005	0.299948	0.308487	0.159173	0.0795867
	PCW10	S	OEC	8	15075	0.00053068	-2.81512	0.184884	0.510701	0.238972	0.119486
	PCW10	S	Mel	5	15075	0.000331675	-2.8756	0.124398	0.271321	0.213652	0.106826
	PCW10	S	MSC	16	15075	0.00106136	-2.68585	0.314154	0.314646	0.0655015	0.0327508
	PCW10	S	Mes0	307	15075	0.0203648	-1.6703	1.3297	1.293	0.061629	0.0308145
	PCW10	S	Mes1	539	15075	0.0357546	-1.43469	1.56531	1.33962	0.400976	0.200488
	PCW10	S	Mes2	202	15075	0.0133997	-1.84165	1.15835	1.44039	0.423849	0.211924
	PCW10	S	Osteo	454	15075	0.0301161	-1.50702	1.49298	1.2738	0.237105	0.118553
	PCW10	S	Cartl	159	15075	0.0105473	-1.93752	1.06248	1.21058	0.119638	0.0598191
	PCW10	S	Peri	84	15075	0.00557214	-2.18229	0.817707	0.623085	0.285087	0.142544
	PCW10	S	EC	76	15075	0.00504146	-2.21886	0.781142	0.789543	0.070111	0.0350555
	PCW10	S	Lymph	17	15075	0.00112769	-2.67209	0.327909	0.303292	0.0441685	0.0220843
	PCW10	S	Sat	47	15075	0.00311774	-2.38534	0.614659	0.761742	0.229585	0.114792
	PCW10	S	SM	19	15075	0.00126036	-2.64582	0.354179	0.506355	0.177304	0.088652
	PCW10	S	MG	59	15075	0.00391376	-2.30859	0.691414	0.587868	0.0820305	0.0410152
	PCW10	G2M	RHBC	90	15075	0.00597015	-2.15676	0.843242	0.870707	0.0749954	0.0374977
	PCW10	G2M	Deut	96	15075	0.00636816	-2.13264	0.867359	0.504282	0.376346	0.188173
	PCW10	G2M	MCC	40	15075	0.0026534	-2.4373	0.562697	0.352789	0.23794	0.11897
	PCW10	G2M	OHBC	17	15075	0.00112769	-2.67209	0.327909	0.169397	0.195805	0.0979024
	PCW10	G2M	CycBasal	212	15075	0.014063	-1.82209	1.17791	1.11938	0.1085	0.0542499
	PCW10	G2M	GBC	21	15075	0.00139303	-2.62105	0.378949	0.300205	0.115231	0.0576154
	PCW10	G2M	INP	8	15075	0.00053068	-2.81512	0.184884	0.150247	0.0483965	0.0241983
	PCW10	G2M	iOSN	5	15075	0.000331675	-2.8756	0.124398	0.0772891	0.0538045	0.0269023
	PCW10	G2M	MV	96	15075	0.00636816	-2.13264	0.867359	0.638953	0.298117	0.149058
	PCW10	G2M	SUS	56	15075	0.00371476	-2.32654	0.67346	0.586892	0.216447	0.108223
	PCW10	G2M	NP	24	15075	0.00159204	-2.58636	0.413642	0.69719	0.552577	0.276288
	PCW10	G2M	GLUT	17	15075	0.00112769	-2.67209	0.327909	0.350533	0.311511	0.155755
	PCW10	G2M	GABA	9	15075	0.000597015	-2.79669	0.203309	0.316996	0.0767328	0.0383664
	PCW10	G2M	GnRH	2	15075	0.00013267	-2.9459	0.0541034	0.0574692	0.0421034	0.0210517
	PCW10	G2M	NOS1	0	15075	0	-3	0	0.121404	0.127362	0.0636811
	PCW10	G2M	NCC	17	15075	0.00112769	-2.67209	0.327909	0.489401	0.145185	0.0725926
	PCW10	G2M	SCP	23	15075	0.0015257	-2.59762	0.402383	0.581389	0.18032	0.0901599
	PCW10	G2M	SC	9	15075	0.000597015	-2.79669	0.203309	0.327821	0.11825	0.059125
	PCW10	G2M	OEC	17	15075	0.00112769	-2.67209	0.327909	0.41321	0.118313	0.0591565
	PCW10	G2M	Mel	4	15075	0.00026534	-2.89779	0.102207	0.190827	0.123385	0.0616924
	PCW10	G2M	MSC	42	15075	0.00278607	-2.42181	0.578189	0.626242	0.079496	0.039748
	PCW10	G2M	Mes0	618	15075	0.040995	-1.3768	1.6232	1.61395	0.0518322	0.0259161
	PCW10	G2M	Mes1	324	15075	0.0214925	-1.64796	1.35204	1.09756	0.405294	0.202647
	PCW10	G2M	Mes2	108	15075	0.00716418	-2.08809	0.911913	1.22716	0.423315	0.211658
	PCW10	G2M	Osteo	308	15075	0.0204312	-1.66895	1.33105	1.08902	0.292138	0.146069
	PCW10	G2M	Cartl	114	15075	0.00756219	-2.06742	0.932585	1.04245	0.110512	0.0552559
	PCW10	G2M	Peri	74	15075	0.00490879	-2.2285	0.771499	0.65024	0.226585	0.113293
	PCW10	G2M	EC	109	15075	0.00723051	-2.08457	0.915427	0.924788	0.0445268	0.0222634
	PCW10	G2M	Lymph	26	15075	0.00172471	-2.56468	0.43532	0.251433	0.156384	0.0781922
	PCW10	G2M	Sat	26	15075	0.00172471	-2.56468	0.43532	0.536404	0.256897	0.128449
	PCW10	G2M	SM	16	15075	0.00106136	-2.68585	0.314154	0.360967	0.102563	0.0512816
	PCW10	G2M	MG	65	15075	0.00431177	-2.27476	0.72524	0.612996	0.18278	0.0913898
	PCW10	PostM	RHBC	153	15075	0.0101493	-1.95275	1.04725	0.91963	0.10523	0.0526152
	PCW10	PostM	Deut	6	15075	0.00039801	-2.85449	0.14551	0.0730833	0.0595883	0.0297942
	PCW10	PostM	MCC	57	15075	0.00378109	-2.32047	0.679527	0.393157	0.360115	0.180057
	PCW10	PostM	OHBC	54	15075	0.00358209	-2.33894	0.661064	0.285422	0.337709	0.168854
	PCW10	PostM	CycBasal	0	15075	0	-3	0	0	0	0
	PCW10	PostM	GBC	4	15075	0.00026534	-2.89779	0.102207	0.103146	0.0323443	0.0161721
	PCW10	PostM	INP	142	15075	0.00941957	-1.98215	1.01785	0.9238	0.173354	0.0866772
	PCW10	PostM	iOSN	153	15075	0.0101493	-1.95275	1.04725	0.846365	0.364044	0.182022
	PCW10	PostM	MV	402	15075	0.0266667	-1.55804	1.44196	1.08381	0.391455	0.195728
	PCW10	PostM	SUS	64	15075	0.00424544	-2.28022	0.719782	0.590241	0.125503	0.0627514
	PCW10	PostM	NP	58	15075	0.00384743	-2.31449	0.685512	0.949228	0.542642	0.271321
	PCW10	PostM	GLUT	255	15075	0.0169154	-1.74677	1.25323	1.13053	0.709434	0.354717
	PCW10	PostM	GABA	47	15075	0.00311774	-2.38534	0.614659	1.03728	0.320344	0.160172
	PCW10	PostM	GnRH	6	15075	0.00039801	-2.85449	0.14551	0.215624	0.110279	0.0551395
	PCW10	PostM	NOS1	7	15075	0.000464345	-2.83436	0.165643	0.721291	0.456161	0.228081
	PCW10	PostM	NCC	19	15075	0.00126036	-2.64582	0.354179	0.417372	0.110902	0.055451
	PCW10	PostM	SCP	0	15075	0	-3	0	0	0	0
	PCW10	PostM	SC	7	15075	0.000464345	-2.83436	0.165643	0.184877	0.0465248	0.0232624
	PCW10	PostM	OEC	12	15075	0.00079602	-2.74569	0.254311	0.314728	0.139675	0.0698373
	PCW10	PostM	Mel	11	15075	0.000729685	-2.76203	0.237967	0.243931	0.0708413	0.0354206
	PCW10	PostM	MSC	2	15075	0.00013267	-2.9459	0.0541034	0.0546133	0.0405019	0.020251
	PCW10	PostM	Mes0	1	15075	6.6335e-05	-2.97211	0.0278937	0.00697342	0.0139468	0.00697342
	PCW10	PostM	Mes1	280	15075	0.0185738	-1.70832	1.29168	0.90945	0.507849	0.253925
	PCW10	PostM	Mes2	86	15075	0.00570481	-2.17361	0.826386	1.10521	0.473021	0.236511
	PCW10	PostM	Osteo	171	15075	0.0113433	-1.90857	1.09143	0.893395	0.177431	0.0887155
	PCW10	PostM	Cartl	112	15075	0.00742952	-2.0742	0.925803	1.11779	0.144806	0.0724028
	PCW10	PostM	Peri	37	15075	0.00245439	-2.46163	0.538372	0.492219	0.203585	0.101792
	PCW10	PostM	EC	26	15075	0.00172471	-2.56468	0.43532	0.408139	0.024447	0.0122235
	PCW10	PostM	Lymph	2	15075	0.00013267	-2.9459	0.0541034	0.0546133	0.0405019	0.020251
	PCW10	PostM	Sat	33	15075	0.00218905	-2.49634	0.503662	0.610066	0.220988	0.110494
	PCW10	PostM	SM	106	15075	0.00703151	-2.0952	0.904797	0.960847	0.187484	0.0937422
	PCW10	PostM	MG	9	15075	0.000597015	-2.79669	0.203309	0.194509	0.116278	0.0581391
	PCW10	Non-Cycling	RHBC	2	15075	0.00013267	-2.9459	0.0541034	0.0794674	0.0736788	0.0368394
	PCW10	Non-Cycling	Deut	0	15075	0	-3	0	0	0	0
	PCW10	Non-Cycling	MCC	0	15075	0	-3	0	0.0169249	0.0338498	0.0169249
	PCW10	Non-Cycling	OHBC	0	15075	0	-3	0	0	0	0
	PCW10	Non-Cycling	CycBasal	0	15075	0	-3	0	0	0	0
	PCW10	Non-Cycling	GBC	0	15075	0	-3	0	0	0	0
	PCW10	Non-Cycling	INP	0	15075	0	-3	0	0	0	0
	PCW10	Non-Cycling	iOSN	0	15075	0	-3	0	0	0	0
	PCW10	Non-Cycling	MV	1	15075	6.6335e-05	-2.97211	0.0278937	0.0338735	0.0508798	0.0254399
	PCW10	Non-Cycling	SUS	0	15075	0	-3	0	0.0257205	0.037322	0.018661
	PCW10	Non-Cycling	NP	0	15075	0	-3	0	0.0665599	0.117814	0.0589071
	PCW10	Non-Cycling	GLUT	0	15075	0	-3	0	0.0357337	0.0461011	0.0230505
	PCW10	Non-Cycling	GABA	1	15075	6.6335e-05	-2.97211	0.0278937	0.0267543	0.0373069	0.0186534
	PCW10	Non-Cycling	GnRH	0	15075	0	-3	0	0	0	0
	PCW10	Non-Cycling	NOS1	0	15075	0	-3	0	0	0	0
	PCW10	Non-Cycling	NCC	1	15075	6.6335e-05	-2.97211	0.0278937	0.0238983	0.0320249	0.0160124
	PCW10	Non-Cycling	SCP	0	15075	0	-3	0	0	0	0
	PCW10	Non-Cycling	SC	0	15075	0	-3	0	0	0	0
	PCW10	Non-Cycling	OEC	0	15075	0	-3	0	0.0301022	0.0457572	0.0228786
	PCW10	Non-Cycling	Mel	0	15075	0	-3	0	0	0	0
	PCW10	Non-Cycling	MSC	14	15075	0.00092869	-2.71474	0.285262	0.300727	0.0589631	0.0294816
	PCW10	Non-Cycling	Mes0	0	15075	0	-3	0	0.0301022	0.0457572	0.0228786
	PCW10	Non-Cycling	Mes1	10	15075	0.00066335	-2.77902	0.220984	0.141912	0.142183	0.0710915
	PCW10	Non-Cycling	Mes2	7	15075	0.000464345	-2.83436	0.165643	0.166515	0.153667	0.0768336
	PCW10	Non-Cycling	Osteo	6	15075	0.00039801	-2.85449	0.14551	0.0677296	0.0611742	0.0305871
	PCW10	Non-Cycling	Cartl	3	15075	0.000199005	-2.92118	0.078821	0.0636198	0.0834238	0.0417119
	PCW10	Non-Cycling	Peri	2	15075	0.00013267	-2.9459	0.0541034	0.025097	0.0291548	0.0145774
	PCW10	Non-Cycling	EC	1	15075	6.6335e-05	-2.97211	0.0278937	0.0735828	0.0587381	0.029369
	PCW10	Non-Cycling	Lymph	0	15075	0	-3	0	0	0	0
	PCW10	Non-Cycling	Sat	1	15075	6.6335e-05	-2.97211	0.0278937	0.070753	0.123612	0.0618058
	PCW10	Non-Cycling	SM	3	15075	0.000199005	-2.92118	0.078821	0.0510573	0.0373638	0.0186819
	PCW10	Non-Cycling	MG	2	15075	0.00013267	-2.9459	0.0541034	0.0304508	0.0355969	0.0177985
	PCW12	G1	RHBC	537	17784	0.0301957	-1.50591	1.49409	1.45438	0.0748895	0.0374447
	PCW12	G1	Deut	57	17784	0.00320513	-2.37622	0.623779	0.432399	0.316836	0.158418
	PCW12	G1	MCC	801	17784	0.0450405	-1.33686	1.66314	1.02022	0.795463	0.397732
	PCW12	G1	OHBC	112	17784	0.0062978	-2.13681	0.863192	0.470949	0.54759	0.273795
	PCW12	G1	CycBasal	0	17784	0	-3	0	0	0	0
	PCW12	G1	GBC	6	17784	0.000337382	-2.87374	0.126255	0.111889	0.101445	0.0507225
	PCW12	G1	INP	4	17784	0.000224921	-2.91189	0.0881082	0.143839	0.0763756	0.0381878
	PCW12	G1	iOSN	24	17784	0.00134953	-2.62902	0.370981	0.264807	0.195483	0.0977414
	PCW12	G1	MV	462	17784	0.0259784	-1.56898	1.43102	1.21656	0.477984	0.238992
	PCW12	G1	SUS	204	17784	0.011471	-1.9041	1.0959	1.03579	0.363433	0.181717
	PCW12	G1	NP	7	17784	0.000393612	-2.85586	0.144142	0.23237	0.265135	0.132568
	PCW12	G1	GLUT	13	17784	0.000730994	-2.7617	0.238296	0.160221	0.135125	0.0675627
	PCW12	G1	GABA	21	17784	0.00118084	-2.66138	0.338623	0.0916292	0.165187	0.0825934
	PCW12	G1	GnRH	1	17784	5.62303e-05	-2.97624	0.0237586	0.00593966	0.0118793	0.00593966
	PCW12	G1	NOS1	1	17784	5.62303e-05	-2.97624	0.0237586	0.0326939	0.033304	0.016652
	PCW12	G1	NCC	23	17784	0.0012933	-2.63954	0.36046	0.609832	0.319974	0.159987
	PCW12	G1	SCP	0	17784	0	-3	0	0	0	0
	PCW12	G1	SC	49	17784	0.00275529	-2.42536	0.574643	0.399061	0.168892	0.0844458
	PCW12	G1	OEC	81	17784	0.00455466	-2.25534	0.744657	0.53475	0.2163	0.10815
	PCW12	G1	Mel	37	17784	0.00208052	-2.51138	0.488624	0.355054	0.12715	0.0635752
	PCW12	G1	MSC	17	17784	0.000955915	-2.70865	0.29135	0.21552	0.158324	0.0791621
	PCW12	G1	Mes0	0	17784	0	-3	0	0	0	0
	PCW12	G1	Mes1	1510	17784	0.0849078	-1.06597	1.93403	1.66477	0.417697	0.208848
	PCW12	G1	Mes2	646	17784	0.0363248	-1.428	1.572	1.82933	0.384043	0.192022
	PCW12	G1	Osteo	1622	17784	0.0912056	-1.03524	1.96476	1.74034	0.313687	0.156843
	PCW12	G1	Cartl	772	17784	0.0434098	-1.35252	1.64748	1.54048	0.100247	0.0501237
	PCW12	G1	Peri	156	17784	0.00877193	-2.01002	0.98998	0.748003	0.265956	0.132978
	PCW12	G1	EC	593	17784	0.0333446	-1.46414	1.53586	1.40853	0.117699	0.0588496
	PCW12	G1	Lymph	97	17784	0.00545434	-2.19015	0.809852	0.586679	0.287239	0.14362
	PCW12	G1	Sat	178	17784	0.010009	-1.95825	1.04175	1.1511	0.167302	0.0836511
	PCW12	G1	SM	431	17784	0.0242353	-1.59799	1.40201	1.14141	0.219466	0.109733
	PCW12	G1	MG	125	17784	0.00702879	-2.09535	0.90465	0.771028	0.144125	0.0720626
	PCW12	S	RHBC	273	17784	0.0153509	-1.78646	1.21354	1.27483	0.101589	0.0507947
	PCW12	S	Deut	8	17784	0.000449843	-2.83868	0.161321	0.107846	0.132206	0.066103
	PCW12	S	MCC	7	17784	0.000393612	-2.85586	0.144142	0.0972272	0.0745266	0.0372633
	PCW12	S	OHBC	62	17784	0.00348628	-2.34811	0.651886	0.386447	0.457037	0.228519
	PCW12	S	CycBasal	52	17784	0.00292398	-2.40627	0.593726	0.684755	0.148829	0.0744144
	PCW12	S	GBC	7	17784	0.000393612	-2.85586	0.144142	0.179146	0.146925	0.0734627
	PCW12	S	INP	3	17784	0.000168691	-2.9323	0.0676997	0.0972459	0.0343084	0.0171542
	PCW12	S	iOSN	5	17784	0.000281152	-2.8924	0.107601	0.0874402	0.0619386	0.0309693
	PCW12	S	MV	193	17784	0.0108525	-1.92619	1.07381	0.975488	0.269964	0.134982
	PCW12	S	SUS	57	17784	0.00320513	-2.37622	0.623779	0.746089	0.193873	0.0969363
	PCW12	S	NP	25	17784	0.00140576	-2.61875	0.381252	0.769992	0.693294	0.346647
	PCW12	S	GLUT	24	17784	0.00134953	-2.62902	0.370981	0.373117	0.294271	0.147135
	PCW12	S	GABA	32	17784	0.00179937	-2.55294	0.44706	0.270125	0.258617	0.129308
	PCW12	S	GnRH	1	17784	5.62303e-05	-2.97624	0.0237586	0.00593966	0.0118793	0.00593966
	PCW12	S	NOS1	2	17784	0.000112461	-2.95372	0.0462847	0.0753507	0.121815	0.0609075
	PCW12	S	NCC	22	17784	0.00123707	-2.65032	0.349679	0.548411	0.316158	0.158079
	PCW12	S	SCP	11	17784	0.000618534	-2.79088	0.209122	0.201641	0.105412	0.0527059
	PCW12	S	SC	23	17784	0.0012933	-2.63954	0.36046	0.308487	0.159173	0.0795867
	PCW12	S	OEC	48	17784	0.00269906	-2.43191	0.568091	0.510701	0.238972	0.119486
	PCW12	S	Mel	21	17784	0.00118084	-2.66138	0.338623	0.271321	0.213652	0.106826
	PCW12	S	MSC	27	17784	0.00151822	-2.59891	0.401093	0.314646	0.0655015	0.0327508
	PCW12	S	Mes0	296	17784	0.0166442	-1.7534	1.2466	1.293	0.061629	0.0308145
	PCW12	S	Mes1	702	17784	0.0394737	-1.39283	1.60717	1.33962	0.400976	0.200488
	PCW12	S	Mes2	209	17784	0.0117521	-1.89442	1.10558	1.44039	0.423849	0.211924
	PCW12	S	Osteo	470	17784	0.0264283	-1.5618	1.4382	1.2738	0.237105	0.118553
	PCW12	S	Cartl	308	17784	0.0173189	-1.7371	1.2629	1.21058	0.119638	0.0598191
	PCW12	S	Peri	116	17784	0.00652272	-2.12363	0.876375	0.623085	0.285087	0.142544
	PCW12	S	EC	113	17784	0.00635403	-2.13347	0.866525	0.789543	0.070111	0.0350555
	PCW12	S	Lymph	16	17784	0.000899685	-2.72132	0.278682	0.303292	0.0441685	0.0220843
	PCW12	S	Sat	53	17784	0.00298021	-2.40009	0.599906	0.761742	0.229585	0.114792
	PCW12	S	SM	63	17784	0.00354251	-2.3427	0.657296	0.506355	0.177304	0.088652
	PCW12	S	MG	55	17784	0.00309267	-2.38799	0.612006	0.587868	0.0820305	0.0410152
	PCW12	G2M	RHBC	133	17784	0.00747863	-2.07167	0.928326	0.870707	0.0749954	0.0374977
	PCW12	G2M	Deut	87	17784	0.00489204	-2.22973	0.770266	0.504282	0.376346	0.188173
	PCW12	G2M	MCC	45	17784	0.00253036	-2.45218	0.54782	0.352789	0.23794	0.11897
	PCW12	G2M	OHBC	22	17784	0.00123707	-2.65032	0.349679	0.169397	0.195805	0.0979024
	PCW12	G2M	CycBasal	157	17784	0.00882816	-2.00753	0.992472	1.11938	0.1085	0.0542499
	PCW12	G2M	GBC	16	17784	0.000899685	-2.72132	0.278682	0.300205	0.115231	0.0576154
	PCW12	G2M	INP	8	17784	0.000449843	-2.83868	0.161321	0.150247	0.0483965	0.0241983
	PCW12	G2M	iOSN	4	17784	0.000224921	-2.91189	0.0881082	0.0772891	0.0538045	0.0269023
	PCW12	G2M	MV	91	17784	0.00511696	-2.21346	0.786536	0.638953	0.298117	0.149058
	PCW12	G2M	SUS	47	17784	0.00264283	-2.43856	0.561438	0.586892	0.216447	0.108223
	PCW12	G2M	NP	22	17784	0.00123707	-2.65032	0.349679	0.69719	0.552577	0.276288
	PCW12	G2M	GLUT	19	17784	0.00106838	-2.68437	0.31563	0.350533	0.311511	0.155755
	PCW12	G2M	GABA	24	17784	0.00134953	-2.62902	0.370981	0.316996	0.0767328	0.0383664
	PCW12	G2M	GnRH	0	17784	0	-3	0	0.0574692	0.0421034	0.0210517
	PCW12	G2M	NOS1	4	17784	0.000224921	-2.91189	0.0881082	0.121404	0.127362	0.0636811
	PCW12	G2M	NCC	35	17784	0.00196806	-2.52753	0.472473	0.489401	0.145185	0.0725926
	PCW12	G2M	SCP	45	17784	0.00253036	-2.45218	0.54782	0.581389	0.18032	0.0901599
	PCW12	G2M	SC	33	17784	0.0018556	-2.5443	0.455697	0.327821	0.11825	0.059125
	PCW12	G2M	OEC	45	17784	0.00253036	-2.45218	0.54782	0.41321	0.118313	0.0591565
	PCW12	G2M	Mel	23	17784	0.0012933	-2.63954	0.36046	0.190827	0.123385	0.0616924
	PCW12	G2M	MSC	65	17784	0.00365497	-2.33208	0.667917	0.626242	0.079496	0.039748
	PCW12	G2M	Mes0	715	17784	0.0402047	-1.38505	1.61495	1.61395	0.0518322	0.0259161
	PCW12	G2M	Mes1	395	17784	0.022211	-1.63431	1.36569	1.09756	0.405294	0.202647
	PCW12	G2M	Mes2	143	17784	0.00804094	-2.04379	0.956213	1.22716	0.423315	0.211658
	PCW12	G2M	Osteo	376	17784	0.0211426	-1.65477	1.34523	1.08902	0.292138	0.146069
	PCW12	G2M	Cartl	235	17784	0.0132141	-1.84728	1.15272	1.04245	0.110512	0.0552559
	PCW12	G2M	Peri	111	17784	0.00624157	-2.14017	0.859832	0.65024	0.226585	0.113293
	PCW12	G2M	EC	156	17784	0.00877193	-2.01002	0.98998	0.924788	0.0445268	0.0222634
	PCW12	G2M	Lymph	19	17784	0.00106838	-2.68437	0.31563	0.251433	0.156384	0.0781922
	PCW12	G2M	Sat	14	17784	0.000787224	-2.74782	0.252179	0.536404	0.256897	0.128449
	PCW12	G2M	SM	35	17784	0.00196806	-2.52753	0.472473	0.360967	0.102563	0.0512816
	PCW12	G2M	MG	94	17784	0.00528565	-2.20165	0.79835	0.612996	0.18278	0.0913898
	PCW12	PostM	RHBC	121	17784	0.00680387	-2.10769	0.89231	0.91963	0.10523	0.0526152
	PCW12	PostM	Deut	3	17784	0.000168691	-2.9323	0.0676997	0.0730833	0.0595883	0.0297942
	PCW12	PostM	MCC	75	17784	0.00421727	-2.28256	0.717444	0.393157	0.360115	0.180057
	PCW12	PostM	OHBC	36	17784	0.00202429	-2.51938	0.480624	0.285422	0.337709	0.168854
	PCW12	PostM	CycBasal	0	17784	0	-3	0	0	0	0
	PCW12	PostM	GBC	3	17784	0.000168691	-2.9323	0.0676997	0.103146	0.0323443	0.0161721
	PCW12	PostM	INP	89	17784	0.0050045	-2.22152	0.778477	0.9238	0.173354	0.0866772
	PCW12	PostM	iOSN	163	17784	0.00916554	-1.99287	1.00713	0.846365	0.364044	0.182022
	PCW12	PostM	MV	292	17784	0.0164193	-1.75897	1.24103	1.08381	0.391455	0.195728
	PCW12	PostM	SUS	37	17784	0.00208052	-2.51138	0.488624	0.590241	0.125503	0.0627514
	PCW12	PostM	NP	105	17784	0.00590418	-2.16089	0.839112	0.949228	0.542642	0.271321
	PCW12	PostM	GLUT	324	17784	0.0182186	-1.71628	1.28372	1.13053	0.709434	0.354717
	PCW12	PostM	GABA	208	17784	0.0116959	-1.89634	1.10366	1.03728	0.320344	0.160172
	PCW12	PostM	GnRH	8	17784	0.000449843	-2.83868	0.161321	0.215624	0.110279	0.0551395
	PCW12	PostM	NOS1	75	17784	0.00421727	-2.28256	0.717444	0.721291	0.456161	0.228081
	PCW12	PostM	NCC	21	17784	0.00118084	-2.66138	0.338623	0.417372	0.110902	0.055451
	PCW12	PostM	SCP	0	17784	0	-3	0	0	0	0
	PCW12	PostM	SC	14	17784	0.000787224	-2.74782	0.252179	0.184877	0.0465248	0.0232624
	PCW12	PostM	OEC	29	17784	0.00163068	-2.57993	0.420068	0.314728	0.139675	0.0698373
	PCW12	PostM	Mel	17	17784	0.000955915	-2.70865	0.29135	0.243931	0.0708413	0.0354206
	PCW12	PostM	MSC	3	17784	0.000168691	-2.9323	0.0676997	0.0546133	0.0405019	0.020251
	PCW12	PostM	Mes0	0	17784	0	-3	0	0.00697342	0.0139468	0.00697342
	PCW12	PostM	Mes1	312	17784	0.0175439	-1.7318	1.2682	0.90945	0.507849	0.253925
	PCW12	PostM	Mes2	79	17784	0.0044422	-2.26423	0.735774	1.10521	0.473021	0.236511
	PCW12	PostM	Osteo	158	17784	0.00888439	-2.00505	0.99495	0.893395	0.177431	0.0887155
	PCW12	PostM	Cartl	199	17784	0.0111898	-1.914	1.086	1.11779	0.144806	0.0724028
	PCW12	PostM	Peri	68	17784	0.00382366	-2.31662	0.683377	0.492219	0.203585	0.101792
	PCW12	PostM	EC	29	17784	0.00163068	-2.57993	0.420068	0.408139	0.024447	0.0122235
	PCW12	PostM	Lymph	3	17784	0.000168691	-2.9323	0.0676997	0.0546133	0.0405019	0.020251
	PCW12	PostM	Sat	23	17784	0.0012933	-2.63954	0.36046	0.610066	0.220988	0.110494
	PCW12	PostM	SM	128	17784	0.00719748	-2.08632	0.91368	0.960847	0.187484	0.0937422
	PCW12	PostM	MG	7	17784	0.000393612	-2.85586	0.144142	0.194509	0.116278	0.0581391
	PCW12	Non-Cycling	RHBC	4	17784	0.000224921	-2.91189	0.0881082	0.0794674	0.0736788	0.0368394
	PCW12	Non-Cycling	Deut	0	17784	0	-3	0	0	0	0
	PCW12	Non-Cycling	MCC	3	17784	0.000168691	-2.9323	0.0676997	0.0169249	0.0338498	0.0169249
	PCW12	Non-Cycling	OHBC	0	17784	0	-3	0	0	0	0
	PCW12	Non-Cycling	CycBasal	0	17784	0	-3	0	0	0	0
	PCW12	Non-Cycling	GBC	0	17784	0	-3	0	0	0	0
	PCW12	Non-Cycling	INP	0	17784	0	-3	0	0	0	0
	PCW12	Non-Cycling	iOSN	0	17784	0	-3	0	0	0	0
	PCW12	Non-Cycling	MV	5	17784	0.000281152	-2.8924	0.107601	0.0338735	0.0508798	0.0254399
	PCW12	Non-Cycling	SUS	1	17784	5.62303e-05	-2.97624	0.0237586	0.0257205	0.037322	0.018661
	PCW12	Non-Cycling	NP	1	17784	5.62303e-05	-2.97624	0.0237586	0.0665599	0.117814	0.0589071
	PCW12	Non-Cycling	GLUT	2	17784	0.000112461	-2.95372	0.0462847	0.0357337	0.0461011	0.0230505
	PCW12	Non-Cycling	GABA	0	17784	0	-3	0	0.0267543	0.0373069	0.0186534
	PCW12	Non-Cycling	GnRH	0	17784	0	-3	0	0	0	0
	PCW12	Non-Cycling	NOS1	0	17784	0	-3	0	0	0	0
	PCW12	Non-Cycling	NCC	3	17784	0.000168691	-2.9323	0.0676997	0.0238983	0.0320249	0.0160124
	PCW12	Non-Cycling	SCP	0	17784	0	-3	0	0	0	0
	PCW12	Non-Cycling	SC	0	17784	0	-3	0	0	0	0
	PCW12	Non-Cycling	OEC	1	17784	5.62303e-05	-2.97624	0.0237586	0.0301022	0.0457572	0.0228786
	PCW12	Non-Cycling	Mel	0	17784	0	-3	0	0	0	0
	PCW12	Non-Cycling	MSC	12	17784	0.000674764	-2.77605	0.223954	0.300727	0.0589631	0.0294816
	PCW12	Non-Cycling	Mes0	1	17784	5.62303e-05	-2.97624	0.0237586	0.0301022	0.0457572	0.0228786
	PCW12	Non-Cycling	Mes1	2	17784	0.000112461	-2.95372	0.0462847	0.141912	0.142183	0.0710915
	PCW12	Non-Cycling	Mes2	1	17784	5.62303e-05	-2.97624	0.0237586	0.166515	0.153667	0.0768336
	PCW12	Non-Cycling	Osteo	2	17784	0.000112461	-2.95372	0.0462847	0.0677296	0.0611742	0.0305871
	PCW12	Non-Cycling	Cartl	0	17784	0	-3	0	0.0636198	0.0834238	0.0417119
	PCW12	Non-Cycling	Peri	2	17784	0.000112461	-2.95372	0.0462847	0.025097	0.0291548	0.0145774
	PCW12	Non-Cycling	EC	1	17784	5.62303e-05	-2.97624	0.0237586	0.0735828	0.0587381	0.029369
	PCW12	Non-Cycling	Lymph	0	17784	0	-3	0	0	0	0
	PCW12	Non-Cycling	Sat	0	17784	0	-3	0	0.070753	0.123612	0.0618058
	PCW12	Non-Cycling	SM	2	17784	0.000112461	-2.95372	0.0462847	0.0510573	0.0373638	0.0186819
	PCW12	Non-Cycling	MG	3	17784	0.000168691	-2.9323	0.0676997	0.0304508	0.0355969	0.0177985
