# Supplementary material for: A single-cell and spatial atlas of early human olfactory development
Source: Nat Commun. 2026 Apr 17;17:3537. doi: 10.1038/s41467-026-71595-6 (PMC13090377; doi:10.1038/s41467-026-71595-6)
Supplement: Supplementary file 18 — Source Data Supplementary Fig. 9 [file 41467_2026_71595_MOESM18_ESM.xlsx]

## Sheet: Extended Figure 9
Supplementary Figure 9a								Supplementary Figure 9b
stage	cell.type	expr.bin	count	prop				stage	top_gene	n
PCW7	INP	0	16	57.1428571428571				PCW7	OR2AT4	1
PCW7	INP	1	8	28.5714285714286				PCW8	OR2A5	2
PCW7	INP	2	3	10.7142857142857				PCW8	OR2B11	2
PCW7	INP	3+	1	3.57142857142857				PCW8	OR8G5	2
PCW7	iOSN	0	2	40				PCW8	OR10G3	1
PCW7	iOSN	1	1	20				PCW8	OR10G4	1
PCW7	iOSN	2	1	20				PCW8	OR10K2	1
PCW7	iOSN	3+	1	20				PCW8	OR14A16	1
PCW8	INP	0	42	76.3636363636364				PCW8	OR2AJ1	1
PCW8	INP	1	9	16.3636363636364				PCW8	OR51L1	1
PCW8	INP	2	2	3.63636363636364				PCW8	OR5AU1	1
PCW8	INP	3+	2	3.63636363636364				PCW8	OR5M1	1
PCW8	iOSN	0	13	29.5454545454545				PCW8	OR5W2	1
PCW8	iOSN	1	25	56.8181818181818				PCW8	OR6C4	1
PCW8	iOSN	2	5	11.3636363636364				PCW8	OR6N1	1
PCW8	iOSN	3+	1	2.27272727272727				PCW8	OR7G2	1
PCW10	INP	0	111	68.0981595092024				PCW10	OR9K2	5
PCW10	INP	1	40	24.5398773006135				PCW10	OR10A6	4
PCW10	INP	2	10	6.13496932515337				PCW10	OR1I1	3
PCW10	INP	3+	2	1.22699386503067				PCW10	OR52A5	3
PCW10	iOSN	0	89	46.5968586387435				PCW10	OR5M3	3
PCW10	iOSN	1	84	43.979057591623				PCW10	OR6Y1	3
PCW10	iOSN	2	13	6.80628272251309				PCW10	OR9G4	3
PCW10	iOSN	3+	5	2.61780104712042				PCW10	OR10H1	2
PCW12	INP	0	64	61.5384615384615				PCW10	OR2B11	2
PCW12	INP	1	30	28.8461538461538				PCW10	OR51L1	2
PCW12	INP	2	6	5.76923076923077				PCW10	OR52K1	2
PCW12	INP	3+	4	3.84615384615385				PCW10	OR7C1	2
PCW12	iOSN	0	62	31.6326530612245				PCW10	OR7D4	2
PCW12	iOSN	1	98	50				PCW10	OR10A2	1
PCW12	iOSN	2	28	14.2857142857143				PCW10	OR10H5	1
PCW12	iOSN	3+	8	4.08163265306122				PCW10	OR10Z1	1
								PCW10	OR11G2	1
								PCW10	OR2A5	1
								PCW10	OR2A7	1
								PCW10	OR2AG2	1
								PCW12	OR2B11	5
								PCW12	OR7C1	5
								PCW12	OR6C4	4
								PCW12	OR10A6	3
								PCW12	OR4K1	3
								PCW12	OR4K13	3
								PCW12	OR7D2	3
								PCW12	OR10H4	2
								PCW12	OR13C3	2
								PCW12	OR1D2	2
								PCW12	OR2AG2	2
								PCW12	OR2T6	2
								PCW12	OR3A2	2
								PCW12	OR52K1	2
								PCW12	OR56A3	2
								PCW12	OR6J1	2
								PCW12	OR9K2	2
								PCW12	OR10G3	1
								PCW12	OR10H5	1
								PCW12	OR10K2	1
